# Supplementary material for: Oncogenic Signalling of PEAK2 Pseudokinase in Colon Cancer
Source: Cancers (Basel). 2022 Jun 16;14(12):2981. doi: 10.3390/cancers14122981 (PMC9221080; doi:10.3390/cancers14122981)
Supplement: Supplementary file 1 [file cancers-14-02981-s001.zip]

Archive with 3 entries (3 files):
- cancers-1751392-supplementary.pdf
- table_S1.xlsx
- table_S2.xlsx
