# Supplementary material for: Oncogenic Signalling of PEAK2 Pseudokinase in Colon Cancer
Source: Cancers (Basel). 2022 Jun 16;14(12):2981. doi: 10.3390/cancers14122981 (PMC9221080; doi:10.3390/cancers14122981)
Supplement: Supplementary file 1 [file cancers-14-02981-s001.zip › table_S1.xlsx]

## Sheet: Experiment 1
Gene name	Description	Variablemodifications(positiondescription)	Sequence	raw1_mock)	raw2_mock)	raw1_PEAK2)	raw2_PEAK2)	log 2 ratios PEAK2_mock
RHOBTB1	Rho-related BTB domain-containing protein 1 OS=Homo sapiens GN=RHOBTB1 PE=1 SV=2	Phospho(ST)Phospho(ST)	ACNTTLTQYQLLATHVPTVWAIDQYR	159389	287024	0.01	0.01	24.4119
EPHA7	Isoform 2 of Ephrin type-A receptor 7 OS=Homo sapiens GN=EPHA7	Phospho(ST)Phospho(Y)	TYIDPETYEDPNR	4517.73	3602.95	0.01	0.01	18.6312
SYK	Tyrosine-protein kinase SYK OS=Homo sapiens GN=SYK PE=1 SV=1	Phospho(ST)	IKSYSFPKPGHR	2606.46	4285.02	0.01	0.01	18.3945
GJC1	Gap junction gamma-1 protein OS=Homo sapiens GN=GJC1 PE=1 SV=2	Phospho(ST)	ANTAQEQQYGSHEENLPADLEALQR	1789.16	1521.56	0.01	0.01	17.3368
TUBA1C	Tubulin alpha-1C chain OS=Homo sapiens GN=TUBA1C PE=3 SV=1	Phospho(Y)	EDMAALEKDYEEVGADSADGEDEGEEY	1780.82	1371.32	0.01	0.01	17.266
DBN1	Drebrin OS=Homo sapiens GN=DBN1 PE=4 SV=1	Phospho(Y)	EGTQASEGYFSQSQEEEFAQSEELCAK	1020.98	948.89	0.01	0.01	16.5877
CACYBP	Calcyclin-binding protein OS=Homo sapiens GN=CACYBP PE=1 SV=2	Phospho(Y)	KAELLDNEKPAAVVAPITTGYTVK	1096.86	792.87	0.01	0.01	16.5278
HSP90AB1	Heat shock protein HSP 90-beta OS=Homo sapiens GN=HSP90AB1 PE=1 SV=4	Phospho(Y)	LVSSPCCIVTSTYGWTANMER	936.9	827.17	0.01	0.01	16.4285
PVRL2	Poliovirus receptor-related protein 2 OS=Homo sapiens GN=PVRL2 PE=1 SV=1	Phospho(Y)	KEQTLQGAEEDEDLEGPPSYKPPTPK	830.22	888.5	0.01	0.01	16.391
PTPN14	Tyrosine-protein phosphatase non-receptor type 14 OS=Homo sapiens GN=PTPN14 PE=1 SV=2	Phospho(Y)	ERHPYTVPYGPQGVYSNK	1547.86	9.7	0.01	0.01	16.2489
PRRC2C	Isoform 5 of Protein PRRC2C OS=Homo sapiens GN=PRRC2C	Phospho(Y)	SSEGPKPEKVYK	672.95	804.87	0.01	0.01	16.1731
CNOT8	CCR4-NOT transcription complex subunit 8 (Fragment) OS=Homo sapiens GN=CNOT8 PE=4 SV=1	Phospho(Y)	LYGLGTGVAQK	531.38	899.51	0.01	0.01	16.1266
RBM14	RNA-binding protein 14 OS=Homo sapiens GN=RBM14 PE=1 SV=2	Phospho(Y)	ASYVAPLTAQPATYR	947.29	476.26	0.01	0.01	16.1191
ZNF160	Zinc finger protein 160 OS=Homo sapiens GN=ZNF160 PE=1 SV=3	Phospho(Y)	IHTGEKPYK	681.18	702	0.01	0.01	16.0776
DSP	Desmoplakin OS=Homo sapiens GN=DSP PE=1 SV=3	Phospho(Y)	GGGGYTCQSGSGWDEFTK	804.66	456.25	0.01	0.01	15.9441
SYK	Tyrosine-protein kinase SYK OS=Homo sapiens GN=SYK PE=1 SV=1	Phospho(Y)	IKSYSFPKPGHR	888.56	295.19	0.01	0.01	15.853
SLU7	Pre-mRNA-splicing factor SLU7 OS=Homo sapiens GN=SLU7 PE=1 SV=2	Phospho(Y)	ENPYANAGKNPDEVSYAGDNFVR	0.01	1006.74	0.01	0.01	15.6193
ELAVL1	ELAV-like protein 1 OS=Homo sapiens GN=ELAVL1 PE=1 SV=2	Phospho(Y)	NVALLSQLYHSPAR	476.49	481.02	0.01	0.01	15.547
TJP1	Tight junction protein 1 (Zona occludens 1), isoform CRA_a OS=Homo sapiens GN=TJP1 PE=4 SV=1	Phospho(Y)	HEEQPAPGYDTHGR	377.4	476.9	0.01	0.01	15.3825
ATIC	Bifunctional purine biosynthesis protein PURH OS=Homo sapiens GN=ATIC PE=1 SV=3	Phospho(Y)	VVACNLYPFVK	444.65	365.91	0.01	0.01	15.3066
YWHAE	14-3-3 protein epsilon OS=Homo sapiens GN=YWHAE PE=1 SV=1	Phospho(Y)	YLAEFATGNDRK	428.74	367.4	0.01	0.01	15.2807
EPHB4	Ephrin type-B receptor 4 OS=Homo sapiens GN=EPHB4 PE=1 SV=2	Phospho(ST)Phospho(Y)	FLEENSSDPTYTSSLGGK	474.73	265.55	0.01	0.01	15.1758
HNRNPR	Heterogeneous nuclear ribonucleoprotein R OS=Homo sapiens GN=HNRNPR PE=1 SV=1	Phospho(Y)	LKDYAFVHFEDR	624.62	64.26	0.01	0.01	15.072
CASKIN2	Isoform 2 of Caskin-2 OS=Homo sapiens GN=CASKIN2	Phospho(ST)	TPQPPAEEPPHPLTYSQLPR	18.85	618.31	0.01	0.01	14.9594
PGRMC2	Membrane-associated progesterone receptor component 2 OS=Homo sapiens GN=PGRMC2 PE=1 SV=1	Phospho(Y)	FYGPAGPYGIFAGR	364.08	263.29	0.01	0.01	14.937
PKP4	Isoform 2 of Plakophilin-4 OS=Homo sapiens GN=PKP4	Phospho(Y)Phospho(Y)	STTNYVDFYSTK	270.8	222.94	0.01	0.01	14.5915
EPRS	Bifunctional glutamate/proline--tRNA ligase OS=Homo sapiens GN=EPRS PE=1 SV=5	Phospho(Y)	RGFFICDQPYEPVSPYSCK	279.7	102.26	0.01	0.01	14.2211
RPS26	40S ribosomal protein S26 OS=Homo sapiens GN=RPS26 PE=1 SV=3	Phospho(Y)	DISEASVFDAYVLPK	220.71	156.15	0.01	0.01	14.2017
HSPA1L	Heat shock 70 kDa protein 1-like (Fragment) OS=Homo sapiens GN=HSPA1L PE=2 SV=1	Phospho(Y)	NALESYAFNMK	237.56	80.67	0.01	0.01	13.9578
USP15	Isoform 3 of Ubiquitin carboxyl-terminal hydrolase 15 OS=Homo sapiens GN=USP15	Phospho(Y)	NYDYSEPGR	143.88	132.91	0.01	0.01	13.7565
SRSF9	Serine/arginine-rich splicing factor 9 OS=Homo sapiens GN=SRSF9 PE=1 SV=1	Phospho(Y)	FEDPRDAEDAIYGR	809.89	441.44	0.1	0.01	13.4737
EIF3EIP	Eukaryotic translation initiation factor 3 subunit L OS=Homo sapiens GN=EIF3EIP PE=4 SV=1	Phospho(Y)	TVSDLIDQKVYELQASR	1868.56	1271.05	1.25	0.01	11.2829
RPL15	60S ribosomal protein L15 OS=Homo sapiens GN=RPL15 PE=1 SV=2	Phospho(Y)	GATYGKPVHHGVNQLK	1331.14	1066.4	1.69	0.01	10.4618
SGK223	Tyrosine-protein kinase SgK223 OS=Homo sapiens GN=SGK223 PE=1 SV=3	Phospho(Y)	QEDAPVVYLGSFR	1.3977e+06	1.17637e+06	1882.37	605.32	10.015
SEC24A	Protein transport protein Sec24A OS=Homo sapiens GN=SEC24A PE=1 SV=2	Phospho(Y)	SSAKDIHMTPSTDFYK	189517	167363	149.18	262.17	9.76086
PAPSS2	Isoform B of Bifunctional 3'-phosphoadenosine 5'-phosphosulfate synthase 2 OS=Homo sapiens GN=PAPSS2	Phospho(Y)	STNVVYQAHHVSR	2145.3	2182.92	5.23	0.01	9.68999
SGK223	Tyrosine-protein kinase SgK223 OS=Homo sapiens GN=SGK223 PE=1 SV=3	Phospho(Y)	TIYLSSPDSAVGVQWPR	1.06901e+06	846433	1518.34	1402.57	9.35705
PODNL1	Podocan-like protein 1 (Fragment) OS=Homo sapiens GN=PODNL1 PE=4 SV=1	Phospho(Y)	VYGNGLDRVPPALPR	8.08711e+06	6.7839e+06	24911.4	1827.49	9.11935
ATP1A3	Sodium/potassium-transporting ATPase subunit alpha-3 OS=Homo sapiens GN=ATP1A3 PE=3 SV=1	Phospho(Y)	KYNTDCVQGLTHSK	1210.2	1194.04	0.12	4.72	8.95636
HSP90AA1	Isoform 2 of Heat shock protein HSP 90-alpha OS=Homo sapiens GN=HSP90AA1	Phospho(Y)	HIYYITGETK	970.02	848.7	0.01	3.66	8.95293
DNAJC8	DnaJ homolog subfamily C member 8 OS=Homo sapiens GN=DNAJC8 PE=1 SV=2	Phospho(Y)	ALDVIQAGKEYVEHTVK	922.33	522.62	0.01	3.31	8.76562
SGK223	Tyrosine-protein kinase SgK223 OS=Homo sapiens GN=SGK223 PE=1 SV=3	Phospho(Y)	LAPEIVSASQYR	71322.2	75806.1	339.11	1.72	8.75381
DYRK2	Dual specificity tyrosine-phosphorylation-regulated kinase 2 OS=Homo sapiens GN=DYRK2 PE=1 SV=3	Phospho(ST)	ATPMTPEQAMKQYMQK	1330.81	887.73	5.68	0.01	8.60697
ST6GALNAC5	Alpha-N-acetylgalactosaminide alpha-2,6-sialyltransferase 5 OS=Homo sapiens GN=ST6GALNAC5 PE=4 SV=1	Phospho(ST)	QETGKDRYPTLGSALAGLQ	16221.8	12510.8	79.71	0.01	8.49353
SGK223	Tyrosine-protein kinase SgK223 OS=Homo sapiens GN=SGK223 PE=1 SV=3	Phospho(Y)	LGGLYTQSLAR	18326.8	13796.1	15.42	73.96	8.48943
HIST1H2BD	Histone H2B type 1-D OS=Homo sapiens GN=HIST1H2BD PE=1 SV=2	Phospho(Y)	LAHYNKR	635.19	232.26	1.14	1.28	8.48563
CTTN	Isoform 2 of Src substrate cortactin OS=Homo sapiens GN=CTTN	Phospho(ST)	GPVSGTEPEPVYSMEAADYR	2026.22	1680.75	0.01	12.24	8.24131
ACADVL	Very long-chain-specific acyl-CoA dehydrogenase, mitochondrial (Fragment) OS=Homo sapiens GN=ACADVL PE=4 SV=2	Phospho(Y)Phospho(ST)	AKLARMVMLQYVTESMAYMVSANMDQGATDFQIEAAISK	318652	146713	1579.72	152.23	8.06982
EPHA4	Ephrin type-A receptor 4 OS=Homo sapiens GN=EPHA4 PE=2 SV=1	Phospho(ST)Phospho(ST)	TYVDPFTYEDPNQAVR	3923.61	3288.96	16.44	10.7	8.05395
FIP1L1	Pre-mRNA 3'-end-processing factor FIP1 OS=Homo sapiens GN=FIP1L1 PE=1 SV=1	Phospho(Y)	AFPYGNVAFPHLPGSAPSWPSLVDTSK	1500.61	756.22	8.8	0.01	8.00094
CADM1	Cell adhesion molecule 1 (Fragment) OS=Homo sapiens GN=CADM1 PE=4 SV=1	Phospho(ST)	GADDAADADTAIINAEGGQNNSEEKKEYFI	5348.46	4043.73	0.01	37.6	7.9642
LYN	Tyrosine-protein kinase Lyn OS=Homo sapiens GN=LYN PE=1 SV=3	Phospho(Y)	AEERPTFDYLQSVLDDFYTATEGQYQQQP	21610.8	13210.8	158.51	0.01	7.77918
ESRP2	Epithelial splicing regulatory protein 2 OS=Homo sapiens GN=ESRP2 PE=1 SV=1	Phospho(Y)Phospho(Y)	QKYETGPCSDSTVPCPYSSKADVVDSETVVR	182387	148321	1141.74	370.52	7.77271
HNRNPH1	Heterogeneous nuclear ribonucleoprotein H OS=Homo sapiens GN=HNRNPH1 PE=4 SV=1	Phospho(Y)	DLNYCFSGMSDHR	1104.43	965.13	0.38	10.13	7.62142
INPPL1	Phosphatidylinositol 3,4,5-trisphosphate 5-phosphatase 2 OS=Homo sapiens GN=INPPL1 PE=1 SV=2	Phospho(Y)	NSFNNPAYYVLEGVPHQLLPPEPPSPAR	9338.06	6492.96	82.28	0.01	7.58782
ROCK2	Rho-associated protein kinase 2 OS=Homo sapiens GN=ROCK2 PE=1 SV=4	Phospho(Y)	NKIYESIEEAK	1167.92	1024.42	6.01	5.53	7.56968
CCDC14	Isoform 3 of Coiled-coil domain-containing protein 14 OS=Homo sapiens GN=CCDC14	Phospho(Y)	NEETIEPDKTYENVLSSR	1649.39	896.1	2.87	13.65	7.26759
CD2AP	CD2-associated protein OS=Homo sapiens GN=CD2AP PE=1 SV=1	Phospho(Y)	ISTYGLPAGGIQPHPQTK	1745.95	1172.45	12.79	8.38	7.10701
DCTPP1	dCTP pyrophosphatase 1 OS=Homo sapiens GN=DCTPP1 PE=1 SV=1	Phospho(Y)	YPAHLAR	307.63	381.93	0.8	4.43	7.04272
YBX1	Nuclease-sensitive element-binding protein 1 OS=Homo sapiens GN=YBX1 PE=1 SV=3	Phospho(Y)	RPQYSNPPVQGEVMEGADNQGAGEQGRPVR	1507.47	1149.3	21.88	0.01	6.92326
EPHA2	Ephrin type-A receptor 2 OS=Homo sapiens GN=EPHA2 PE=1 SV=2	Phospho(ST)Phospho(Y)	TYVDPHTYEDPNQAVLK	1011.06	1079.67	17.97	0.01	6.86147
EPHA4	Ephrin type-A receptor 4 OS=Homo sapiens GN=EPHA4 PE=2 SV=1	Phospho(Y)Phospho(Y)	TYVDPFTYEDPNQAVR	9115.74	7543.18	147.02	0.01	6.82404
PKP4	Plakophilin-4 OS=Homo sapiens GN=PKP4 PE=1 SV=2	Phospho(Y)	LQHQQLYYSQDDSNRK	721.32	901.83	5.11	9.22	6.82361
DBNL	Isoform 2 of Drebrin-like protein OS=Homo sapiens GN=DBNL	Phospho(Y)	ASGANYSFHK	1145.56	1144.16	22.27	0.51	6.65126
DNAJA1	DnaJ homolog subfamily A member 1 OS=Homo sapiens GN=DNAJA1 PE=1 SV=2	Phospho(Y)	YHPDKNPNEGEK	1784.03	388.5	3.77	18.8	6.58883
RPL18A	60S ribosomal protein L18a OS=Homo sapiens GN=RPL18A PE=1 SV=2	Phospho(ST)	EYRDLTTAGAVTQCYR	5001.65	11055.9	124.73	48.66	6.53308
RPL18A	60S ribosomal protein L18a OS=Homo sapiens GN=RPL18A PE=1 SV=2	Phospho(Y)	SSGEIVYCGQVFEK	306.14	277.99	0.01	6.36	6.51885
KIRREL	Kin of IRRE-like protein 1 OS=Homo sapiens GN=KIRREL PE=2 SV=1	Phospho(Y)Phospho(Y)	TPYEAYDPIGK	986.02	1172.22	17.02	9.11	6.368
HIST1H4A	Histone H4 OS=Homo sapiens GN=HIST1H4A PE=1 SV=2	Phospho(Y)	ISGLIYEETR	77.54	6.03	0.01	1.02	6.34227
HPRT1	Hypoxanthine-guanine phosphoribosyltransferase OS=Homo sapiens GN=HPRT1 PE=1 SV=2	Phospho(Y)	LKSYCNDQSTGDIK	294.97	257.95	7	0.01	6.30151
ANLN	Actin-binding protein anillin OS=Homo sapiens GN=ANLN PE=1 SV=2	Phospho(ST)Phospho(Y)	SNIHSSVMASPGGLSAVRTSNFALVGSYTLSLSSVGNTKFVLDK	32253	22178.2	631.02	72.14	6.27444
SGK223	Tyrosine-protein kinase SgK223 OS=Homo sapiens GN=SGK223 PE=1 SV=3	Phospho(ST)	ESLPSEDDSDQR	1308.62	1441.26	31.35	9.08	6.0878
CFL1	Cofilin-1 OS=Homo sapiens GN=CFL1 PE=1 SV=3	Phospho(Y)	NIILEEGKEILVGDVGQTVDDPYATFVK	2154.77	1338.5	54.51	2.61	5.93444
RBMX	RNA-binding motif protein, X chromosome, N-terminally processed (Fragment) OS=Homo sapiens GN=RBMX PE=4 SV=2	Phospho(Y)	DYGHSSSRDDYPSR	293.54	448.9	12.17	0.01	5.92969
CTTN	Src substrate cortactin OS=Homo sapiens GN=CTTN PE=1 SV=2	Phospho(Y)	YGIDKDKVDK	1530.4	1687.76	41.6	12.53	5.89366
GIT1	Isoform 3 of ARF GTPase-activating protein GIT1 OS=Homo sapiens GN=GIT1	Phospho(Y)	LQPFHSTELEDDAIYSVHVPAGLYR	2268.7	1149.24	26.56	37.61	5.73508
F11R	Junctional adhesion molecule A OS=Homo sapiens GN=F11R PE=2 SV=1	Phospho(Y)	KVIYSQPSAR	1763.89	1923.93	67.17	2.76	5.72071
ABL1	Isoform IB of Tyrosine-protein kinase ABL1 OS=Homo sapiens GN=ABL1	Phospho(Y)	INTASDGKLYVSSESR	36923.4	40282.3	684.27	812.91	5.68839
GNB2L1	Guanine nucleotide-binding protein subunit beta-2-like 1 (Fragment) OS=Homo sapiens GN=GNB2L1 PE=4 SV=1	Phospho(ST)	HLYTLDGGDIINALCFSPNR	1446.46	656.29	8.25	33.39	5.65816
HNRNPU	Heterogeneous nuclear ribonucleoprotein U OS=Homo sapiens GN=HNRNPU PE=1 SV=6	Phospho(Y)	GYFEYIEENK	707.64	562.64	0.01	25.91	5.61494
DSG2	Desmoglein-2 OS=Homo sapiens GN=DSG2 PE=1 SV=2	Phospho(Y)Phospho(Y)	VYAPASTLVDQPYANEGTVVVTER	2289.68	2269.44	46.65	49.96	5.56044
RPL36A	60S ribosomal protein L36a (Fragment) OS=Homo sapiens GN=RPL36A PE=3 SV=1	Phospho(Y)	GKDSLYAQGK	237.42	256.01	10.47	0.01	5.55713
S100A11	Protein S100-A11 OS=Homo sapiens GN=S100A11 PE=1 SV=2	Phospho(Y)	DGYNYTLSK	238.59	206.53	9.23	0.27	5.55012
COBL	Isoform 3 of Protein cordon-bleu OS=Homo sapiens GN=COBL	Phospho(Y)	VKDKVYGCADGER	333.61	265.87	8.9	3.95	5.54387
AMOT	Angiomotin OS=Homo sapiens GN=AMOT PE=1 SV=1	Phospho(ST)	AQPSSASYQPVPADPFAIVSR	646.57	545.99	0.01	26.73	5.47892
GNB2L1	Guanine nucleotide-binding protein subunit beta-2-like 1 (Fragment) OS=Homo sapiens GN=GNB2L1 PE=4 SV=1	Phospho(ST)	YTVQDESHSEWVSCVR	3921.25	1508.04	24.84	102.36	5.41559
FIP1L1	Pre-mRNA 3'-end-processing factor FIP1 OS=Homo sapiens GN=FIP1L1 PE=1 SV=1	Phospho(Y)	TGAPQYGSYGTAPVNLNIK	778.25	422.79	0.01	29.17	5.36316
VDAC1	Voltage-dependent anion-selective channel protein 1 OS=Homo sapiens GN=VDAC1 PE=1 SV=2	Phospho(Y)	WTEYGLTFTEK	360.16	316	2.27	14.44	5.33858
AMOT	Angiomotin OS=Homo sapiens GN=AMOT PE=1 SV=1	Phospho(Y)	YQHPPEYGAARPAQDISLPLSAR	5371.75	2843.12	23.62	182.07	5.31969
RASA1	Ras GTPase-activating protein 1 OS=Homo sapiens GN=RASA1 PE=2 SV=1	Phospho(Y)	EIYNTIR	1090.45	1570.07	61.32	7.63	5.27001
STIP1	Stress-induced-phosphoprotein 1 OS=Homo sapiens GN=STIP1 PE=4 SV=1	Phospho(Y)	LAYINPDLALEEK	963.82	698.65	0.01	43.82	5.24527
TUBB	Tubulin beta chain OS=Homo sapiens GN=TUBB PE=3 SV=1	Phospho(Y)	LTTPTYGDLNHLVSATMSGVTTCLR	1917.32	1213.72	89.8	1.45	5.10067
DSP	Desmoplakin OS=Homo sapiens GN=DSP PE=1 SV=3	Phospho(Y)	YQAECSQFK	800.17	673.12	27.67	15.79	5.08321
MAGI1	Membrane-associated guanylate kinase, WW and PDZ domain-containing protein 1 (Fragment) OS=Homo sapiens GN=MAGI1 PE=4 SV=1	Phospho(Y)	IEDPVYGIYYVDHINR	8721.73	6515.14	328.05	122.35	5.08022
IK	Protein Red OS=Homo sapiens GN=IK PE=1 SV=3	Phospho(Y)	DGVNKDYEETELISTTANYR	11566.3	10085.7	98.08	543.04	5.07777
PPP1R14B	Protein phosphatase 1 regulatory subunit 14B OS=Homo sapiens GN=PPP1R14B PE=1 SV=3	Phospho(Y)	VYFQSPPGAAGEGPGGADDEGPVRR	1900.35	1690.11	109.44	0.01	5.03582
PVRL2	Isoform Alpha of Poliovirus receptor-related protein 2 OS=Homo sapiens GN=PVRL2	Phospho(Y)	KSPGGAGGGASGDGGFYDPK	141.93	141.6	9.23	0.01	4.93946
TUBA1A	Tubulin alpha-1A chain OS=Homo sapiens GN=TUBA1A PE=3 SV=1	Phospho(Y)	LSVDYGKK	695.39	1640.05	61.99	14.33	4.93549
EPHA2	Ephrin type-A receptor 2 OS=Homo sapiens GN=EPHA2 PE=1 SV=2	Phospho(Y)Phospho(ST)	TYVDPHTYEDPNQAVLK	5114.58	5090.4	305.33	57.93	4.81213
EPHA2	Ephrin type-A receptor 2 OS=Homo sapiens GN=EPHA2 PE=1 SV=2	Phospho(ST)Phospho(Y)	SEQLKPLKTYVDPHTYEDPNQAVLK	383.78	757.95	20.66	23.43	4.69463
USP15	Isoform 3 of Ubiquitin carboxyl-terminal hydrolase 15 OS=Homo sapiens GN=USP15	Phospho(ST)	NSNYCLPSYTAYKNYDYSEPGR	3249.97	2400.64	22.43	206.55	4.62511
PPHLN1	Periphilin-1 OS=Homo sapiens GN=PPHLN1 PE=4 SV=1	Phospho(Y)	SYSFHQSQHR	1986.1	1372.27	61.58	75.76	4.61194
RNF113A	RING finger protein 113A OS=Homo sapiens GN=RNF113A PE=1 SV=1	Phospho(Y)	GKEDDKIYR	1023.95	1143.34	80.68	10.87	4.56519
NOSIP	Nitric oxide synthase-interacting protein OS=Homo sapiens GN=NOSIP PE=1 SV=1	Phospho(Y)	KKDTAASGYGTQNIR	164	134.35	8.85	4.19	4.51599
TJP1	Tight junction protein 1 (Zona occludens 1), isoform CRA_a OS=Homo sapiens GN=TJP1 PE=4 SV=1	Phospho(ST)	TLYRIPEPQKPQLKPPEDIVR	746.09	1512.25	98.73	0.01	4.51548
ACOT7	Isoform 3 of Cytosolic acyl coenzyme A thioester hydrolase OS=Homo sapiens GN=ACOT7	Phospho(Y)	YEAQKLER	7799.78	7840.25	618.51	74.81	4.49558
INPPL1	Phosphatidylinositol 3,4,5-trisphosphate 5-phosphatase 2 OS=Homo sapiens GN=INPPL1 PE=1 SV=2	Phospho(Y)	ERLYEWISIDKDEAGAK	19939.3	14949.2	593.94	978.7	4.47149
DSC2	Desmocollin-2 OS=Homo sapiens GN=DSC2 PE=1 SV=1	Phospho(Y)	VYLCNQDENHK	164.14	245.58	4.66	13.86	4.46748
PIK3C2A	Phosphatidylinositol 4-phosphate 3-kinase C2 domain-containing subunit alpha OS=Homo sapiens GN=PIK3C2A PE=1 SV=2	Phospho(Y)	DLVTEDGADPNPYVK	5585.21	5745.94	114.68	401.23	4.45703
EPHA7	Isoform 2 of Ephrin type-A receptor 7 OS=Homo sapiens GN=EPHA7	Phospho(Y)	ADQEGDEELYFHFK	3820.42	3363.82	77.5	251.91	4.44688
TRAP1	Heat shock protein 75 kDa, mitochondrial OS=Homo sapiens GN=TRAP1 PE=3 SV=1	Phospho(Y)	NIYYLCAPNR	592.79	626.79	18.75	37.88	4.42867
RPS9	40S ribosomal protein S9 OS=Homo sapiens GN=RPS9 PE=1 SV=3	Phospho(Y)	KTYVTPR	6336.9	5168.07	497.09	81.88	4.31262
TUBA1C	Tubulin alpha-1C chain OS=Homo sapiens GN=TUBA1C PE=3 SV=1	Phospho(Y)	QLFHPEQLITGKEDAANNYAR	4400.25	2957.21	318.11	62.78	4.27176
SYK	Tyrosine-protein kinase SYK OS=Homo sapiens GN=SYK PE=1 SV=1	Phospho(ST)	SYSFPKPGHR	1100.7	1482.91	95.14	46.36	4.19051
CLK4	Dual specificity protein kinase CLK4 OS=Homo sapiens GN=CLK4 PE=1 SV=1	Phospho(Y)	YVDEYRNDYCEGYVPR	1232.33	655.93	89.88	14.89	4.17176
RPL38	60S ribosomal protein L38 OS=Homo sapiens GN=RPL38 PE=3 SV=1	Phospho(ST)	YLYTLVITDKEK	700.27	604.89	3.76	68.8	4.16891
RPL8	60S ribosomal protein L8 OS=Homo sapiens GN=RPL8 PE=1 SV=2	Phospho(Y)	ASGNYATVISHNPETKK	398.53	344.76	7.98	34.46	4.13043
GNL2	Nucleolar GTP-binding protein 2 OS=Homo sapiens GN=GNL2 PE=1 SV=1	Phospho(Y)	YYETHNVK	1309.31	1134.15	134.88	5.31	4.12347
SGK223	Tyrosine-protein kinase SgK223 OS=Homo sapiens GN=SGK223 PE=1 SV=3	Phospho(Y)Phospho(ST)	TIYLSSPDSAVGVQWPR	372937	363503	36806	5784.41	4.11197
ACTB	Actin, cytoplasmic 1 OS=Homo sapiens GN=ACTB PE=1 SV=1	Phospho(Y)	IWHHTFYNELR	3645.25	2761.04	378.45	10.6	4.04146
PSAT1	Phosphoserine aminotransferase OS=Homo sapiens GN=PSAT1 PE=1 SV=2	Phospho(Y)	ASLYNAVTIEDVQK	313.91	132.64	0.01	28.06	3.99172
STIP1	Stress-induced-phosphoprotein 1 OS=Homo sapiens GN=STIP1 PE=1 SV=1	Phospho(ST)	LDPHNHVLYSNR	726.9	577.62	27.58	55.71	3.96923
PAG1	Phosphoprotein associated with glycosphingolipid-enriched microdomains 1 OS=Homo sapiens GN=PAG1 PE=1 SV=2	Phospho(Y)	SVDGDQGLGMEGPYEVLK	2975.8	2434.02	59.69	295.26	3.92989
IMPDH1	Inosine-5'-monophosphate dehydrogenase OS=Homo sapiens GN=IMPDH1 PE=3 SV=1	Phospho(ST)	TMSAQIEGGVHGLHSYEKRLY	4485.73	3344.54	205.93	315.25	3.90921
FKBP4	Peptidyl-prolyl cis-trans isomerase FKBP4 OS=Homo sapiens GN=FKBP4 PE=1 SV=3	Phospho(Y)	KLYANMFER	1523.63	986.38	158.49	17.88	3.83102
EPHA3	Ephrin type-A receptor 3 OS=Homo sapiens GN=EPHA3 PE=4 SV=1	Phospho(Y)	TYVDPHTYEDPTQAVHEFAK	3675.31	2380.6	97.14	342.5	3.78395
NPM1	Nucleophosmin OS=Homo sapiens GN=NPM1 PE=1 SV=2	Phospho(Y)	ADKDYHFKVDNDENEHQLSLR	6965.52	3616.12	437.17	378.02	3.69828
ACAT1	Acetyl-CoA acetyltransferase, mitochondrial OS=Homo sapiens GN=ACAT1 PE=1 SV=1	Phospho(ST)	VCASGMKAIMMASQSLMCGHQDVMVAGGMESMSNVPYVMNR	647.21	986.31	126.44	0.01	3.69135
SGK223	Tyrosine-protein kinase SgK223 OS=Homo sapiens GN=SGK223 PE=1 SV=3	Phospho(ST)Phospho(ST)	TIYLSSPDSAVGVQWPR	37599.8	32445.4	4619.36	813.97	3.68838
DYRK1B	Isoform 3 of Dual specificity tyrosine-phosphorylation-regulated kinase 1B OS=Homo sapiens GN=DYRK1B	Phospho(Y)Phospho(Y)	IYQYIQSR	258.75	247.94	23.97	15.8	3.67135
HSP90AA1	Isoform 2 of Heat shock protein HSP 90-alpha OS=Homo sapiens GN=HSP90AA1	Phospho(Y)	LVTSPCCIVTSTYGWTANMER	2288.36	1598.64	133.62	176.82	3.64627
TUBB	Tubulin beta chain OS=Homo sapiens GN=TUBB PE=3 SV=1	Phospho(Y)	YLTVAAVFR	477.12	461.89	3.22	80.5	3.4875
HNRNPA2B1	Heterogeneous nuclear ribonucleoproteins A2/B1 OS=Homo sapiens GN=HNRNPA2B1 PE=1 SV=2	Phospho(Y)	GFGDGYNGYGGGPGGGNFGGSPGYGGGR	1351.43	742.71	79.21	109.17	3.47464
BUB1	Mitotic checkpoint serine/threonine-protein kinase BUB1 OS=Homo sapiens GN=BUB1 PE=4 SV=1	Phospho(Y)	SEYSVHSSLASK	274.83	364.48	57.41	0.21	3.47187
CTTN	Src substrate cortactin OS=Homo sapiens GN=CTTN PE=1 SV=2	Phospho(Y)	YGVQADRVDK	785.11	1432.68	143.18	57.98	3.46271
MAGI1	Membrane-associated guanylate kinase, WW and PDZ domain-containing protein 1 (Fragment) OS=Homo sapiens GN=MAGI1 PE=4 SV=1	Phospho(Y)	IEDPVYGIYYVDHINRK	10308.7	8296.55	1490.01	202.82	3.4582
CTTN	Src substrate cortactin OS=Homo sapiens GN=CTTN PE=1 SV=2	Phospho(Y)	HASQKDYSSGFGGK	1618.64	1368.32	132.12	150.59	3.40128
LPP	Lipoma-preferred partner OS=Homo sapiens GN=LPP PE=1 SV=1	Phospho(Y)	YYEGYYAAGPGYGGR	264.59	229.44	0.01	46.76	3.40094
ARAP2	Arf-GAP with Rho-GAP domain, ANK repeat and PH domain-containing protein 2 OS=Homo sapiens GN=ARAP2 PE=1 SV=3	Phospho(Y)	HSYPLSSTSGNADSSAVSSQAISPYACFYGASAK	15721	12072.8	133.21	2514.33	3.39204
AMOT	Angiomotin OS=Homo sapiens GN=AMOT PE=1 SV=1	Phospho(Y)	VQSQYFR	3186.87	3117.64	534.53	70.2	3.38202
PKP4	Plakophilin-4 OS=Homo sapiens GN=PKP4 PE=1 SV=2	Phospho(Y)Phospho(ST)	AASPYSQRPASPTAIRR	1240.06	1219.69	150.76	88.34	3.36283
PDLIM1	PDZ and LIM domain protein 1 OS=Homo sapiens GN=PDLIM1 PE=1 SV=4	Phospho(ST)	VITNQYNNPAGLYSSENISNFNNALESK	896.34	676.94	0.01	154.02	3.35249
AMOT	Angiomotin OS=Homo sapiens GN=AMOT PE=1 SV=1	Phospho(Y)	NPTSSSEFYK	385.86	423.27	31.69	47.94	3.34499
NCK1	Cytoplasmic protein NCK1 OS=Homo sapiens GN=NCK1 PE=1 SV=1	Phospho(Y)	LYDLNMPAYVK	2413.48	1805.66	167.47	260.15	3.30255
SLC38A2	Sodium-coupled neutral amino acid transporter 2 OS=Homo sapiens GN=SLC38A2 PE=1 SV=2	Phospho(Y)	FSISPDEDSSSYSSNSDFNYSYPTK	9468.75	7225.81	92.06	1626.14	3.28041
PPP1CA	Serine/threonine-protein phosphatase PP1-alpha catalytic subunit OS=Homo sapiens GN=PPP1CA PE=1 SV=1	Phospho(Y)	YGQFSGLNPGGRPITPPR	15063.3	11794.7	69.47	2736.66	3.2587
CSK	Tyrosine-protein kinase CSK OS=Homo sapiens GN=CSK PE=1 SV=1	Phospho(Y)	YNFHGTAEQDLPFCK	8129.48	7584.52	864.84	797.33	3.24091
CTTN	Isoform 2 of Src substrate cortactin OS=Homo sapiens GN=CTTN	Phospho(ST)	TQTPPVSPAPQPTEERLPSSPVYEDAASFK	5834.34	3887.6	29.76	999.21	3.24004
CTTN	Src substrate cortactin OS=Homo sapiens GN=CTTN PE=1 SV=2	Phospho(ST)	HASQKDYSSGFGGK	285.19	392.07	0.01	71.73	3.23886
CTTN	Isoform 2 of Src substrate cortactin OS=Homo sapiens GN=CTTN	Phospho(ST)Phospho(Y)	LPSSPVYEDAASFK	5871.63	4053.15	1199.72	0.01	3.04833
GPATCH1	G patch domain-containing protein 1 OS=Homo sapiens GN=GPATCH1 PE=1 SV=1	Phospho(Y)	YDTVLKDEEPGDGLYGWTAPR	3937.3	2810.81	188.21	630.96	3.04225
SFPQ	Splicing factor, proline- and glutamine-rich OS=Homo sapiens GN=SFPQ PE=1 SV=2	Phospho(Y)	FAQHGTFEYEYSQR	1653.69	1571.84	271.96	126.49	3.01707
SRP14	Signal recognition particle 14 kDa protein OS=Homo sapiens GN=SRP14 PE=1 SV=2	Phospho(Y)	TSGSVYITLK	3897.32	2455.47	271.35	514.32	3.01539
TYRO3	Tyrosine-protein kinase receptor TYRO3 OS=Homo sapiens GN=TYRO3 PE=1 SV=1	Phospho(Y)	YILTPGGLAEQPGQAEHQPESPLNETQR	2602.48	1332.32	0.01	488.31	3.01039
MINK1	Isoform 4 of Misshapen-like kinase 1 OS=Homo sapiens GN=MINK1	Phospho(Y)	SNSAWQIYLQR	325.09	274.64	2.47	72.63	2.99743
EPHA2	Ephrin type-A receptor 2 OS=Homo sapiens GN=EPHA2 PE=1 SV=2	Phospho(Y)	SEQLKPLKTYVDPHTYEDPNQAVLK	10789.6	7250.06	2225.31	40.49	2.99308
MERTK	Tyrosine-protein kinase Mer OS=Homo sapiens GN=MERTK PE=1 SV=2	Phospho(Y)	YILNGGSEEWEDLTSAPSAAVTAEK	3255.19	2366.93	216.33	508.81	2.95478
SLC1A3	Isoform 2 of Excitatory amino acid transporter 1 OS=Homo sapiens GN=SLC1A3	Phospho(Y)	KPYQLIAQDNETEKPIDSETK	2397.04	2294.85	626.25	15.21	2.87074
USP16	Isoform 2 of Ubiquitin carboxyl-terminal hydrolase 16 OS=Homo sapiens GN=USP16	Phospho(Y)	VYEVVNEDPETAFCTLANR	1045.47	849.39	0.01	261.04	2.85969
GMDS	GDP-mannose 4,6 dehydratase OS=Homo sapiens GN=GMDS PE=1 SV=1	Phospho(Y)	YYRPTEVDFLQGDCTK	1636.43	1399.75	0.01	421.09	2.85002
IK	Protein Red OS=Homo sapiens GN=IK PE=1 SV=3	Phospho(Y)	RDGVNKDYEETELISTTANYR	5958.1	5020.37	419.76	1137.39	2.8177
RPAP2	Isoform 2 of Putative RNA polymerase II subunit B1 CTD phosphatase RPAP2 OS=Homo sapiens GN=RPAP2	Phospho(Y)	TNKVYDITER	245.45	353.12	67.49	17.57	2.81497
SYK	Tyrosine-protein kinase SYK OS=Homo sapiens GN=SYK PE=1 SV=1	Phospho(Y)	QESTVSFNPYEPELAPWAADK	6235.73	5392.71	178.1	1482.38	2.80799
AKAP11	A-kinase anchor protein 11 OS=Homo sapiens GN=AKAP11 PE=1 SV=1	Phospho(Y)	KPESPYGNLCDAPDSPRPVK	2442.79	2489.98	638.78	65.64	2.80789
PIK3R1	Isoform 4 of Phosphatidylinositol 3-kinase regulatory subunit alpha OS=Homo sapiens GN=PIK3R1	Phospho(Y)	SREYDRLYEEYTR	26758.3	18545.2	3289.91	3313.3	2.77838
PKP4	Isoform 2 of Plakophilin-4 OS=Homo sapiens GN=PKP4	Phospho(ST)	SSYASQHSQLGQDLR	267.98	188.89	46.01	22.74	2.73235
MPZL1	Myelin protein zero-like protein 1 OS=Homo sapiens GN=MPZL1 PE=1 SV=1	Phospho(Y)	SLPSGSHQGPVIYAQLDHSGGHHSDKINK	44662	1158.29	143.82	6753.83	2.73181
PVRL2	Poliovirus receptor-related protein 2 OS=Homo sapiens GN=PVRL2 PE=1 SV=1	Phospho(Y)Phospho(ST)	KEQTLQGAEEDEDLEGPPSYKPPTPK	3114.66	3224.19	831.3	132.25	2.71779
MATR3	Matrin-3 OS=Homo sapiens GN=MATR3 PE=4 SV=1	Phospho(Y)	TEEGPTLSYGR	216.25	267.31	40.06	33.53	2.71611
WDR18	WD repeat-containing protein 18 OS=Homo sapiens GN=WDR18 PE=4 SV=1	Phospho(Y)	NYISAWELQR	1064.57	746.27	54.21	228.86	2.67743
PIK3R3	Phosphatidylinositol 3-kinase regulatory subunit gamma (Fragment) OS=Homo sapiens GN=PIK3R3 PE=2 SV=1	Phospho(Y)	EYDRLYEEYTR	3060.48	3297.08	981.97	24.73	2.65884
SNRPC	U1 small nuclear ribonucleoprotein C OS=Homo sapiens GN=SNRPC PE=1 SV=1	Phospho(ST)	FYCDYCDTYLTHDSPSVR	2074.79	1790.88	38.08	614.13	2.56731
HNRNPA1	Isoform 2 of Heterogeneous nuclear ribonucleoprotein A1 OS=Homo sapiens GN=HNRNPA1	Phospho(Y)	YHTVNGHNCEVR	2260.41	2084.91	365.82	375.25	2.55178
PTK2	Focal adhesion kinase 1 OS=Homo sapiens GN=PTK2 PE=4 SV=1	Phospho(Y)	SNDKVYENVTGLVK	4.61	607.96	104.18	3.9	2.50278
VTA1	Vacuolar protein sorting-associated protein VTA1 homolog OS=Homo sapiens GN=VTA1 PE=1 SV=1	Phospho(ST)	YAGSALQYEDVSTAVQNLQK	3413.58	2602.24	20.56	1082.96	2.44665
PPP1R32	Isoform 2 of Protein phosphatase 1 regulatory subunit 32 OS=Homo sapiens GN=PPP1R32	Phospho(Y)Phospho(ST)	QTSSGYGREKPSAGPPTKEVR	3533.55	1990.77	421.23	592.27	2.44645
HSPA1A	Heat shock 70 kDa protein 1A/1B OS=Homo sapiens GN=HSPA1A PE=1 SV=5	Phospho(Y)	ELEQVCNPIISGLYQGAGGPGPGGFGAQGPK	18737.3	14308.8	2732.53	3358.46	2.43973
ZNF598	Zinc finger protein 598 OS=Homo sapiens GN=ZNF598 PE=1 SV=1	Phospho(Y)	RNEGVVGGEDYEEVDRYSR	1332.76	1125.25	451.89	5.53	2.4259
CNBP	Cellular nucleic acid-binding protein OS=Homo sapiens GN=CNBP PE=4 SV=1	Phospho(Y)	EQCCYNCGKPGHLAR	1603.14	643.13	186.11	241.55	2.393
IRS4	Insulin receptor substrate 4 OS=Homo sapiens GN=IRS4 PE=1 SV=1	Phospho(Y)	LEYYENAR	271.24	268.81	57.37	48.43	2.35175
DSC2	Desmocollin-2 OS=Homo sapiens GN=DSC2 PE=1 SV=1	Phospho(Y)	YTYSEWHSFTQPR	9539.57	7657.27	451.46	2934.41	2.34454
GNB2L1	Guanine nucleotide-binding protein subunit beta-2-like 1 (Fragment) OS=Homo sapiens GN=GNB2L1 PE=4 SV=1	Phospho(Y)	LTRDETNYGIPQR	2359.05	2450.15	555.18	406.55	2.32209
KIAA1462	Junctional protein associated with coronary artery disease OS=Homo sapiens GN=KIAA1462 PE=1 SV=3	Phospho(Y)	AGASGQPPSGPPGTGNEYGVSPR	833.79	838.15	175.29	159.77	2.31903
RPS8	40S ribosomal protein S8 OS=Homo sapiens GN=RPS8 PE=1 SV=2	Phospho(Y)	QWYESHYALPLGR	5574.46	4786.56	385.47	1750.05	2.27851
EIF3EIP	Eukaryotic translation initiation factor 3 subunit L OS=Homo sapiens GN=EIF3EIP PE=4 SV=1	Phospho(Y)	QYEQQTYQVIPEVIK	5156.84	4431.8	33.15	1954.43	2.27031
HSPH1	Heat shock protein 105 kDa OS=Homo sapiens GN=HSPH1 PE=2 SV=1	Phospho(Y)Phospho(ST)	YMGEEHLFSVEQITAMLLTKLK	0.01	3.9	0.81	0.01	2.25347
LCP1	Plastin-2 OS=Homo sapiens GN=LCP1 PE=1 SV=6	Phospho(Y)	YAFVNWINK	673.72	584.67	0.01	273.61	2.20133
SFRS2	Serine/arginine-rich-splicing factor 2 OS=Homo sapiens GN=SFRS2 PE=2 SV=1	Phospho(Y)	YGRPPDSHHSR	2051.25	1902.36	336.32	540.22	2.17328
CFL1	Cofilin-1 OS=Homo sapiens GN=CFL1 PE=1 SV=3	Phospho(Y)	LTGIKHELQANCYEEVKDR	1690.49	20.74	385.87	0.01	2.14881
PRRC2C	Isoform 5 of Protein PRRC2C OS=Homo sapiens GN=PRRC2C	Phospho(Y)	YATLSLFNTYK	2289.6	2205.01	495.9	517.64	2.14879
GNB2L1	Guanine nucleotide-binding protein subunit beta-2-like 1 (Fragment) OS=Homo sapiens GN=GNB2L1 PE=4 SV=1	Phospho(Y)	DETNYGIPQR	2203.01	2395.47	546.14	500.13	2.1359
PKP4	Isoform 2 of Plakophilin-4 OS=Homo sapiens GN=PKP4	Phospho(Y)	SAVSPDLHITPIYEGR	6977.6	6217.73	127.09	2878.86	2.13413
SORT1	Sortilin OS=Homo sapiens GN=SORT1 PE=1 SV=3	Phospho(Y)Phospho(ST)	SGYHDDSDEDLLE	12119.4	13186.7	3632.59	2165.24	2.1259
ICT1	Peptidyl-tRNA hydrolase ICT1, mitochondrial (Fragment) OS=Homo sapiens GN=ICT1 PE=4 SV=1	Phospho(Y)	SIYSLDKLYPESQGSDTAWR	8319.42	6605.96	187.35	3249.07	2.11879
37500	Isoform 2 of Septin-2 OS=Homo sapiens GN=SEPT2	Phospho(Y)	QQPTQFINPETPGYVGFANLPNQVHR	8313.21	5575.54	1678.52	1628.16	2.07046
SFPQ	Splicing factor, proline- and glutamine-rich OS=Homo sapiens GN=SFPQ PE=1 SV=2	Phospho(Y)	GREEYEGPNKKPR	55941.3	35572.3	10027.5	12005.1	2.05435
CTTN	Isoform 2 of Src substrate cortactin OS=Homo sapiens GN=CTTN	Phospho(Y)	GPVSGTEPEPVYSMEAADYR	680	728.2	55.91	288.98	2.02964
RPSA	40S ribosomal protein SA (Fragment) OS=Homo sapiens GN=RPSA PE=3 SV=1	Phospho(Y)	YVDIAIPCNNK	360.68	305.49	163.28	0.01	2.02845
C9orf78	Uncharacterized protein C9orf78 OS=Homo sapiens GN=C9orf78 PE=1 SV=1	Phospho(Y)	NAEDCLYELPENIR	13295.3	10634.4	5106.83	931.26	1.98664
GAPVD1	Isoform 4 of GTPase-activating protein and VPS9 domain-containing protein 1 OS=Homo sapiens GN=GAPVD1	Phospho(Y)	VHYARPSHPPPDPPILEGAVGGNEAR	1484.82	46.14	372.68	15.28	1.98046
DNAJC5	DnaJ homolog subfamily C member 5 OS=Homo sapiens GN=DNAJC5 PE=1 SV=1	Phospho(Y)	EATDTPIVIQPASATETTQLTADSHPSYHTDGFN	10220.2	8688.64	29.21	4767.33	1.97899
NPPS	Puromycin-sensitive aminopeptidase OS=Homo sapiens GN=NPEPPS PE=4 SV=1	Phospho(Y)	YAAVTQFEATDAR	1257.05	1700.42	23.22	756.05	1.92417
PLCG1	1-phosphatidylinositol 4,5-bisphosphate phosphodiesterase gamma-1 OS=Homo sapiens GN=PLCG1 PE=1 SV=1	Phospho(Y)	IGTAEPDYGALYEGR	1458.25	1211.79	107.94	611.12	1.89268
EIF4G3	Eukaryotic translation initiation factor 4 gamma 3 OS=Homo sapiens GN=EIF4G3 PE=4 SV=1	Phospho(Y)	IFTPAVSAVYSTVTQVAR	465.02	262.6	125.89	71.12	1.88492
NAA15	Isoform 2 of N-alpha-acetyltransferase 15, NatA auxiliary subunit OS=Homo sapiens GN=NAA15	Phospho(Y)	LKIYEEAWTK	2790.26	2321.63	306.4	1105.2	1.85653
ERBB2IP	Isoform 3 of Protein LAP2 OS=Homo sapiens GN=ERBB2IP	Phospho(Y)	IYDILSDNGPQQPSTTVK	743.33	710.61	19.8	389.03	1.83039
DDX3X	ATP-dependent RNA helicase DDX3X OS=Homo sapiens GN=DDX3X PE=1 SV=3	Phospho(Y)	VRPCVVYGGADIGQQIR	1932.06	1607.7	740.5	263.4	1.81804
PARD3	Isoform 5 of Partitioning defective 3 homolog OS=Homo sapiens GN=PARD3	Phospho(Y)	EGHMMDALYAQVK	733.83	432.36	16.22	321.89	1.78624
MPZL1	Myelin protein zero-like protein 1 OS=Homo sapiens GN=MPZL1 PE=1 SV=1	Phospho(Y)	SLPSGSHQGPVIYAQLDHSGGHHSDK	147498	44176	32747.4	24184.4	1.75135
DDX3X	ATP-dependent RNA helicase DDX3X OS=Homo sapiens GN=DDX3X PE=1 SV=3	Phospho(ST)	DKDAYSSFGSR	3945.16	3994.81	1439.62	952.62	1.73077
PARD3	Isoform 2 of Partitioning defective 3 homolog OS=Homo sapiens GN=PARD3	Phospho(Y)	KQPPSEGPSNYDSYKK	4964.34	3402.54	1442.89	1080.28	1.72945
VIM	Vimentin OS=Homo sapiens GN=VIM PE=1 SV=4	Phospho(Y)	SYVTTSTR	2456.77	2563.06	1109.98	412.71	1.72102
PKP4	Plakophilin-4 OS=Homo sapiens GN=PKP4 PE=1 SV=2	Phospho(Y)	NNYALNTTATYAEPYRPIQYR	16839.9	12856.7	3333.98	5812.51	1.69901
MYH10	Myosin-10 OS=Homo sapiens GN=MYH10 PE=4 SV=1	Phospho(Y)	AVIYNPATQADWTAK	1482.26	1298.15	1.76	855.5	1.69749
JAK2	Tyrosine-protein kinase JAK2 OS=Homo sapiens GN=JAK2 PE=1 SV=2	Phospho(Y)	REVGDYGQLHETEVLLK	4672.23	2552.56	33.43	2228.76	1.67524
ALB	Serum albumin OS=Bos taurus GN=ALB PE=1 SV=4	Phospho(Y)	YICDNQDTISSK	632.14	610.76	239.16	157.68	1.64708
AMOT	Angiomotin OS=Homo sapiens GN=AMOT PE=1 SV=1	Phospho(Y)	QLAEKEYEGSEDTRK	5843.47	5946.18	2126.11	1672.51	1.63397
CDC42BPB	Serine/threonine-protein kinase MRCK beta OS=Homo sapiens GN=CDC42BPB PE=1 SV=2	Phospho(ST)	NKPYISWPSSGGSEPSVTVPLR	1839.31	1692.25	1139.21	10.47	1.61907
RBM14/RBM4 fusion	Protein RBM14-RBM4 OS=Homo sapiens GN=RBM14/RBM4 fusion PE=2 SV=1	Phospho(Y)	VADLTEQYNEQYGAVR	1131.53	1152.11	0.01	759.31	1.58856
MLLT4	Afadin OS=Homo sapiens GN=MLLT4 PE=4 SV=1	Phospho(Y)	ADGSGYGSTLPPEK	2337.91	2387.6	915.19	658.9	1.58595
IRS4	Insulin receptor substrate 4 OS=Homo sapiens GN=IRS4 PE=1 SV=1	Phospho(Y)	SWSSYFSLPNPFR	10019.4	9001.9	4083.14	2274.05	1.58115
HSPA8	Heat shock cognate 71 kDa protein OS=Homo sapiens GN=HSPA8 PE=1 SV=1	Phospho(Y)	VQVEYKGETK	390.94	390.98	53.8	212.76	1.55256
ARHGAP12	Isoform 2 of Rho GTPase-activating protein 12 OS=Homo sapiens GN=ARHGAP12	Phospho(ST)Phospho(ST)Phospho(Y)	ATTPPNQGRPDSPVYANLQELK	1481.49	1342.11	884.02	86	1.54145
SND1	Staphylococcal nuclease domain-containing protein 1 OS=Homo sapiens GN=SND1 PE=1 SV=1	Phospho(Y)	EYGMIYLGK	3037.37	2631.66	104.47	1846.48	1.53893
DCTN2	Dynactin subunit 2 OS=Homo sapiens GN=DCTN2 PE=4 SV=1	Phospho(Y)	YADLPGIAR	3207.19	3082.99	568.26	1609.78	1.53007
LARS	Leucine--tRNA ligase, cytoplasmic OS=Homo sapiens GN=LARS PE=2 SV=1	Phospho(Y)	EKIYLK	372.13	407.48	145.76	124.6	1.52787
SKIV2L2	Superkiller viralicidic activity 2-like 2 OS=Homo sapiens GN=SKIV2L2 PE=1 SV=3	Phospho(ST)Phospho(ST)Phospho(ST)Phospho(Y)	NSATEAAKPAKPDEKGEMQVVPVLVHLLSAISSVRLYIPK	830.07	137.9	0.01	345.2	1.48749
SRSF3	Serine/arginine-rich-splicing factor 3 OS=Homo sapiens GN=SRSF3 PE=2 SV=1	Phospho(Y)	AFGYYGPLR	1451.48	1376.27	29.82	999.64	1.45777
PARD3	Isoform 5 of Partitioning defective 3 homolog OS=Homo sapiens GN=PARD3	Phospho(Y)	ERDYAEIQDFHR	56819.8	58918.9	9769.45	33897.4	1.40626
RPL17	60S ribosomal protein L17 OS=Homo sapiens GN=RPL17 PE=3 SV=1	Phospho(Y)	YSLDPENPTK	902.38	1091.05	416.88	336.45	1.4039
CTNND1	Isoform 2AC of Catenin delta-1 OS=Homo sapiens GN=CTNND1	Phospho(Y)	LNGPQDHSHLLYSTIPR	16841.2	14193.4	3212.13	8628.13	1.39017
ZNF326	DBIRD complex subunit ZNF326 OS=Homo sapiens GN=ZNF326 PE=1 SV=2	Phospho(Y)	MDFEDDYTHSACR	789.86	856.21	357.75	274.8	1.37977
CDV3	Protein CDV3 homolog OS=Homo sapiens GN=CDV3 PE=1 SV=1	Phospho(Y)	KTPQGPPEIYSDTQFPSLQSTAK	25630.7	22064.3	3606.94	15135	1.34757
CTTN	Isoform 2 of Src substrate cortactin OS=Homo sapiens GN=CTTN	Phospho(Y)	NASTFEDVTQVSSAYQK	4798.63	4251.63	237.76	3320.96	1.3466
INSR	Isoform Short of Insulin receptor OS=Homo sapiens GN=INSR	Phospho(Y)Phospho(Y)	DIYETDYYR	1098.33	1084.07	471.71	387.06	1.34557
SRSF1	Serine/arginine-rich-splicing factor 1 OS=Homo sapiens GN=SRSF1 PE=4 SV=1	Phospho(Y)	SHEGETAYIR	2058.89	3495.26	1638.85	555.76	1.3396
ZNF24	Zinc finger protein 24 OS=Homo sapiens GN=ZNF24 PE=1 SV=4	Phospho(Y)	IHSGEKPYGCVECGK	484.61	400.57	342.61	14.21	1.31077
CTNND1	Isoform 2AC of Catenin delta-1 OS=Homo sapiens GN=CTNND1	Phospho(Y)	HYEDGYPGGSDNYGSLSR	20016	16635.8	7892.93	7002.14	1.29905
PKP4	Isoform 2 of Plakophilin-4 OS=Homo sapiens GN=PKP4	Phospho(Y)Phospho(ST)	AASPYSQRPASPTAIR	531.54	524.22	245.63	185.02	1.29369
HNRNPU	Heterogeneous nuclear ribonucleoprotein U OS=Homo sapiens GN=HNRNPU PE=1 SV=6	Phospho(ST)	AKSPQPPVEEEDEHFDDTVVCLDTYNCDLHFK	974.99	136.88	95.01	358.82	1.29276
KHSRP	Far upstream element-binding protein 2 OS=Homo sapiens GN=KHSRP PE=1 SV=4	Phospho(ST)	SDYSTGGPPPGPPPPAGGGGGAGGAGGGPPPGPPGAGDR	17461.6	15922.2	4634.98	9090.14	1.28233
ERP29	Endoplasmic reticulum resident protein 29 OS=Homo sapiens GN=ERP29 PE=1 SV=4	Phospho(Y)	FDTQYPYGEKQDEFKR	8207.47	6908.31	5950.84	311	1.2714
VIM	Vimentin OS=Homo sapiens GN=VIM PE=1 SV=4	Phospho(Y)	TYSLGSALRPSTSR	1466	1523.31	1253.53	5.42	1.24759
ASAP2	Arf-GAP with SH3 domain, ANK repeat and PH domain-containing protein 2 OS=Homo sapiens GN=ASAP2 PE=1 SV=3	Phospho(Y)	QSTAYSLHQPQGNK	135.19	175.04	113.59	19.34	1.22267
ESYT1	Isoform 2 of Extended synaptotagmin-1 OS=Homo sapiens GN=ESYT1	Phospho(ST)	HLSPYATLTVGDSSHK	1854.21	1677.8	1494.84	22.88	1.21858
PDAP1	28 kDa heat- and acid-stable phosphoprotein OS=Homo sapiens GN=PDAP1 PE=1 SV=1	Phospho(Y)	ARQYTSPEEIDAQLQAEK	4295.84	3584.3	2270.29	1164.5	1.198
CD99L2	Isoform 6 of CD99 antigen-like protein 2 OS=Homo sapiens GN=CD99L2	Phospho(Y)	YSTLHTQSAEPPPPPEPARI	7498.95	4614.77	5279.69	5.83	1.19652
ATP13A1	Isoform B of Probable cation-transporting ATPase 13A1 OS=Homo sapiens GN=ATP13A1	Phospho(Y)	ATTGLKPVDSGCVAYVLR	591.59	417.76	14.52	431.2	1.17922
TUBA1B	Tubulin alpha-1B chain OS=Homo sapiens GN=TUBA1B PE=1 SV=1	Phospho(Y)	QLFHPEQLITGKEDAANNYAR	3809.31	2519.78	1137.62	1657.37	1.17915
DOK1	Docking protein 1 OS=Homo sapiens GN=DOK1 PE=1 SV=1	Phospho(ST)	VKEEGYELPYNPATDDYAVPPPR	2341.73	1600.56	417.48	1326.48	1.17667
MET	Hepatocyte growth factor receptor OS=Homo sapiens GN=MET PE=1 SV=4	Phospho(Y)	DMYDKEYYSVHNK	25817.7	21131.2	10969.3	9808.17	1.17607
ENO1	Alpha-enolase OS=Homo sapiens GN=ENO1 PE=1 SV=2	Phospho(Y)	AAVPSGASTGIYEALELR	8600.99	7202.13	3193.14	3819.74	1.17213
PPP1R11	PPP1R11 protein OS=Homo sapiens GN=PPP1R11 PE=4 SV=1	Phospho(Y)	CCCIYEKPR	925.46	918.36	455.9	365.98	1.1657
HNRNPA2B1	Heterogeneous nuclear ribonucleoproteins A2/B1 OS=Homo sapiens GN=HNRNPA2B1 PE=1 SV=2	Phospho(ST)	YHTINGHNAEVR	401.87	320.29	117.22	205.67	1.16128
HNRNPR	Heterogeneous nuclear ribonucleoprotein R OS=Homo sapiens GN=HNRNPR PE=1 SV=1	Phospho(Y)	STAYEDYYYHPPPR	16176.5	14981	8237.39	5768.43	1.15355
TTK	Isoform 2 of Dual specificity protein kinase TTK OS=Homo sapiens GN=TTK	Phospho(Y)	LEETKEYQEPEVPESNQK	1086.62	1366.39	550.68	567.94	1.13283
PAG1	Phosphoprotein associated with glycosphingolipid-enriched microdomains 1 OS=Homo sapiens GN=PAG1 PE=1 SV=2	Phospho(Y)	SGQSLTVPESTYTSIQGDPQR	29346.9	18593.1	19091.8	2839.23	1.12826
EIF3E	Eukaryotic translation initiation factor 3 subunit E OS=Homo sapiens GN=EIF3E PE=1 SV=1	Phospho(Y)	SEAPNWATQDSGFY	1063.51	912.79	904.59	0.01	1.12745
RPS3A	40S ribosomal protein S3a OS=Homo sapiens GN=RPS3A PE=1 SV=2	Phospho(Y)	ADGYEPPVQESV	1929.88	2300.6	1415.26	538.41	1.11463
TJP1	Tight junction protein 1 (Zona occludens 1), isoform CRA_a OS=Homo sapiens GN=TJP1 PE=4 SV=1	Phospho(Y)	YESSSYTDQFSR	798.64	782.24	369.9	364.35	1.10638
CACYBP	Calcyclin-binding protein OS=Homo sapiens GN=CACYBP PE=1 SV=2	Phospho(Y)	KIYEDGDDDMKR	10861.8	16901.9	6387.89	6574.18	1.0989
BCS1L	Mitochondrial chaperone BCS1 (Fragment) OS=Homo sapiens GN=BCS1L PE=4 SV=1	Phospho(Y)	TVMYTAVGSEWRPFGYPR	11547.6	8428.2	3910.64	5523.37	1.08231
MAZ	Myc-associated zinc finger protein OS=Homo sapiens GN=MAZ PE=2 SV=1	Phospho(Y)	LSHSDEKPYQCPVCQQR	241.14	281.7	18.68	228.27	1.08215
PKP4	Isoform 2 of Plakophilin-4 OS=Homo sapiens GN=PKP4	Phospho(Y)	TYYSPVYR	1005.58	990.24	490.98	461.15	1.06775
PALLD	Palladin OS=Homo sapiens GN=PALLD PE=1 SV=3	Phospho(Y)	YAALSDQGLDIK	664.77	427.91	0.01	523.3	1.06213
SYK	Tyrosine-protein kinase SYK OS=Homo sapiens GN=SYK PE=1 SV=1	Phospho(Y)	QESTVSFNPYEPELAPWAADKGPQR	59535.4	47758.3	28971.2	23632	1.02834
TUBB	Tubulin beta chain OS=Homo sapiens GN=TUBB PE=3 SV=1	Phospho(Y)	NSSYFVEWIPNNVK	4427.61	3337.18	2606.55	1228.96	1.01753
FRK	Tyrosine-protein kinase FRK OS=Homo sapiens GN=FRK PE=1 SV=1	Phospho(Y)	HGHYFVALFDYQAR	1716.14	1194.37	1022.68	418.27	1.01425
MPP5	MAGUK p55 subfamily member 5 OS=Homo sapiens GN=MPP5 PE=1 SV=3	Phospho(Y)	VYESIGQYGGETVK	11961.5	11442.8	4944.09	6643.18	1.01423
PLEKHA5	PLEKHA5 protein OS=Homo sapiens GN=PLEKHA5 PE=2 SV=1	Phospho(ST)	GGNRPNTGPLYTEADR	516.24	596.6	306.13	252.41	0.994514
HNRNPK	Isoform 2 of Heterogeneous nuclear ribonucleoprotein K OS=Homo sapiens GN=HNRNPK	Phospho(Y)	GSYGDLGGPIITTQVTIPK	12738.6	9541	5374.14	5880.85	0.985159
API5	Isoform 2 of Apoptosis inhibitor 5 OS=Homo sapiens GN=API5	Phospho(Y)	YSSNLGNFNYER	221.08	230.17	228.64	0.02	0.980723
TARS	Threonine--tRNA ligase, cytoplasmic OS=Homo sapiens GN=TARS PE=1 SV=3	Phospho(Y)	IYGISFPDPK	3098.15	2566.27	18.71	2866.77	0.973117
EEF1A1P5	Putative elongation factor 1-alpha-like 3 OS=Homo sapiens GN=EEF1A1P5 PE=5 SV=1	Phospho(Y)	YYVTIIDAPGHR	1824.2	1347.02	93.72	1526.84	0.968546
FHL1	Four and a half LIM domains protein 1 OS=Homo sapiens GN=FHL1 PE=1 SV=4	Phospho(Y)	FTAVEDQYYCVDCYK	891.31	423.65	0.01	688.37	0.933742
ZCCHC6	Terminal uridylyltransferase 7 OS=Homo sapiens GN=ZCCHC6 PE=1 SV=1	Phospho(ST)	KGPCAVSSNPYAFKNPIYSQPAWMNDSHK	1722.23	45.52	773.14	161.17	0.919941
TJP1	Tight junction protein 1 (Zona occludens 1), isoform CRA_a OS=Homo sapiens GN=TJP1 PE=4 SV=1	Phospho(Y)	YQINNISTVPK	1250.4	1328.39	707.22	665.54	0.909615
PTPN11	Isoform 2 of Tyrosine-protein phosphatase non-receptor type 11 OS=Homo sapiens GN=PTPN11	Phospho(Y)	KGHEYTNIK	8887.83	8488.43	5262.13	3997.18	0.908141
KIRREL	Kin of IRRE-like protein 1 OS=Homo sapiens GN=KIRREL PE=2 SV=1	Phospho(Y)	AVLYADYR	4247.06	4706.03	2122.02	2673.71	0.900635
IFNGR1	Interferon gamma receptor 1 OS=Homo sapiens GN=IFNGR1 PE=4 SV=1	Phospho(Y)	ESSSPLSSNQSEPGSIALNSYHSR	6669.8	3388.14	893.26	4636	0.863177
RPS10	40S ribosomal protein S10 OS=Homo sapiens GN=RPS10 PE=1 SV=1	Phospho(Y)	IAIYELLFK	2273.68	1643.1	1399.11	764.49	0.856234
PRDX1	Peroxiredoxin-1 OS=Homo sapiens GN=PRDX1 PE=1 SV=1	Phospho(Y)	SKEYFSK	12370.9	10322.1	7075.16	5559.78	0.844831
INSR	Isoform Short of Insulin receptor OS=Homo sapiens GN=INSR	Phospho(Y)Phospho(Y)	DIYETDYYRK	2444.84	2733.14	1558.98	1333.12	0.840272
ATIC	Bifunctional purine biosynthesis protein PURH OS=Homo sapiens GN=ATIC PE=1 SV=3	Phospho(Y)	YGMNPHQTPAQLYTLQPK	1522.91	2408.82	302.49	1919.95	0.82302
SCAMP3	Secretory carrier-associated membrane protein 3 OS=Homo sapiens GN=SCAMP3 PE=1 SV=3	Phospho(Y)	NYGSYSTQASAAAATAELLK	908.85	897.06	919.72	102.85	0.820526
TUBA4A	Tubulin alpha-4A chain OS=Homo sapiens GN=TUBA4A PE=2 SV=1	Phospho(Y)	IHFPLATYAPVISAEK	10696	7815.52	5973.44	4511.83	0.82006
PTPRK	Receptor-type tyrosine-protein phosphatase kappa OS=Homo sapiens GN=PTPRK PE=4 SV=1	Phospho(Y)	SYADQSTLHAEDPLSITFMDQHNFSPR	6442.5	3562.47	4073.18	1629.08	0.811111
ZNF326	DBIRD complex subunit ZNF326 OS=Homo sapiens GN=ZNF326 PE=1 SV=2	Phospho(ST)	FGPYESYDSR	523.4	560.87	314.49	304.93	0.807734
FSCN1	Fascin OS=Homo sapiens GN=FSCN1 PE=3 SV=1	Phospho(ST)Phospho(ST)Phospho(ST)	MTANGTAEAVQIQFGLINCGNKYLTAEAFGFKVNASASSLK	4833.28	7380.94	4652.1	2339.53	0.804861
HNRNPA1	Isoform 2 of Heterogeneous nuclear ribonucleoprotein A1 OS=Homo sapiens GN=HNRNPA1	Phospho(ST)	NQGGYGGSSSSSSYGSGR	25143	19038.8	14035.4	11384.1	0.79752
PPA1	Inorganic pyrophosphatase OS=Homo sapiens GN=PPA1 PE=1 SV=2	Phospho(Y)	YKVPDGKPENEFAFNAEFK	2246.99	148.93	1336.87	56.57	0.781929
TTC4	Tetratricopeptide repeat domain 4 OS=Homo sapiens GN=TTC4 PE=2 SV=1	Phospho(Y)	AAAQYYLGNFR	570.08	482.76	101.51	522.5	0.754645
CLASP1	CLIP-associating protein 1 (Fragment) OS=Homo sapiens GN=CLASP1 PE=4 SV=1	Phospho(Y)	LLGSGYGGLTGGSSR	442.65	467.18	179.08	363.59	0.745522
TJP1	Tight junction protein 1 (Zona occludens 1), isoform CRA_a OS=Homo sapiens GN=TJP1 PE=4 SV=1	Phospho(ST)	YESSSYTDQFSR	905.91	706.27	539.25	424.94	0.741623
SCAMP3	Secretory carrier-associated membrane protein 3 OS=Homo sapiens GN=SCAMP3 PE=1 SV=3	Phospho(Y)	QYATLDVYNPFETR	9040.38	7217.39	6247.4	3480.6	0.740914
HCCS	Cytochrome c-type heme lyase OS=Homo sapiens GN=HCCS PE=1 SV=1	Phospho(Y)	AYEYVECPIR	541.6	617.3	424.59	277.81	0.722391
ATP2B1	Isoform B of Plasma membrane calcium-transporting ATPase 1 OS=Homo sapiens GN=ATP2B1	Phospho(Y)	YGDLLPADGILIQGNDLK	1911.52	1571.75	860	1258.87	0.717147
PAICS	Phosphoribosylaminoimidazole carboxylase (Fragment) OS=Homo sapiens GN=PAICS PE=4 SV=1	Phospho(Y)	TKEVYELLDSPGK	888.95	107.53	0.01	609.26	0.709759
PTPRK	Receptor-type tyrosine-protein phosphatase kappa (Fragment) OS=Homo sapiens GN=PTPRK PE=4 SV=1	Phospho(Y)	SYADQSTLHAEDPLSITFMDQHNFSPR	8511.44	5094.72	5653.8	2846.96	0.678596
DBR1	Lariat debranching enzyme OS=Homo sapiens GN=DBR1 PE=1 SV=2	Phospho(Y)	NQAIYAAVDDDDDDAA	1306.35	1400.53	304.29	1389.49	0.676384
CTNND1	Isoform 2AC of Catenin delta-1 OS=Homo sapiens GN=CTNND1	Phospho(Y)	QDVYGPQPQVR	2761.1	2177.4	1835.29	1300.36	0.655308
KIRREL	Kin of IRRE-like protein 1 OS=Homo sapiens GN=KIRREL PE=2 SV=1	Phospho(Y)	AIYSSFKDDVDLK	1730.88	1486.6	1137.69	918.8	0.645747
BAIAP2L1	Brain-specific angiogenesis inhibitor 1-associated protein 2-like protein 1 OS=Homo sapiens GN=BAIAP2L1 PE=1 SV=2	Phospho(Y)	KDYDTLSK	15569	12823.7	10262.7	8046.63	0.632946
IRS4	Insulin receptor substrate 4 OS=Homo sapiens GN=IRS4 PE=1 SV=1	Phospho(Y)	GLDKEVSYNWDPK	1199.72	662.26	527.69	686.61	0.616713
ACTB	Actin, cytoplasmic 1 OS=Homo sapiens GN=ACTB PE=1 SV=1	Phospho(ST)	SYELPDGQVITIGNER	1294.78	1258.9	19.68	1646.49	0.616042
PXN	Paxillin OS=Homo sapiens GN=PXN PE=4 SV=1	Phospho(Y)Phospho(ST)	FIHQQPQSSSPVYGSSAK	1268.18	1320.96	895.78	820.36	0.593306
DHX9	ATP-dependent RNA helicase A OS=Homo sapiens GN=DHX9 PE=1 SV=4	Phospho(Y)	GANLKDYYSR	1448.41	1480.71	1022.73	920.9	0.591714
AGFG1	Arf-GAP domain and FG repeat-containing protein 1 OS=Homo sapiens GN=AGFG1 PE=4 SV=1	Phospho(Y)	YAALANLDNIFSAGQGGDQGSGFGTTGK	1248	832.41	880.11	505.07	0.586794
HNRNPU	Heterogeneous nuclear ribonucleoprotein U OS=Homo sapiens GN=HNRNPU PE=1 SV=6	Phospho(Y)	GYFEYIEENKYSR	7971.53	6211.19	6481.66	3032.83	0.575936
TFRC	Transferrin receptor protein 1 OS=Homo sapiens GN=TFRC PE=1 SV=2	Phospho(Y)	SAFSNLFGGEPLSYTR	3743.78	2917.17	3456.15	1039.48	0.567205
ATP1A1	Sodium/potassium-transporting ATPase subunit alpha-1 OS=Homo sapiens GN=ATP1A1 PE=3 SV=1	Phospho(Y)	LSLDELHRKYGTDLSR	14955.2	13279.9	12765.1	6306.68	0.566055
PKP4	Isoform 2 of Plakophilin-4 OS=Homo sapiens GN=PKP4	Phospho(Y)	VHFPASTDYSTQYGLK	2150.93	1863.51	185.1	2532.32	0.562961
PTPRK	Receptor-type tyrosine-protein phosphatase kappa OS=Homo sapiens GN=PTPRK PE=4 SV=1	Phospho(Y)	YLCEGTESPYQTGQLHPAIR	3289.31	2832.53	2169.02	1985.24	0.559374
HNRNPA2B1	Heterogeneous nuclear ribonucleoproteins A2/B1 OS=Homo sapiens GN=HNRNPA2B1 PE=1 SV=2	Phospho(Y)	NMGGPYGGGNYGPGGSGGSGGYGGR	8275.13	7637.39	5866.2	4955.23	0.556271
FER	Tyrosine-protein kinase Fer OS=Homo sapiens GN=FER PE=1 SV=2	Phospho(Y)	QEDGGVYSSSGLK	3743.32	3853.76	2866.69	2300.05	0.556191
TUBB4B	Tubulin beta-4B chain OS=Homo sapiens GN=TUBB4B PE=1 SV=1	Phospho(Y)	INVYYNEATGGK	3610.43	3539.33	1971.08	2986.33	0.528308
RBMXL1	RNA binding motif protein, X-linked-like-1 OS=Homo sapiens GN=RBMXL1 PE=1 SV=1	Phospho(Y)	DYAPPPRDYTYR	1506.04	1406.03	1182.63	872.62	0.502731
ITGB1	Integrin beta-1 OS=Homo sapiens GN=ITGB1 PE=1 SV=2	Phospho(Y)	WDTGENPIYK	645.78	812.77	933.39	105.87	0.488978
RBMX	RNA-binding motif protein, X chromosome OS=Homo sapiens GN=RBMX PE=1 SV=3	Phospho(Y)	DYTYRDYGHSSSR	895.47	690.7	622.09	508.78	0.488114
TUBB	Tubulin beta chain OS=Homo sapiens GN=TUBB PE=3 SV=1	Phospho(Y)	ISVYYNEATGGK	2490.22	2580.43	1754.78	1882.6	0.479271
PTPRA	Receptor-type tyrosine-protein phosphatase alpha OS=Homo sapiens GN=PTPRA PE=2 SV=1	Phospho(Y)	VVQEYIDAFSDYANFK	40215.9	32822.5	16203.5	36310.2	0.475961
RPS13	40S ribosomal protein S13 OS=Homo sapiens GN=RPS13 PE=1 SV=2	Phospho(Y)	LTSDDVKEQIYK	421.28	336.6	564.88	0.01	0.423999
ERBB2	Receptor tyrosine-protein kinase erbB-2 OS=Homo sapiens GN=ERBB2 PE=2 SV=1	Phospho(Y)	LLDIDETEYHADGGKVPIK	5514.31	5008.81	7212.83	775.9	0.397524
SCRIB	Isoform 2 of Protein scribble homolog OS=Homo sapiens GN=SCRIB	Phospho(Y)	QKYFELEVR	136.36	0.82	0.01	104.55	0.391739
VIM	Vimentin OS=Homo sapiens GN=VIM PE=1 SV=4	Phospho(Y)	SLYASSPGGVYATR	14936.3	15301.8	12704.2	10359.1	0.390768
DHX36	Probable ATP-dependent RNA helicase DHX36 OS=Homo sapiens GN=DHX36 PE=4 SV=1	Phospho(ST)	SYDYHQNWGR	1833.38	1872.88	1145.22	1698.96	0.381951
CTTN	Isoform 2 of Src substrate cortactin OS=Homo sapiens GN=CTTN	Phospho(Y)	VDQSAVGFEYQGKTEK	1221.08	1069.49	857.41	901.6	0.380943
PRPF8	Pre-mRNA-processing-splicing factor 8 OS=Homo sapiens GN=PRPF8 PE=1 SV=2	Phospho(Y)	HGDEIITSTTSNYETQTFSSK	2067.47	1711.66	766.53	2143.05	0.377243
MATR3	Matrin-3 OS=Homo sapiens GN=MATR3 PE=4 SV=1	Phospho(Y)	FDSEYER	253.49	239.62	267.5	113.65	0.371551
MLLT4	Afadin OS=Homo sapiens GN=MLLT4 PE=4 SV=1	Phospho(Y)	EYFTFPASK	18394.6	13837.7	16034.9	8881.55	0.37141
ATP1A3	Sodium/potassium-transporting ATPase subunit alpha-3 OS=Homo sapiens GN=ATP1A3 PE=3 SV=1	Phospho(Y)	YNTDCVQGLTHSK	6356.18	6859.76	5301.18	4953.77	0.365959
PIK3R1	Isoform 4 of Phosphatidylinositol 3-kinase regulatory subunit alpha OS=Homo sapiens GN=PIK3R1	Phospho(Y)	LYEEYTR	2195.73	2259.04	1875.82	1587.68	0.36312
ABL2	Isoform 5 of Abelson tyrosine-protein kinase 2 OS=Homo sapiens GN=ABL2	Phospho(Y)	YELTGLPEQDR	3028.12	2904.68	2400.59	2241.49	0.353942
FER	Tyrosine-protein kinase Fer OS=Homo sapiens GN=FER PE=1 SV=2	Phospho(Y)	ESHGKPGEYVLSVYSDGQR	2227.15	897.33	2398.71	47.19	0.353251
MAPK8	Mitogen-activated protein kinase 8 OS=Homo sapiens GN=MAPK8 PE=2 SV=1	Phospho(Y)	TAGTSFMMTPYVVTR	1195.42	810.9	1247.96	323.63	0.352327
IFNGR1	Interferon gamma receptor 1 OS=Homo sapiens GN=IFNGR1 PE=4 SV=1	Phospho(Y)	YVSLITSYQPFSLEK	5114.8	3335.67	3723.17	2899.83	0.351547
SHB	SH2 domain-containing adapter protein B OS=Homo sapiens GN=SHB PE=1 SV=2	Phospho(Y)	DKVTIADDYSDPFDAKNDLK	805.76	572.48	106.98	973.41	0.351275
RBM14	RNA-binding protein 14 OS=Homo sapiens GN=RBM14 PE=1 SV=2	Phospho(Y)	YSGSYNDYLR	203.55	246.96	248.61	104.76	0.35038
HNRNPA1	Isoform 2 of Heterogeneous nuclear ribonucleoprotein A1 OS=Homo sapiens GN=HNRNPA1	Phospho(Y)	SSGPYGGGGQYFAKPR	32310	35142.9	27340.7	25719.2	0.34626
MAPK9	Mitogen-activated protein kinase 9 OS=Homo sapiens GN=MAPK9 PE=4 SV=1	Phospho(Y)	TACTNFMMTPYVVTR	8124.83	6826.33	6089.64	5698.73	0.342893
CTTN	Src substrate cortactin OS=Homo sapiens GN=CTTN PE=1 SV=2	Phospho(Y)	VDQSAVGFEYQGK	261.06	229.14	201.91	187.61	0.331673
AHCY	Adenosylhomocysteinase OS=Homo sapiens GN=AHCY PE=1 SV=4	Phospho(Y)	SKFDNLYGCR	492.77	486.49	384.71	409.36	0.302426
MPP5	MAGUK p55 subfamily member 5 OS=Homo sapiens GN=MPP5 PE=1 SV=3	Phospho(Y)	NLYGTSIDSVR	343.65	284.58	263.82	245.7	0.302154
BCAR1	Breast cancer anti-estrogen resistance protein 1 OS=Homo sapiens GN=BCAR1 PE=4 SV=1	Phospho(Y)	AQQGLYQVPGPSPQFQSPPAK	7043.02	5502.21	492.03	9693.99	0.300548
UNG	Uracil-DNA glycosylase OS=Homo sapiens GN=UNG PE=1 SV=2	Phospho(Y)	TLYSFFSPSPAR	565.25	473.81	187.24	656.93	0.299673
CD99L2	Isoform 6 of CD99 antigen-like protein 2 OS=Homo sapiens GN=CD99L2	Phospho(Y)	YSTLHTQSAEPPPPPEPAR	15091.7	15171.5	13925.3	10833.8	0.289604
SET	Isoform 2 of Protein SET OS=Homo sapiens GN=SET	Phospho(Y)	IDFYFDENPYFENK	2727.66	2168.02	2270.19	1800.51	0.266232
ITSN2	Isoform 2 of Intersectin-2 OS=Homo sapiens GN=ITSN2	Phospho(Y)	LIYLVPEK	737.95	677.8	11.61	1169.05	0.261973
ROCK2	Rho-associated protein kinase 2 OS=Homo sapiens GN=ROCK2 PE=1 SV=4	Phospho(Y)	IYESIEEAK	683.81	939.4	768.01	602.02	0.244642
MAP1B	Microtubule-associated protein 1B OS=Homo sapiens GN=MAP1B PE=1 SV=2	Phospho(Y)	AAEAGGAEEQYGFLTTPTK	1461.36	1033.92	147.12	1967.11	0.239069
CDK1	Cyclin-dependent kinase 1 (Fragment) OS=Homo sapiens GN=CDK1 PE=3 SV=1	Phospho(Y)Phospho(Y)	IGEGTYGVVYK	358.13	305.32	376.62	188.81	0.230639
ATP1A1	Sodium/potassium-transporting ATPase subunit alpha-1 OS=Homo sapiens GN=ATP1A1 PE=3 SV=1	Phospho(Y)	YHTEIVFAR	620.64	873.12	1280.37	0.01	0.222376
EPHA4	Ephrin type-A receptor 4 OS=Homo sapiens GN=EPHA4 PE=2 SV=1	Phospho(Y)	TYVDPFTYEDPNQAVR	12881.5	9863.92	13020.9	6516.75	0.219319
HNRNPA3	Heterogeneous nuclear ribonucleoprotein A3 OS=Homo sapiens GN=HNRNPA3 PE=1 SV=2	Phospho(Y)	SSGSPYGGGYGSGGGSGGYGSR	2976.31	3228.48	2826.03	2512.04	0.217064
PARD3	Isoform 5 of Partitioning defective 3 homolog OS=Homo sapiens GN=PARD3	Phospho(Y)	DVTIGGSAPIYVK	5413.52	4424.74	4285.29	4211.43	0.211497
PVRL2	Poliovirus receptor-related protein 2 OS=Homo sapiens GN=PVRL2 PE=1 SV=1	Phospho(Y)	EQTLQGAEEDEDLEGPPSYKPPTPK	4631.07	3894.8	847.17	6548.33	0.205199
EPHA2	Ephrin type-A receptor 2 OS=Homo sapiens GN=EPHA2 PE=1 SV=2	Phospho(Y)	TYVDPHTYEDPNQAVLK	2016.55	1598.67	2922.37	214.86	0.204592
PPP1R12A	Protein phosphatase 1 regulatory subunit 12A (Fragment) OS=Homo sapiens GN=PPP1R12A PE=4 SV=1	Phospho(Y)	SGSYSYLEER	614.33	684.04	562.75	565.71	0.202346
MYO6	Unconventional myosin-VI OS=Homo sapiens GN=MYO6 PE=4 SV=1	Phospho(Y)	SVTDYAQQNPAAQIPAR	443.76	397.22	106.43	627.47	0.196488
HNRNPM	Heterogeneous nuclear ribonucleoprotein M OS=Homo sapiens GN=HNRNPM PE=1 SV=3	Phospho(Y)	FEPYANPTKR	4705.69	4484.54	4598.3	3485.68	0.185035
DDX3X	ATP-dependent RNA helicase DDX3X OS=Homo sapiens GN=DDX3X PE=1 SV=3	Phospho(Y)	RKQYPISLVLAPTR	2448.73	1796.38	1988.34	1748.05	0.184157
PTPN11	Isoform 2 of Tyrosine-protein phosphatase non-receptor type 11 OS=Homo sapiens GN=PTPN11	Phospho(Y)	RKGHEYTNIK	7503.74	7199.95	7243.15	5710.16	0.182857
TAGLN2	Transgelin-2 OS=Homo sapiens GN=TAGLN2 PE=1 SV=3	Phospho(Y)	GPAYGLSR	2691.64	2477.57	2133.98	2465.95	0.168332
TTYH2	Protein tweety homolog 2 OS=Homo sapiens GN=TTYH2 PE=2 SV=1	Phospho(Y)	YENVPLIGR	744.08	498.27	647.46	459.69	0.166221
DCBLD2	Isoform 2 of Discoidin, CUB and LCCL domain-containing protein 2 OS=Homo sapiens GN=DCBLD2	Phospho(Y)	AGKPGLPAPDELVYQVPQSTQEVSGAGR	2061.2	1933.2	0.01	3581.38	0.157459
STAM2	Signal transducing adapter molecule 2 OS=Homo sapiens GN=STAM2 PE=1 SV=1	Phospho(ST)	LVNEAPVYSVYSK	370.05	418.19	63.26	643.57	0.157272
SDCBP	Syndecan binding protein (Syntenin), isoform CRA_a OS=Homo sapiens GN=SDCBP PE=4 SV=1	Phospho(Y)	VIQAQTAFSANPANPAILSEASAPIPHDGNLYPR	5727.14	4345.38	6910.99	2194.21	0.145662
DDX1	ATP-dependent RNA helicase DDX1 OS=Homo sapiens GN=DDX1 PE=1 SV=2	Phospho(Y)	VWYHVCSSR	326.6	268.13	356.19	183.08	0.141227
BAIAP2L1	Brain-specific angiogenesis inhibitor 1-associated protein 2-like protein 1 OS=Homo sapiens GN=BAIAP2L1 PE=1 SV=2	Phospho(Y)Phospho(ST)	KDYDTLSKCSPK	285.34	246.47	311.65	172.42	0.135695
PTPRK	Receptor-type tyrosine-protein phosphatase kappa OS=Homo sapiens GN=PTPRK PE=4 SV=1	Phospho(Y)	YGNIIAYDHSR	439.15	411.87	515.83	270.19	0.114627
MAP1B	Microtubule-associated protein 1B OS=Homo sapiens GN=MAP1B PE=1 SV=2	Phospho(Y)	TPDTSTYCYETAEK	1108.09	1083.51	1279.39	756.72	0.106169
CFL1	Cofilin-1 OS=Homo sapiens GN=CFL1 PE=4 SV=1	Phospho(Y)	YALYDATYETK	13344.6	13360.2	13303.5	11594.4	0.101079
EIF4H	Isoform Short of Eukaryotic translation initiation factor 4H OS=Homo sapiens GN=EIF4H	Phospho(Y)	AYSSFGGGR	2182.37	2124.52	2143.87	1895.31	0.092584
ABL2	Isoform 6 of Abelson tyrosine-protein kinase 2 OS=Homo sapiens GN=ABL2	Phospho(Y)	CYGGSFAQR	749.87	702.21	649.88	716.99	0.0872449
RBMX	RNA-binding motif protein, X chromosome OS=Homo sapiens GN=RBMX PE=1 SV=3	Phospho(Y)	DTRDYAPPPR	1112.33	867.43	1125.28	740.06	0.0858869
CALU	Calumenin OS=Homo sapiens GN=CALU PE=1 SV=2	Phospho(Y)	WIYEDVER	1532.7	1549.14	2026.82	944.87	0.0525083
EPHB3	Ephrin type-B receptor 3 OS=Homo sapiens GN=EPHB3 PE=1 SV=2	Phospho(Y)	FLEDDPSDPTYTSSLGGK	1306.51	1545.93	2668.42	90.58	0.0480511
SLC38A2	Sodium-coupled neutral amino acid transporter 2 OS=Homo sapiens GN=SLC38A2 PE=1 SV=2	Phospho(Y)	SHYADVDPENQNFLLESNLGK	20866.2	18618.1	20589	18076.8	0.0302251
ARHGAP12	Isoform 2 of Rho GTPase-activating protein 12 OS=Homo sapiens GN=ARHGAP12	Phospho(ST)Phospho(Y)	ATTPPNQGRPDSPVYANLQELK	2715.03	1948.05	3682.6	884.67	0.0299511
HNRNPAB	Heterogeneous nuclear ribonucleoprotein A/B OS=Homo sapiens GN=HNRNPAB PE=4 SV=1	Phospho(Y)	EVYQQQQYGSGGR	2224.41	1755.39	2226.14	1675.77	0.0285154
COPA	Isoform 2 of Coatomer subunit alpha OS=Homo sapiens GN=COPA	Phospho(Y)	GHYNNVSCAVFHPR	466.19	25.87	0.01	487.99	0.0119531
SLC7A11	Cystine/glutamate transporter OS=Homo sapiens GN=SLC7A11 PE=1 SV=1	Phospho(Y)	GGYLQGNVNGR	384.18	373.09	370.3	384.08	0.00551635
PAG1	Phosphoprotein associated with glycosphingolipid-enriched microdomains 1 OS=Homo sapiens GN=PAG1 PE=1 SV=2	Phospho(Y)	SREEDPTLTEEEISAMYSSVNKPGQLVNK	4869.35	2976.01	1811	6013.47	0.00384662
GDI2	Rab GDP dissociation inhibitor beta OS=Homo sapiens GN=GDI2 PE=4 SV=1	Phospho(Y)	TDDYLDQPCYETINR	0.01	0.01	0.01	0.01	0
HNRNPA1	Isoform 2 of Heterogeneous nuclear ribonucleoprotein A1 OS=Homo sapiens GN=HNRNPA1	Phospho(ST)	YHTVNGHNCEVR	0.01	0.01	0.01	0.01	0
TJP1	Tight junction protein 1 (Zona occludens 1), isoform CRA_a OS=Homo sapiens GN=TJP1 PE=4 SV=1	Phospho(ST)	RYEPIQATPPPPPLPSQYAQPSQPVTSASLHIHSK	0.01	0.01	0.01	0.01	0
ATP1A1	Sodium/potassium-transporting ATPase subunit alpha-1 OS=Homo sapiens GN=ATP1A1 PE=3 SV=1	Phospho(Y)	YEPAAVSEQGDKK	4007.51	3733.2	3775.18	3978.4	-0.00239669
CYSTM1	Cysteine-rich and transmembrane domain-containing protein 1 OS=Homo sapiens GN=CYSTM1 PE=2 SV=1	Phospho(Y)	TTVYVVEDQR	139.27	161.56	176.93	126.4	-0.0119397
FUBP1	Far upstream element-binding protein 1 OS=Homo sapiens GN=FUBP1 PE=4 SV=1	Phospho(Y)	IGGDAGTSLNSNDYGYGGQK	2697.53	2648.18	2866.49	2609.86	-0.0348331
DSG2	Desmoglein-2 OS=Homo sapiens GN=DSG2 PE=1 SV=2	Phospho(Y)	VYAPASTLVDQPYANEGTVVVTER	11019.6	9056.59	18469	2239.43	-0.044727
ABI1	Abl interactor 1 OS=Homo sapiens GN=ABI1 PE=4 SV=1	Phospho(Y)	NTPYKTLEPVKPPTVPNDYMTSPAR	2584.21	1910.4	26.45	4649.17	-0.0569617
MAPK1	Mitogen-activated protein kinase 1 OS=Homo sapiens GN=MAPK1 PE=1 SV=3	Phospho(Y)	VADPDHDHTGFLTEYVATR	1299.12	4995.48	3512.53	3061.2	-0.0625975
LDHA	Isoform 3 of L-lactate dehydrogenase A chain OS=Homo sapiens GN=LDHA	Phospho(Y)	QVVESAYEVIK	4161.11	3123.02	552.09	7072.42	-0.065888
KATNB1	Katanin p80 WD40 repeat-containing subunit B1 OS=Homo sapiens GN=KATNB1 PE=1 SV=1	Phospho(Y)	IYERPSTTCSKPQR	5145.74	4467.24	6262.56	3840.85	-0.0717867
ZNF326	DBIRD complex subunit ZNF326 OS=Homo sapiens GN=ZNF326 PE=1 SV=2	Phospho(Y)	SGYGFNEPEQSR	309.26	290.08	321.65	310.95	-0.0779189
LOC647859	Protein LOC647859 OS=Homo sapiens GN=LOC647859 PE=4 SV=1	Phospho(ST)	YSSGGNFETPSK	976.64	895.77	990.07	989.19	-0.0800648
RPL15	60S ribosomal protein L15 OS=Homo sapiens GN=RPL15 PE=1 SV=2	Phospho(Y)	QGYVIYR	3454.64	4279.6	4100.05	4088.6	-0.0823661
MAPK8	Isoform 1 of Mitogen-activated protein kinase 8 OS=Homo sapiens GN=MAPK8	Phospho(Y)	TAGTSFMMTPYVVTR	2570.81	1955.28	2732.37	2074.68	-0.0868865
CTNND1	Isoform 2AC of Catenin delta-1 OS=Homo sapiens GN=CTNND1	Phospho(ST)Phospho(Y)	APSRQDVYGPQPQVR	918.64	918.86	1333.85	627.63	-0.0941984
DDX3X	ATP-dependent RNA helicase DDX3X OS=Homo sapiens GN=DDX3X PE=1 SV=3	Phospho(Y)	SDYDGIGSR	1105.72	1203.96	1458.13	1017.42	-0.100056
DAPK3	Death-associated protein kinase 3 OS=Homo sapiens GN=DAPK3 PE=1 SV=1	Phospho(ST)	LKEYTIK	2705.13	1950.05	3154.84	1837.66	-0.100925
PKP2	Isoform 1 of Plakophilin-2 OS=Homo sapiens GN=PKP2	Phospho(Y)	AHYTHSDYQYSQR	1962.17	1061.29	1752.51	1526.3	-0.116972
STAT3	Signal transducer and activator of transcription 3 OS=Homo sapiens GN=STAT3 PE=4 SV=1	Phospho(Y)	YCRPESQEHPEADPGSAAPYLK	17923.2	19097.2	11656	28870.6	-0.130544
KIF20A	Kinesin-like protein KIF20A OS=Homo sapiens GN=KIF20A PE=2 SV=1	Phospho(Y)	TPTCQSSTDCSPYAR	455.17	184.47	330.69	371.81	-0.135238
ATP2B1	Isoform C of Plasma membrane calcium-transporting ATPase 1 OS=Homo sapiens GN=ATP2B1	Phospho(Y)	IQESYGDVYGICTK	3578.7	2708.63	4554.08	2370.2	-0.139217
TNK2	Activated CDC42 kinase 1 OS=Homo sapiens GN=TNK2 PE=3 SV=1	Phospho(Y)	VSSTHYYLLPERPSYLER	8280.58	5875.42	6750.27	8883.98	-0.143296
RPSA	40S ribosomal protein SA (Fragment) OS=Homo sapiens GN=RPSA PE=3 SV=1	Phospho(Y)	ADHQPLTEASYVNLPTIALCNTDSPLR	10895.3	6969.38	13861.1	5972.47	-0.150834
ROBO1	Isoform 2 of Roundabout homolog 1 OS=Homo sapiens GN=ROBO1	Phospho(Y)	NGLTSTYAGIR	2545.97	2907.83	2934.35	3125.93	-0.152123
GJA1	Gap junction alpha-1 protein OS=Homo sapiens GN=GJA1 PE=1 SV=2	Phospho(Y)	GKSDPYHATSGALSPAK	477.78	460.76	507.48	536.29	-0.153314
SFRS2	Serine/arginine-rich-splicing factor 2 OS=Homo sapiens GN=SFRS2 PE=2 SV=1	Phospho(ST)	SYGRPPPDVEGMTSLK	691.72	131.55	21.46	896.02	-0.156311
ELAVL1	ELAV-like protein 1 OS=Homo sapiens GN=ELAVL1 PE=1 SV=2	Phospho(Y)	SNGYEDHMAEDCRGDIGR	1753.52	1580.69	1949.15	1772	-0.158404
EIF4G3	Eukaryotic translation initiation factor 4 gamma 3 OS=Homo sapiens GN=EIF4G3 PE=4 SV=1	Phospho(Y)	QPGTPTPSPYSAHEINK	1377.14	1156.63	1497	1333.48	-0.159761
INPPL1	Phosphatidylinositol 3,4,5-trisphosphate 5-phosphatase 2 OS=Homo sapiens GN=INPPL1 PE=1 SV=2	Phospho(Y)	LYEWISIDKDEAGAK	4.51	3.96	0.01	9.51	-0.1686
HSP90AB1	Heat shock protein HSP 90-beta OS=Homo sapiens GN=HSP90AB1 PE=1 SV=4	Phospho(Y)	YIDQEELNK	12245	10954.2	13558.3	12816.5	-0.185087
EPB41L3	Band 4.1-like protein 3 OS=Homo sapiens GN=EPB41L3 PE=4 SV=1	Phospho(Y)	DSMSAAEVGTGQYATTK	1184.72	932.65	1362.03	1046.66	-0.185975
GJA1	Gap junction alpha-1 protein OS=Homo sapiens GN=GJA1 PE=1 SV=2	Phospho(Y)	SDPYHATSGALSPAK	1406.23	1544.13	1836.61	1535.68	-0.192838
GAB1	Isoform 2 of GRB2-associated-binding protein 1 OS=Homo sapiens GN=GAB1	Phospho(Y)	APSASVDSSLYNLPR	3759.2	4496	335.59	9102.94	-0.193259
DNAJA1	DnaJ homolog subfamily A member 1 OS=Homo sapiens GN=DNAJA1 PE=1 SV=2	Phospho(Y)	HYNGEAYEDDEHHPR	936.62	772.35	1018.43	956.02	-0.208324
ERBB2IP	Isoform 3 of Protein LAP2 OS=Homo sapiens GN=ERBB2IP	Phospho(Y)	RAQIPEGDYLSYR	2372.93	1100.11	2029.68	2032.73	-0.226137
ELAVL1	ELAV-like protein 1 OS=Homo sapiens GN=ELAVL1 PE=1 SV=2	Phospho(Y)	SNGYEDHMAEDCR	345.91	307.22	454.46	311.73	-0.230332
CASKIN2	Isoform 2 of Caskin-2 OS=Homo sapiens GN=CASKIN2	Phospho(Y)	NTYNQTALDIVNQFTTSQASR	38417.5	27795.5	41203.5	36524.2	-0.231313
RBMX	RNA-binding motif protein, X chromosome OS=Homo sapiens GN=RBMX PE=1 SV=3	Phospho(Y)	DRDYSDHPSGGSYR	34082.3	37186.3	45747.7	38849.5	-0.247342
HSPA4	Heat shock 70 kDa protein 4 OS=Homo sapiens GN=HSPA4 PE=1 SV=4	Phospho(Y)	LKKEDIYAVEIVGGATR	4909.15	3372.8	570.96	9274.24	-0.24945
ANXA2	Annexin A2 OS=Homo sapiens GN=ANXA2 PE=1 SV=2	Phospho(Y)	LSLEGDHSTPPSAYGSVK	24157.6	26567.4	26103.2	35009	-0.268762
RNASEH2A	Ribonuclease H2 subunit A OS=Homo sapiens GN=RNASEH2A PE=1 SV=2	Phospho(Y)	LQDLDTDYGSGYPNDPK	517.81	417.86	609.67	522.31	-0.274777
EMD	Emerin OS=Homo sapiens GN=EMD PE=2 SV=1	Phospho(Y)	GYNDDYYEESYFTTR	654.79	395.37	1270.67	0.01	-0.274992
HNRNPL	Heterogeneous nuclear ribonucleoprotein L OS=Homo sapiens GN=HNRNPL PE=1 SV=2	Phospho(Y)	IEYAKPTR	432.36	384.26	19.82	976.11	-0.286379
CTTN	Src substrate cortactin OS=Homo sapiens GN=CTTN PE=1 SV=2	Phospho(Y)	SAVGFDYQGKTEK	414.74	515.38	663.62	471.24	-0.287026
ARHGAP39	Isoform 2 of Rho GTPase-activating protein 39 OS=Homo sapiens GN=ARHGAP39	Phospho(Y)	SGDYSTMEGPELR	1005.92	1044.19	1268.1	1233.79	-0.287317
SRSF1	Isoform ASF-2 of Serine/arginine-rich splicing factor 1 OS=Homo sapiens GN=SRSF1	Phospho(Y)	EAGDVCYADVYR	665.31	694.82	885.04	788.45	-0.299115
ACTR10	Actin-related protein 10 (Fragment) OS=Homo sapiens GN=ACTR10 PE=4 SV=1	Phospho(Y)	GPLYEGLGSGGEK	1613.56	1748.33	2194.51	1942.99	-0.299487
DYRK3	Isoform 2 of Dual specificity tyrosine-phosphorylation-regulated kinase 3 OS=Homo sapiens GN=DYRK3	Phospho(Y)	LYTYIQSR	9494.02	12205.7	13388	13349.7	-0.301198
FLNB	Isoform 8 of Filamin-B OS=Homo sapiens GN=FLNB	Phospho(ST)	SSTETCYSAIPK	910.05	932.1	1155.97	1118.11	-0.303892
ABI2	Abl interactor 2 (Fragment) OS=Homo sapiens GN=ABI2 PE=4 SV=1	Phospho(Y)	TLEPVRPPVVPNDYVPSPTR	1771.26	988.53	73.8	3339.74	-0.30671
TRMT1L	TRMT1-like protein OS=Homo sapiens GN=TRMT1L PE=1 SV=2	Phospho(ST)	EADTDVQVCPNYSIPQK	519.89	564.07	286.17	1066.77	-0.319786
ATP1A1	Sodium/potassium-transporting ATPase subunit alpha-1 OS=Homo sapiens GN=ATP1A1 PE=3 SV=1	Phospho(Y)	YEPAAVSEQGDK	282.71	331.8	450.23	317.27	-0.32073
DOK1	Docking protein 1 OS=Homo sapiens GN=DOK1 PE=1 SV=1	Phospho(Y)	IAPCPSQDSLYSDPLDSTSAQAGEGVQR	6758.85	5368.43	9155.97	6144.56	-0.335326
RHOT1	Mitochondrial Rho GTPase OS=Homo sapiens GN=RHOT1 PE=3 SV=2	Phospho(Y)	SYYAINTVYVYGQEK	1337.03	1048.17	1383.6	1635.58	-0.340047
TJP2	Tight junction protein ZO-2 OS=Homo sapiens GN=TJP2 PE=4 SV=1	Phospho(Y)	RHQYSDYDYHSSSEK	671.5	685.98	937.71	783.62	-0.342593
TNK2	Activated CDC42 kinase 1 OS=Homo sapiens GN=TNK2 PE=3 SV=1	Phospho(Y)	KPTYDPVSEDQDPLSSDFK	1387.96	1230.51	217.12	3107.42	-0.344431
CPSF3	Cleavage and polyadenylation specificity factor subunit 3 OS=Homo sapiens GN=CPSF3 PE=1 SV=1	Phospho(Y)	LYEALTPVH	236.27	180.73	137.58	393.94	-0.350077
CDKL5	Isoform 2 of Cyclin-dependent kinase-like 5 OS=Homo sapiens GN=CDKL5	Phospho(Y)	NLSEGNNANYTEYVATR	3754.75	3486.75	821.64	8438.9	-0.354808
HSPA12A	Heat shock 70 kDa protein 12A OS=Homo sapiens GN=HSPA12A PE=1 SV=2	Phospho(ST)	ETAPTSAYSSPAR	70.99	132.63	142.43	118.25	-0.356401
KIRREL	Kin of IRRE-like protein 1 OS=Homo sapiens GN=KIRREL PE=2 SV=1	Phospho(Y)	FSYTSQHSDYGQR	625.29	792.03	878.36	956.99	-0.37289
ANKRD26	Ankyrin repeat domain-containing protein 26 OS=Homo sapiens GN=ANKRD26 PE=1 SV=3	Phospho(ST)	KNLEATYGTVR	2024.2	2356.58	2776.19	2913.68	-0.377208
HGS	Isoform 2 of Hepatocyte growth factor-regulated tyrosine kinase substrate OS=Homo sapiens GN=HGS	Phospho(Y)	VCEPCYEQLNR	1245.16	1168.13	1445.55	1696.02	-0.380484
DCBLD1	Discoidin, CUB and LCCL domain-containing protein 1 OS=Homo sapiens GN=DCBLD1 PE=2 SV=2	Phospho(Y)	AHTFSAQSGYR	2776.29	2000.5	3334.41	2920.04	-0.388842
ALDOA	Fructose-bisphosphate aldolase OS=Homo sapiens GN=ALDOA PE=3 SV=1	Phospho(Y)	PYQYPALTPEQK	3583.05	3845.37	3583.41	6155.61	-0.390721
ABL2	Isoform 5 of Abelson tyrosine-protein kinase 2 OS=Homo sapiens GN=ABL2	Phospho(Y)	VYVTAESR	2851.7	2669.05	3238.4	4024.42	-0.395666
MERTK	Tyrosine-protein kinase Mer OS=Homo sapiens GN=MERTK PE=1 SV=2	Phospho(Y)	IYSGDYYR	1211.7	1220.97	1683.21	1523.47	-0.39854
HIST2H2BF	Isoform 2 of Histone H2B type 2-F OS=Homo sapiens GN=HIST2H2BF	Phospho(Y)	ESYSVYVYK	2630.94	2742.2	3477.54	3608.73	-0.399261
F11R	Junctional adhesion molecule A OS=Homo sapiens GN=F11R PE=2 SV=1	Phospho(Y)	VIYSQPSAR	2828.56	2498.81	3927.5	3155.56	-0.410949
PTPN11	Isoform 2 of Tyrosine-protein phosphatase non-receptor type 11 OS=Homo sapiens GN=PTPN11	Phospho(Y)	IQNTGDYYDLYGGEK	15965.2	15685	25063	17037	-0.411611
MEGF10	Multiple epidermal growth factor-like domains protein 10 OS=Homo sapiens GN=MEGF10 PE=1 SV=1	Phospho(Y)	LSQDPYDLPK	257.55	213.59	305.09	321.68	-0.41178
PTTG1IP	Pituitary tumor-transforming gene 1 protein-interacting protein OS=Homo sapiens GN=PTTG1IP PE=4 SV=1	Phospho(Y)	YGLFKEENPYAR	3633	3031.12	7409.35	1490.5	-0.417367
ATP2B4	Isoform ZD of Plasma membrane calcium-transporting ATPase 4 OS=Homo sapiens GN=ATP2B4	Phospho(Y)	AFHSSLHESIQKPYNQK	408.61	201.45	814.69	0.73	-0.418592
CTTN	Src substrate cortactin OS=Homo sapiens GN=CTTN PE=1 SV=2	Phospho(Y)	SAVGFEYQGKTEK	275.41	378.71	543.01	334.76	-0.424288
RPL29	60S ribosomal protein L29 OS=Homo sapiens GN=RPL29 PE=1 SV=2	Phospho(Y)	LAYIAHPK	919.11	933.89	1277.26	1216.69	-0.42857
CALD1	Isoform 3 of Caldesmon OS=Homo sapiens GN=CALD1	Phospho(Y)	LEQYTSAIEGTK	146.5	109.6	214.14	138.61	-0.461939
SPAG7	Sperm-associated antigen 7 OS=Homo sapiens GN=SPAG7 PE=4 SV=1	Phospho(Y)	TYGCVPVANKR	460.15	561.14	767.28	644.43	-0.467051
HNRNPC	Heterogeneous nuclear ribonucleoproteins C1/C2 (Fragment) OS=Homo sapiens GN=HNRNPC PE=4 SV=1	Phospho(Y)	MYSYPAR	2255.05	2429.92	3240.52	3274.23	-0.47567
DRG2	Developmentally-regulated GTP-binding protein 2 OS=Homo sapiens GN=DRG2 PE=4 SV=1	Phospho(Y)	YRAQLLEPSK	289.96	343.67	448.88	434.48	-0.479361
AHNAK	Neuroblast differentiation-associated protein AHNAK OS=Homo sapiens GN=AHNAK PE=1 SV=2	Phospho(Y)	VKGEYDVTVPK	540.57	525.4	749.67	738.47	-0.481343
CDK5	Isoform 2 of Cyclin-dependent kinase 5 OS=Homo sapiens GN=CDK5	Phospho(Y)	IGEGTYGTVFK	21273.1	21159.8	31054.4	28304.8	-0.484284
EPHA7	Isoform 2 of Ephrin type-A receptor 7 OS=Homo sapiens GN=EPHA7	Phospho(Y)	VIEDDPEAVYTTTGGKIPVR	3973.47	381.32	46.18	6047.79	-0.484779
EPHA7	Isoform 2 of Ephrin type-A receptor 7 OS=Homo sapiens GN=EPHA7	Phospho(Y)	TYIDPETYEDPNR	14212.5	13641	18666.2	20325.6	-0.485311
CRK	Adapter molecule crk OS=Homo sapiens GN=CRK PE=1 SV=2	Phospho(Y)	YRPASASVSALIGGNQEGSHPQPLGGPEPGPYAQPSVNTPLPNLQNGPIYAR	114202	84119.2	172379	108850	-0.503905
VASP	Vasodilator-stimulated phosphoprotein OS=Homo sapiens GN=VASP PE=1 SV=3	Phospho(Y)	VQIYHNPTANSFR	1454.12	1430.48	879.42	3223.33	-0.50822
YWHAB	Isoform Short of 14-3-3 protein beta/alpha OS=Homo sapiens GN=YWHAB	Phospho(Y)	YLSEVASGDNK	169.69	165.5	432.28	44.86	-0.509434
LDHB	L-lactate dehydrogenase B chain OS=Homo sapiens GN=LDHB PE=1 SV=2	Phospho(Y)	IVADKDYSVTANSK	566.36	599.45	1020.36	641.11	-0.511128
PVRL2	Poliovirus receptor-related protein 2 OS=Homo sapiens GN=PVRL2 PE=1 SV=1	Phospho(Y)Phospho(ST)	EQTLQGAEEDEDLEGPPSYKPPTPK	7543.34	4249.76	16728.2	163.34	-0.518359
EPB41	Isoform 7 of Protein 4.1 OS=Homo sapiens GN=EPB41	Phospho(Y)	VSLLDDTVYECVVEK	475.52	464.48	844.45	505.72	-0.522408
TBCB	Tubulin-folding cofactor B (Fragment) OS=Homo sapiens GN=TBCB PE=4 SV=1	Phospho(Y)	LGEYEDVSR	3503.63	4352.33	6342.55	4959.01	-0.524662
WIPF2	WAS/WASL-interacting protein family member 2 OS=Homo sapiens GN=WIPF2 PE=1 SV=1	Phospho(Y)	GSSGGYGSGGAALQPK	947.85	915.8	1487.93	1200.63	-0.528703
ACTB	Actin, cytoplasmic 1 OS=Homo sapiens GN=ACTB PE=1 SV=1	Phospho(Y)	GYSFTTTAER	2533.33	2631.03	4186.25	3302.25	-0.536087
RPS3	40S ribosomal protein S3 OS=Homo sapiens GN=RPS3 PE=3 SV=1	Phospho(Y)	ACYGVLR	428.58	493.84	632.97	712.71	-0.54484
EPHA2	Ephrin type-A receptor 2 OS=Homo sapiens GN=EPHA2 PE=1 SV=2	Phospho(Y)	QSPEDVYFSK	773.8	843.14	919.42	1439.86	-0.545081
CHMP1A	Charged multivesicular body protein 1a OS=Homo sapiens GN=CHMP1A PE=4 SV=1	Phospho(Y)	VYAENAIR	163.38	231.55	494.97	83.1	-0.549647
EEF1A1P5	Putative elongation factor 1-alpha-like 3 OS=Homo sapiens GN=EEF1A1P5 PE=5 SV=1	Phospho(Y)	EHALLAYTLGVK	8806.6	7338.7	10896.8	12778.1	-0.552246
EPB41	Isoform 7 of Protein 4.1 OS=Homo sapiens GN=EPB41	Phospho(Y)	ERLDGENIYIR	2197.98	1565.49	1001.83	4536.78	-0.55746
CFL1	Cofilin-1 OS=Homo sapiens GN=CFL1 PE=1 SV=3	Phospho(Y)	HELQANCYEEVKDR	11953.9	14147.3	20613	17900.8	-0.561256
IFT27	Intraflagellar transport protein 27 homolog (Fragment) OS=Homo sapiens GN=IFT27 PE=4 SV=1	Phospho(ST)Phospho(ST)	NSDGAHFQKSYTLTTGMDLVVK	2138.77	1685.8	2404.57	3269.25	-0.569023
ZXDC	Zinc finger protein ZXDC (Fragment) OS=Homo sapiens GN=ZXDC PE=4 SV=1	Phospho(Y)Phospho(ST)Phospho(ST)	EERPYKCDFPGCEKTFITVSALFSHNR	596	1782.68	1389.08	2140.21	-0.569217
RPL13A	60S ribosomal protein L13a OS=Homo sapiens GN=RPL13A PE=1 SV=2	Phospho(Y)	YQAVTATLEEK	419.68	513.69	568.45	817.72	-0.570583
TCP1	T-complex protein 1 subunit alpha OS=Homo sapiens GN=TCP1 PE=1 SV=1	Phospho(Y)	HGSYEDAVHSGALND	935.53	1018.02	1487.46	1438.73	-0.582925
EPHA4	Ephrin type-A receptor 4 OS=Homo sapiens GN=EPHA4 PE=2 SV=1	Phospho(Y)	VLEDDPEAAYTTR	25821.2	23977.4	38740.3	35867.1	-0.583214
SERBP1	Isoform 3 of Plasminogen activator inhibitor 1 RNA-binding protein OS=Homo sapiens GN=SERBP1	Phospho(Y)	SSFSHYSGLK	2866.91	3141.22	4616.92	4416.65	-0.58838
BPTF	Isoform 2 of Nucleosome-remodeling factor subunit BPTF OS=Homo sapiens GN=BPTF	Phospho(Y)	DVGPYGIR	818.71	901.98	1271.57	1332.89	-0.597997
HSP90AB1	Heat shock protein HSP 90-beta OS=Homo sapiens GN=HSP90AB1 PE=1 SV=4	Phospho(Y)	YESLTDPSK	1030.41	1113.83	1500.24	1747.89	-0.599143
FAM50A	Protein FAM50A OS=Homo sapiens GN=FAM50A PE=1 SV=2	Phospho(Y)	FSAHYDAVEAELK	1086.91	733.21	1164.72	1602.46	-0.604383
CD46	Isoform L of Membrane cofactor protein OS=Homo sapiens GN=CD46	Phospho(Y)	ADGGAEYATYQTK	2731.68	1761.77	3466.1	3392.28	-0.610044
HNRNPK	Isoform 2 of Heterogeneous nuclear ribonucleoprotein K OS=Homo sapiens GN=HNRNPK	Phospho(Y)	IITITGTQDQIQNAQYLLQNSVK	490.52	504.91	1156.78	363.04	-0.610509
RPL8	60S ribosomal protein L8 OS=Homo sapiens GN=RPL8 PE=1 SV=2	Phospho(Y)	ASGNYATVISHNPETK	1775.7	1732.73	2745.3	2617.29	-0.612104
SRSF9	Serine/arginine-rich splicing factor 9 OS=Homo sapiens GN=SRSF9 PE=1 SV=1	Phospho(Y)	DAEDAIYGR	707.82	843.52	874.51	1497.29	-0.612467
TNK2	Activated CDC42 kinase 1 OS=Homo sapiens GN=TNK2 PE=3 SV=1	Phospho(Y)	YATPQVIQAPGPR	57124.6	58800.9	71238.2	108020	-0.628843
MAPK13	Mitogen-activated protein kinase 13 OS=Homo sapiens GN=MAPK13 PE=2 SV=1	Phospho(Y)	HADAEMTGYVVTR	4162.55	5093.52	7470.79	6878.46	-0.632504
TEC	Tyrosine-protein kinase Tec OS=Homo sapiens GN=TEC PE=1 SV=2	Phospho(Y)	YVLDDQYTSSSGAK	1607.91	1510.64	2565.09	2274.3	-0.63395
HSPA8	Isoform 2 of Heat shock cognate 71 kDa protein OS=Homo sapiens GN=HSPA8	Phospho(Y)	TTPSYVAFTDTER	2291.14	2301.33	3378.35	3763.3	-0.636987
LMNB1	Lamin-B1 OS=Homo sapiens GN=LMNB1 PE=1 SV=2	Phospho(Y)	LREYEAALNSK	214.1	177.38	286.7	322.65	-0.638333
PAG1	Phosphoprotein associated with glycosphingolipid-enriched microdomains 1 OS=Homo sapiens GN=PAG1 PE=1 SV=2	Phospho(Y)	AEFAEYASVDR	17014	18380.3	29923.7	25186.3	-0.638797
SRRM2	Serine/arginine repetitive matrix protein 2 OS=Homo sapiens GN=SRRM2 PE=1 SV=2	Phospho(Y)	VPLSAYER	1505.14	2087.94	3129.81	2465.04	-0.638878
EPB41L2	Band 4.1-like protein 2 OS=Homo sapiens GN=EPB41L2 PE=1 SV=1	Phospho(ST)	QKSYTLVVAK	378.75	374.86	560.42	615.01	-0.641299
GSK3B	Isoform 2 of Glycogen synthase kinase-3 beta OS=Homo sapiens GN=GSK3B	Phospho(Y)Phospho(ST)	GEPNVSYICSR	6925.19	6500.49	10967.1	10108.2	-0.650557
EIF3D	Eukaryotic translation initiation factor 3 subunit D OS=Homo sapiens GN=EIF3D PE=2 SV=1	Phospho(ST)	VADWTGATYQDKR	107.18	190.17	287.02	180.83	-0.653884
PTK2	Focal adhesion kinase 1 (Fragment) OS=Homo sapiens GN=PTK2 PE=4 SV=1	Phospho(Y)	YMEDSTYYK	2474.06	2335.21	3931.6	3680.7	-0.662514
DOK1	Docking protein 1 OS=Homo sapiens GN=DOK1 PE=1 SV=1	Phospho(Y)	SHNSALYSQVQK	3362.18	4387.02	6230.53	6132.55	-0.673919
SND1	Staphylococcal nuclease domain-containing protein 1 OS=Homo sapiens GN=SND1 PE=1 SV=1	Phospho(Y)	ADDADEFGYSR	2367.52	1977.06	3688.78	3248.62	-0.675178
SLC1A5	Neutral amino acid transporter B(0) OS=Homo sapiens GN=SLC1A5 PE=1 SV=2	Phospho(Y)	HYRGPAGDATVASEK	6372.25	5234.3	9268.36	9271.58	-0.675697
CNNM3	Isoform 2 of Metal transporter CNNM3 OS=Homo sapiens GN=CNNM3	Phospho(Y)	GGGDPYSDLSK	777.65	546.71	1117.12	1001.46	-0.677802
MERTK	Tyrosine-protein kinase Mer OS=Homo sapiens GN=MERTK PE=1 SV=2	Phospho(Y)	KIYSGDYYR	699.26	931.02	1294.97	1324.68	-0.684254
PKP2	Isoform 1 of Plakophilin-2 OS=Homo sapiens GN=PKP2	Phospho(Y)	AAPGAPAEYGYIR	6669.31	4907.62	12085.7	6577.61	-0.688951
ZNF24	Zinc finger protein 24 OS=Homo sapiens GN=ZNF24 PE=1 SV=4	Phospho(Y)	IHTGEKPYECVQCGK	8998.23	8781.87	14170.4	14510.4	-0.689824
PTPRA	Receptor-type tyrosine-protein phosphatase alpha OS=Homo sapiens GN=PTPRA PE=4 SV=1	Phospho(Y)	VVQEYIDAFSDYANFK	25485.3	20588.3	58031.6	16449.3	-0.692928
TAGLN2	Transgelin-2 OS=Homo sapiens GN=TAGLN2 PE=1 SV=3	Phospho(Y)	GASQAGMTGYGMPR	1334.88	1323.69	2287.15	2016.6	-0.694944
IRS4	Insulin receptor substrate 4 OS=Homo sapiens GN=IRS4 PE=1 SV=1	Phospho(Y)	GYMMMFPR	24116.9	21267.4	43280.6	31257.6	-0.715786
MPZL1	Myelin protein zero-like protein 1 OS=Homo sapiens GN=MPZL1 PE=1 SV=1	Phospho(Y)	SESVVYADIR	57708.4	68617	102593	105667	-0.721242
PRDX6	Peroxiredoxin-6 OS=Homo sapiens GN=PRDX6 PE=1 SV=3	Phospho(Y)	DINAYNCEEPTEK	774.38	592.43	1389.59	866.91	-0.723274
TDP2	Tyrosyl-DNA phosphodiesterase 2 OS=Homo sapiens GN=TDP2 PE=1 SV=1	Phospho(ST)	TYVDLTNEETTDSTTSK	178.87	200.68	309.06	323.29	-0.736433
ZNF326	DBIRD complex subunit ZNF326 OS=Homo sapiens GN=ZNF326 PE=1 SV=2	Phospho(ST)	NQGGSSWEAPYSR	454.06	376.31	754.41	631.8	-0.73932
NCL	Nucleolin OS=Homo sapiens GN=NCL PE=1 SV=3	Phospho(Y)	SISLYYTGEK	1146.85	1150.02	3843.59	0.38	-0.742928
ANXA2	Annexin A2 OS=Homo sapiens GN=ANXA2 PE=1 SV=2	Phospho(Y)	AYTNFDAER	448.85	445.78	862.63	635.72	-0.744012
YTHDC1	YTH domain-containing protein 1 OS=Homo sapiens GN=YTHDC1 PE=4 SV=1	Phospho(Y)	RRPEDYDIHNSR	502.24	749.72	1272.33	827.2	-0.745878
PXN	Paxillin OS=Homo sapiens GN=PXN PE=4 SV=1	Phospho(Y)	FIHQQPQSSSPVYGSSAK	7436.43	7964.96	12371.4	13563.7	-0.751848
DYRK2	Dual specificity tyrosine-phosphorylation-regulated kinase 2 OS=Homo sapiens GN=DYRK2 PE=1 SV=3	Phospho(Y)	VYTYIQSR	33783.7	44156.7	59480.9	72063.7	-0.75511
STX7	Isoform 2 of Syntaxin-7 OS=Homo sapiens GN=STX7	Phospho(ST)	SYTPGVGGDPAQLAQR	587.02	515.21	999.99	883.15	-0.772715
MAPK14	Isoform Exip of Mitogen-activated protein kinase 14 OS=Homo sapiens GN=MAPK14	Phospho(Y)	HTDDEMTGYVATR	223909	216451	386658	366440	-0.774155
EIF4A1	Eukaryotic initiation factor 4A-I OS=Homo sapiens GN=EIF4A1 PE=1 SV=1	Phospho(Y)	GYDVIAQAQSGTGK	679.34	715.18	1200.9	1199.01	-0.783212
DBN1	Drebrin OS=Homo sapiens GN=DBN1 PE=4 SV=1	Phospho(ST)	LREDENAEPVGTTYQK	377.13	424.51	683.29	697.68	-0.784656
MKI67	Antigen KI-67 OS=Homo sapiens GN=MKI67 PE=1 SV=2	Phospho(Y)	AVGASFPLYEPAK	2133.86	1742.94	4453.75	2230.86	-0.785977
PAPSS1	Bifunctional 3'-phosphoadenosine 5'-phosphosulfate synthase 1 OS=Homo sapiens GN=PAPSS1 PE=1 SV=2	Phospho(ST)	ATNVTYQAHHVSR	285.23	466.94	868.12	429.59	-0.786837
CRKL	Crk-like protein OS=Homo sapiens GN=CRKL PE=1 SV=1	Phospho(Y)Phospho(ST)	NSNSYGIPEPAHAYAQPQTTTPLPAVSGSPGAAITPLPSTQNGPVFAK	105868	87382.6	194612	138946	-0.787468
PTK2	Focal adhesion kinase 1 OS=Homo sapiens GN=PTK2 PE=3 SV=1	Phospho(Y)	YMEDSTYYK	12137.3	12152	23286.8	18694.8	-0.789438
PGAM1	Phosphoglycerate mutase 1 OS=Homo sapiens GN=PGAM1 PE=1 SV=2	Phospho(Y)	HYGGLTGLNK	10606.7	12259	20329	19417.9	-0.79766
CDV3	Protein CDV3 homolog OS=Homo sapiens GN=CDV3 PE=1 SV=1	Phospho(Y)	LQLDNQYAVLENQK	0.01	849.18	213.93	1263.2	-0.798638
RBM39	RNA-binding protein 39 OS=Homo sapiens GN=RBM39 PE=4 SV=1	Phospho(ST)Phospho(Y)	YRSPYSGPK	8416.34	6886.68	14322.5	12352.2	-0.801656
GJA1	Gap junction alpha-1 protein OS=Homo sapiens GN=GJA1 PE=1 SV=2	Phospho(Y)	QASEQNWANYSAEQNR	3232.08	2749.26	4755.27	5709.73	-0.807032
IL6ST	Isoform 3 of Interleukin-6 receptor subunit beta OS=Homo sapiens GN=IL6ST	Phospho(Y)	SYLPQTVR	1519.38	1567.22	2713.54	2695.81	-0.809437
MAP1B	Microtubule-associated protein 1B OS=Homo sapiens GN=MAP1B PE=1 SV=2	Phospho(Y)	TSDVGGYYYEK	441.37	441.01	811.68	743.22	-0.81735
SHB	SH2 domain-containing adapter protein B OS=Homo sapiens GN=SHB PE=1 SV=2	Phospho(Y)	GESAGYMEPYEAQR	241.77	186.4	444.46	310.34	-0.817911
ATP1A1	Isoform 2 of Sodium/potassium-transporting ATPase subunit alpha-1 OS=Homo sapiens GN=ATP1A1	Phospho(Y)	KYGTDLSR	270337	283714	484073	494101	-0.820073
PARD3B	Partitioning defective 3 homolog B OS=Homo sapiens GN=PARD3B PE=1 SV=2	Phospho(Y)	DGHPLSPERDHLEGLYAK	1111.99	3078.5	7354.47	81.64	-0.827429
MLLT4	Afadin OS=Homo sapiens GN=MLLT4 PE=4 SV=1	Phospho(Y)	DYEPPSPSPAPGAPPPPPQR	3411.1	3542.35	6670.14	5688.2	-0.829684
4 SV	Uncharacterized protein OS=Homo sapiens PE=4 SV=1	Phospho(Y)	TQNNLESDYLAR	216.05	248.16	215.41	609.99	-0.830316
ARHGAP35	Rho GTPase-activating protein 35 OS=Homo sapiens GN=ARHGAP35 PE=1 SV=3	Phospho(Y)	NEEENIYSVPHDSTQGK	38701	40549.4	72961.5	68471.7	-0.835631
EPB41L2	Band 4.1-like protein 2 OS=Homo sapiens GN=EPB41L2 PE=1 SV=1	Phospho(Y)	VEGDNIYVR	15001.4	13547.8	23847.5	27221	-0.838981
ACAD11	Acyl-CoA dehydrogenase family member 11 OS=Homo sapiens GN=ACAD11 PE=1 SV=2	Phospho(ST)	MAGIAQGVYSR	408.59	335.94	684.1	651.2	-0.842762
TCP1	T-complex protein 1 subunit alpha OS=Homo sapiens GN=TCP1 PE=1 SV=1	Phospho(ST)	DDKHGSYEDAVHSGALND	10042.1	10601.4	18466.8	18711.1	-0.848762
VCL	Isoform 1 of Vinculin OS=Homo sapiens GN=VCL	Phospho(Y)	SFLDSGYR	1342.97	1402.12	2723.87	2222.68	-0.849569
STX4	Syntaxin 4A (Placental), isoform CRA_c OS=Homo sapiens GN=STX4 PE=2 SV=1	Phospho(Y)	AIEPQKEEADENYNSVNTR	470.3	445.76	767.02	887.69	-0.853064
PIK3R2	Phosphatidylinositol 3-kinase regulatory subunit beta OS=Homo sapiens GN=PIK3R2 PE=1 SV=2	Phospho(Y)	EYDQLYEEYTR	1388.86	1527.78	3492.45	1850.6	-0.873356
FAM20B	Glycosaminoglycan xylosylkinase OS=Homo sapiens GN=FAM20B PE=1 SV=1	Phospho(Y)	DHVVEGEPYAGYDR	849.14	667.1	1455.97	1324.65	-0.874908
FYN	Tyrosine-protein kinase Fyn OS=Homo sapiens GN=FYN PE=1 SV=3	Phospho(Y)	GAYSLSIR	7110.71	7659.19	13274.1	14000.8	-0.884912
MAPK9	Isoform Alpha-1 of Mitogen-activated protein kinase 9 OS=Homo sapiens GN=MAPK9	Phospho(Y)	TACTNFMMTPYVVTR	3570.41	2715.26	9634.01	1979.36	-0.885648
PTPN11	Isoform 2 of Tyrosine-protein phosphatase non-receptor type 11 OS=Homo sapiens GN=PTPN11	Phospho(Y)	VYENVGLMQQQK	17834.6	18646.3	34194.3	33533.4	-0.892608
RAB13	Ras-related protein Rab-13 OS=Homo sapiens GN=RAB13 PE=1 SV=1	Phospho(Y)	AYDHLFK	1175.29	1218.59	2259.66	2208.13	-0.900211
MAP1B	Microtubule-associated protein 1B OS=Homo sapiens GN=MAP1B PE=1 SV=2	Phospho(Y)	TPEDGDYSYEIIEK	2296.45	1609.04	6294.37	997.72	-0.900829
PAG1	Phosphoprotein associated with glycosphingolipid-enriched microdomains 1 OS=Homo sapiens GN=PAG1 PE=1 SV=2	Phospho(Y)	ENDYESISDLQQGR	10675.9	10601.5	18989.5	20901.9	-0.906756
BP1	Phosphatidylethanolamine-binding protein 1 OS=Homo sapiens GN=PEBP1 PE=1 SV=3	Phospho(Y)	LYEQLSGK	624.62	857.86	1064.63	1727.98	-0.913601
EIF3EIP	Eukaryotic translation initiation factor 3 subunit L OS=Homo sapiens GN=EIF3EIP PE=4 SV=1	Phospho(Y)	VYELQASR	3032.68	3484.16	6757.67	5588.44	-0.921812
TUBA4A	Tubulin alpha-4A chain OS=Homo sapiens GN=TUBA4A PE=2 SV=1	Phospho(Y)	VGINYQPPTVVPGGDLAK	4289.06	3579.6	11000.3	3953.3	-0.926303
ACLY	ATP-citrate synthase OS=Homo sapiens GN=ACLY PE=1 SV=3	Phospho(Y)	TTDGVYEGVAIGGDR	5482.6	5814.55	11221.2	10248.6	-0.926351
DNAJC2	DnaJ homolog subfamily C member 2 OS=Homo sapiens GN=DNAJC2 PE=1 SV=4	Phospho(Y)	TLVDNAYSCDPR	464.08	406.51	895.99	759.34	-0.927054
POLR2A	DNA-directed RNA polymerase II subunit RPB1 OS=Homo sapiens GN=POLR2A PE=1 SV=2	Phospho(ST)	YSPTSPTYSPTSPK	223.64	214.62	434.84	399.72	-0.929229
DLG1	Isoform 3 of Disks large homolog 1 OS=Homo sapiens GN=DLG1	Phospho(Y)	DYHFVTSR	439.56	450.69	894.14	821.13	-0.946153
ACTR10	Actin-related protein 10 OS=Homo sapiens GN=ACTR10 PE=4 SV=1	Phospho(Y)	PLYEGLGSGGEK	679.11	818.35	1400.96	1491.63	-0.949844
YES1	Tyrosine-protein kinase Yes OS=Homo sapiens GN=YES1 PE=4 SV=1	Phospho(Y)	LIEDNEYTAR	53877.9	51310.9	105417	98051.7	-0.951828
CDK3	Cyclin-dependent kinase 3 (Fragment) OS=Homo sapiens GN=CDK3 PE=4 SV=1	Phospho(Y)	IGEGTYGVVYK	5391.24	5038	10819.5	9367.67	-0.952805
FER	Tyrosine-protein kinase Fer OS=Homo sapiens GN=FER PE=1 SV=2	Phospho(Y)	VQENDGKEPPPVVNYEEDAR	3861.28	4069.29	8050.08	7335.48	-0.95608
CNN3	Calponin-3 OS=Homo sapiens GN=CNN3 PE=4 SV=1	Phospho(Y)	GMSVYGLGR	801.35	813.41	1697.31	1436.02	-0.956377
MEGF10	Multiple epidermal growth factor-like domains protein 10 OS=Homo sapiens GN=MEGF10 PE=1 SV=1	Phospho(Y)	DSPYAEINNSTSANR	132.78	185.22	313.8	303.87	-0.957809
DDX17	Isoform 3 of Probable ATP-dependent RNA helicase DDX17 OS=Homo sapiens GN=DDX17	Phospho(Y)	STCIYGGAPK	3261.49	2236.17	4570.52	6170.56	-0.966249
CTNND1	Isoform 2AC of Catenin delta-1 OS=Homo sapiens GN=CTNND1	Phospho(Y)	SLDNNYSTPNER	7911.39	8328.38	17293.8	14571.1	-0.972436
CTTN	Src substrate cortactin OS=Homo sapiens GN=CTTN PE=1 SV=2	Phospho(Y)	LPSSPVYEDAASFK	14769.1	12140.4	43765.2	9181.83	-0.976435
ACTR3	Actin-related protein 3 OS=Homo sapiens GN=ACTR3 PE=1 SV=3	Phospho(ST)	LPACVVDCGTGYTK	711.79	607.94	1371.34	1238.24	-0.983575
STAT5A	Signal transducer and activator of transcription 5A OS=Homo sapiens GN=STAT5A PE=2 SV=1	Phospho(Y)	AVDGYVKPQIK	170.62	230.04	492.48	307.33	-0.997279
CDV3	Protein CDV3 homolog OS=Homo sapiens GN=CDV3 PE=1 SV=1	Phospho(Y)	EVDYSGLR	365.76	416.75	731.96	832.97	-0.999917
SHB	SH2 domain-containing adapter protein B OS=Homo sapiens GN=SHB PE=1 SV=2	Phospho(Y)	AGKGESAGYMEPYEAQR	3261.27	2778.3	5995.42	6159.62	-1.00904
ACTB	Actin, cytoplasmic 1 OS=Homo sapiens GN=ACTB PE=1 SV=1	Phospho(Y)	DSYVGDEAQSKR	1251.36	1062.62	2235.27	2423.17	-1.00947
DBNL	Isoform 2 of Drebrin-like protein OS=Homo sapiens GN=DBNL	Phospho(Y)	FQDVGPQAPVGSVYQK	1346.07	1031.02	3207.71	1583.92	-1.01132
SHC1	Isoform 6 of SHC-transforming protein 1 OS=Homo sapiens GN=SHC1	Phospho(Y)	ELFDDPSYVNVQNLDK	7230.62	6668.28	17328.4	10837.7	-1.01899
DCBLD1	Discoidin, CUB and LCCL domain-containing protein 1 OS=Homo sapiens GN=DCBLD1 PE=2 SV=2	Phospho(ST)	HSLSSGGFSPVAGVGAQDGDYQRPHSAQPADR	2015.68	380.84	2611.01	2278.23	-1.02867
GMPS	GMP synthase [glutamine-hydrolyzing] OS=Homo sapiens GN=GMPS PE=4 SV=1	Phospho(Y)	SYSYVCGISSK	191.75	173.43	312.65	433.96	-1.03175
PTK2	Focal adhesion kinase 1 OS=Homo sapiens GN=PTK2 PE=4 SV=1	Phospho(Y)Phospho(Y)	YMEDSTYYKASK	452.36	419.24	1018.62	767.3	-1.03493
CDK1	Cyclin-dependent kinase 1 (Fragment) OS=Homo sapiens GN=CDK1 PE=3 SV=1	Phospho(Y)	IGEGTYGVVYK	6.53707e+06	7.196e+06	1.31009e+07	1.50977e+07	-1.03797
BROMI	Isoform 2 of Protein broad-minded OS=Homo sapiens GN=BROMI	Phospho(ST)	SHSYRTDNCSDSDSSLNQSYK	1357.18	1302.33	2961.44	2577.69	-1.0585
MAPK12	Mitogen-activated protein kinase 12 OS=Homo sapiens GN=MAPK12 PE=1 SV=3	Phospho(Y)	QADSEMTGYVVTR	54114.1	55784.4	114514	117387	-1.07733
LDHB	L-lactate dehydrogenase B chain OS=Homo sapiens GN=LDHB PE=1 SV=2	Phospho(Y)	MVVESAYEVIK	2240.51	1762.7	5177.2	3321.49	-1.08608
CDK2	Cyclin-dependent kinase 2 OS=Homo sapiens GN=CDK2 PE=4 SV=1	Phospho(Y)	IGEGTYGVVYK	17631.8	14593.7	36012	32855.6	-1.09562
EZR	Ezrin OS=Homo sapiens GN=EZR PE=1 SV=4	Phospho(Y)	APDFVFYAPR	6.84	128.09	283.76	7.21	-1.10866
ZCCHC6	Terminal uridylyltransferase 7 OS=Homo sapiens GN=ZCCHC6 PE=1 SV=1	Phospho(Y)	KGPCAVSSNPYAFK	6918.66	4945.52	13491.4	12103.6	-1.10925
C11orf52	Uncharacterized protein C11orf52 OS=Homo sapiens GN=C11orf52 PE=1 SV=2	Phospho(Y)	HVHLENATEYATLR	92.77	1370.47	3154.85	8.92	-1.11248
MCM6	DNA replication licensing factor MCM6 OS=Homo sapiens GN=MCM6 PE=1 SV=1	Phospho(Y)	VSGVDGYETEGIR	228.48	319.45	617.04	602.18	-1.15389
PRPF31	U4/U6 small nuclear ribonucleoprotein Prp31 OS=Homo sapiens GN=PRPF31 PE=4 SV=1	Phospho(Y)	HRIYEYVESR	318.36	532.91	748.97	1174.85	-1.17629
HNRNPA0	Heterogeneous nuclear ribonucleoprotein A0 OS=Homo sapiens GN=HNRNPA0 PE=1 SV=1	Phospho(Y)	AVPKEDIYSGGGGGGSR	1329.47	1515.33	2500.62	3935.63	-1.17789
INSR	Isoform Short of Insulin receptor OS=Homo sapiens GN=INSR	Phospho(Y)	DIYETDYYRK	2612.4	2701.69	5603.56	6503.26	-1.18793
DIDO1	Death-inducer obliterator 1 OS=Homo sapiens GN=DIDO1 PE=1 SV=5	Phospho(Y)	ALGSAQYEDPR	552.43	626.26	977.74	1714.69	-1.19172
XRRA1	X-ray radiation resistance-associated protein 1 OS=Homo sapiens GN=XRRA1 PE=2 SV=2	Phospho(Y)Phospho(ST)Phospho(ST)	YRQLVSGSLR	1.61781e+06	1.75178e+06	3.68062e+06	4.07915e+06	-1.20344
ST5	Suppression of tumorigenicity 5 protein OS=Homo sapiens GN=ST5 PE=1 SV=3	Phospho(Y)	ENPYEDVDLK	545.1	579	1339.8	1268.16	-1.21415
PDE4DIP	Isoform 2 of Myomegalin OS=Homo sapiens GN=PDE4DIP	Phospho(Y)	VADSDYEAICK	181.2	194.33	440.44	436.4	-1.22339
HNRNPD	Isoform 3 of Heterogeneous nuclear ribonucleoprotein D0 OS=Homo sapiens GN=HNRNPD	Phospho(Y)	YHNVGLSK	1026.38	1302.34	2825.34	2616.57	-1.22458
GSK3A	Glycogen synthase kinase-3 alpha OS=Homo sapiens GN=GSK3A PE=4 SV=2	Phospho(Y)	GEPNVSYICSR	5.34931e+06	5.78199e+06	1.22257e+07	1.38079e+07	-1.22576
NOSIP	Nitric oxide synthase-interacting protein OS=Homo sapiens GN=NOSIP PE=1 SV=1	Phospho(Y)	NCTAGAVYTYHEK	1014.97	1057.58	2242.48	2613.36	-1.22831
ABL1	Isoform IB of Tyrosine-protein kinase ABL1 OS=Homo sapiens GN=ABL1	Phospho(Y)	LYVSSESR	961.53	759.5	2480.5	1554.9	-1.22944
UBE2E3	Ubiquitin-conjugating enzyme E2 E3 OS=Homo sapiens GN=UBE2E3 PE=1 SV=1	Phospho(Y)	GDNIYEWR	538.83	577.21	990.14	1638.18	-1.23575
HSP90AB1	Heat shock protein HSP 90-beta OS=Homo sapiens GN=HSP90AB1 PE=1 SV=4	Phospho(Y)	YESLTDPSKLDSGK	669.78	956.9	1711.19	2123.98	-1.23736
TAOK1	Serine/threonine-protein kinase TAO1 OS=Homo sapiens GN=TAOK1 PE=1 SV=1	Phospho(Y)	QRQYLELECR	345.66	126.42	160	965.12	-1.25298
RNPS1	RNA-binding protein with serine-rich domain 1 (Fragment) OS=Homo sapiens GN=RNPS1 PE=4 SV=1	Phospho(Y)	GYAYVEFENPDEAEK	2171.6	1938.91	7037.96	2764.13	-1.25377
DOCK1	Dedicator of cytokinesis protein 1 OS=Homo sapiens GN=DOCK1 PE=1 SV=2	Phospho(Y)	GSVADYGNLMENQDLLGSPTPPPPPPHQR	2470.05	1389.37	5474.46	3737.57	-1.25514
GAB1	Isoform 2 of GRB2-associated-binding protein 1 OS=Homo sapiens GN=GAB1	Phospho(Y)	VDYVVVDQQK	379.67	406.62	1018.99	859.4	-1.25636
CRKL	Crk-like protein OS=Homo sapiens GN=CRKL PE=1 SV=1	Phospho(Y)	NSNSYGIPEPAHAYAQPQTTTPLPAVSGSPGAAITPLPSTQNGPVFAK	3.41267e+06	2.89286e+06	8.95099e+06	6.13075e+06	-1.25811
AFAP1L1	Actin filament-associated protein 1-like 1 OS=Homo sapiens GN=AFAP1L1 PE=1 SV=2	Phospho(Y)	VYDDVPYEK	74.64	83.04	217.54	160.48	-1.26146
PAG1	Phosphoprotein associated with glycosphingolipid-enriched microdomains 1 OS=Homo sapiens GN=PAG1 PE=1 SV=2	Phospho(Y)	SPSSCNDLYATVK	5176.89	6075.87	13277.6	13715	-1.26229
PTBP1	Isoform 2 of Polypyrimidine tract-binding protein 1 OS=Homo sapiens GN=PTBP1	Phospho(Y)	GQPIYIQFSNHK	1452.62	1405.73	4171.48	2706.36	-1.26677
DDX3X	ATP-dependent RNA helicase DDX3X OS=Homo sapiens GN=DDX3X PE=1 SV=3	Phospho(Y)	GRSDYDGIGSR	1485.59	1534.53	3847.41	3428.82	-1.26859
RPS3	40S ribosomal protein S3 (Fragment) OS=Homo sapiens GN=RPS3 PE=4 SV=1	Phospho(Y)	ELAEDGYSGVEVR	477.97	477.19	1006.74	1302.61	-1.27367
PRPF31	U4/U6 small nuclear ribonucleoprotein Prp31 OS=Homo sapiens GN=PRPF31 PE=4 SV=1	Phospho(Y)	IYEYVESR	905.53	941.54	2149.09	2335.02	-1.27958
HNRNPM	Heterogeneous nuclear ribonucleoprotein M OS=Homo sapiens GN=HNRNPM PE=1 SV=3	Phospho(Y)	GGNRFEPYANPTKR	2451.4	607	4476.89	2981.06	-1.286
MID2	Probable E3 ubiquitin-protein ligase MID2 OS=Homo sapiens GN=MID2 PE=1 SV=3	Phospho(Y)	QECNCRPQESPYVSGMK	584.02	631.61	1538.13	1474.75	-1.30944
MPZL1	Myelin protein zero-like protein 1 OS=Homo sapiens GN=MPZL1 PE=1 SV=1	Phospho(Y)	INKSESVVYADIR	204.39	211.1	470.56	571.58	-1.32666
DYRK1B	Isoform 3 of Dual specificity tyrosine-phosphorylation-regulated kinase 1B OS=Homo sapiens GN=DYRK1B	Phospho(Y)	IYQYIQSR	396144	412436	1.03609e+06	992863	-1.32727
PXN	Paxillin OS=Homo sapiens GN=PXN PE=4 SV=1	Phospho(Y)	VGEEEHVYSFPNK	9888.64	9866.07	23513.6	26225.3	-1.33218
EPHA2	Ephrin type-A receptor 2 OS=Homo sapiens GN=EPHA2 PE=1 SV=2	Phospho(Y)	VLEDDPEATYTTSGGK	4783.72	4286.85	11202.5	11664.2	-1.33399
HIPK1	Homeodomain-interacting protein kinase 1 OS=Homo sapiens GN=HIPK1 PE=4 SV=1	Phospho(ST)Phospho(Y)	AVCSTYLQSR	271.5	360.13	950.64	671.69	-1.36092
RPS27L	40S ribosomal protein S27 OS=Homo sapiens GN=RPS27L PE=3 SV=1	Phospho(Y)	LVQSPNSYFMDVK	5822.16	5478.51	18790.2	10500.3	-1.37403
ATP1A1	Sodium/potassium-transporting ATPase subunit alpha-1 OS=Homo sapiens GN=ATP1A1 PE=3 SV=1	Phospho(Y)	GIVVYTGDR	109511	121631	287083	312365	-1.37486
ERBB4	Isoform JM-B CYT-1 of Receptor tyrosine-protein kinase erbB-4 OS=Homo sapiens GN=ERBB4	Phospho(Y)	LLEGDEKEYNADGGK	526.9	589.21	1286.74	1659.96	-1.40062
RPLP0	60S acidic ribosomal protein P0 OS=Homo sapiens GN=RPLP0 PE=1 SV=1	Phospho(Y)	IIQLLDDYPK	3608.43	3096.59	8451.13	9362.73	-1.40969
HIST1H2BB	Histone H2B type 1-B OS=Homo sapiens GN=HIST1H2BB PE=1 SV=2	Phospho(Y)	ESYSIYVYK	1431.01	845.86	5812.87	250.19	-1.41299
PRRC2A	Protein PRRC2A OS=Homo sapiens GN=PRRC2A PE=1 SV=3	Phospho(Y)	QPPSQGLGYPK	459.93	560.46	1308.63	1423.43	-1.42087
ANXA5	Annexin A5 OS=Homo sapiens GN=ANXA5 PE=1 SV=2	Phospho(Y)	LYDAYELK	791.85	951.76	2486.06	2226.2	-1.43434
EMD	Emerin OS=Homo sapiens GN=EMD PE=2 SV=1	Phospho(Y)	KEDALLYQSK	221.18	201.73	591.63	582.08	-1.47265
IRS4	Insulin receptor substrate 4 OS=Homo sapiens GN=IRS4 PE=1 SV=1	Phospho(Y)	EADSSSDYVNMDFTKR	54195.3	31898	110514	129133	-1.47694
TUBA1B	Tubulin alpha-1B chain OS=Homo sapiens GN=TUBA1B PE=1 SV=1	Phospho(Y)	YMACCLLYR	25.64	14.73	0.01	112.71	-1.48139
COBL	Isoform 3 of Protein cordon-bleu OS=Homo sapiens GN=COBL	Phospho(Y)	TSSQYVASAIAK	411.5	377.05	1135.57	1130.31	-1.5228
CDC7	Cell division cycle 7-related protein kinase OS=Homo sapiens GN=CDC7 PE=1 SV=1	Phospho(Y)	KTASSCPASLTCDCYATDK	87.28	127.07	337.24	281.58	-1.52955
ITSN2	Isoform 3 of Intersectin-2 OS=Homo sapiens GN=ITSN2	Phospho(Y)	EEPEALYAAVNK	3147.06	2024.09	14951.4	32.7	-1.53487
SLC10A4	Sodium/bile acid cotransporter 4 OS=Homo sapiens GN=SLC10A4 PE=2 SV=2	Phospho(Y)	LKEEEMADTSYGTVK	141.92	136.32	431.84	377.72	-1.54081
EMD	Emerin OS=Homo sapiens GN=EMD PE=2 SV=1	Phospho(Y)	TYGEPESAGPSR	900.8	624.38	2197.46	2259.96	-1.54723
TNS1	Tensin-1 OS=Homo sapiens GN=TNS1 PE=4 SV=1	Phospho(Y)	HVAYGGYSTPEDR	212.96	156.61	555.99	552.37	-1.58451
PARD3B	Partitioning defective 3 homolog B OS=Homo sapiens GN=PARD3B PE=1 SV=2	Phospho(Y)	DHLEGLYAK	1056.46	1176.39	3375.1	3372.33	-1.59545
MAPK12	Mitogen-activated protein kinase 12 OS=Homo sapiens GN=MAPK12 PE=1 SV=3	Phospho(ST)Phospho(Y)	QADSEMTGYVVTR	168.02	69.67	389.17	343.69	-1.62446
DCBLD1	Discoidin, CUB and LCCL domain-containing protein 1 OS=Homo sapiens GN=DCBLD1 PE=2 SV=2	Phospho(Y)	AHTFSAQSGYRVPGPQPGHK	2997.65	3145.81	3036.66	15939.2	-1.62704
SORT1	Sortilin OS=Homo sapiens GN=SORT1 PE=1 SV=3	Phospho(ST)	SGYHDDSDEDLLE	2166.42	2434.15	9578.01	4726.36	-1.63657
RBM14	RNA-binding protein 14 OS=Homo sapiens GN=RBM14 PE=1 SV=2	Phospho(Y)	LAELSDYRR	91.06	102.63	342.46	260.22	-1.63764
EEF1A1P5	Putative elongation factor 1-alpha-like 3 OS=Homo sapiens GN=EEF1A1P5 PE=5 SV=1	Phospho(Y)	STTTGHLIYK	3971.41	4631.79	14317.5	12610.1	-1.64614
ADAM9	Disintegrin and metalloproteinase domain-containing protein 9 OS=Homo sapiens GN=ADAM9 PE=1 SV=1	Phospho(ST)	FAVPTYAAK	222.71	239.26	828.11	624.25	-1.65253
HIPK1	Homeodomain interacting protein kinase 1 OS=Homo sapiens GN=HIPK1 PE=2 SV=1	Phospho(Y)	AVCSTYLQSR	76397.1	80162.8	251083	244367	-1.66203
SHB	SH2 domain-containing adapter protein B OS=Homo sapiens GN=SHB PE=1 SV=2	Phospho(Y)	LDYCGGSGEPGGVQR	6293.06	4963.28	20967.8	14949.3	-1.67393
EPHA7	Isoform 2 of Ephrin type-A receptor 7 OS=Homo sapiens GN=EPHA7	Phospho(Y)	VIEDDPEAVYTTTGGK	18660.5	17597.8	57168.9	59631.1	-1.68766
AHCTF1	Isoform 3 of Protein ELYS OS=Homo sapiens GN=AHCTF1	Phospho(Y)	EISEASENIYSDVR	1544.42	1657.06	6334.8	3991.17	-1.68947
HIPK3	Isoform 2 of Homeodomain-interacting protein kinase 3 OS=Homo sapiens GN=HIPK3	Phospho(Y)	TVCSTYLQSR	17247.3	17623.7	68931.6	46919.2	-1.73217
LOC647859	Protein LOC647859 OS=Homo sapiens GN=LOC647859 PE=4 SV=1	Phospho(Y)	NVSAGTQDVPSPPSDYVER	286.79	291.53	0.01	1947.4	-1.75162
BYSL	Bystin OS=Homo sapiens GN=BYSL PE=1 SV=3	Phospho(Y)	GTGEAEEEYVGPR	152.68	135.24	583.9	386.93	-1.75355
YWHAZ	14-3-3 protein zeta/delta OS=Homo sapiens GN=YWHAZ PE=1 SV=1	Phospho(Y)	YLAEVAAGDDKK	350.77	373.33	1261.87	1185.59	-1.75702
YES1	Tyrosine-protein kinase Yes OS=Homo sapiens GN=YES1 PE=4 SV=1	Phospho(Y)	KLDNGGYYITTR	4104.21	5274.38	16627.6	15826.1	-1.79094
CDK1	Cyclin-dependent kinase 1 (Fragment) OS=Homo sapiens GN=CDK1 PE=3 SV=1	Phospho(ST)Phospho(Y)	IGEGTYGVVYK	102274	108790	347992	382866	-1.79191
HNRNPK	Isoform 2 of Heterogeneous nuclear ribonucleoprotein K OS=Homo sapiens GN=HNRNPK	Phospho(Y)	RDYDDMSPR	972.15	1338.63	4357.55	3671.38	-1.79683
TYK2	Non-receptor tyrosine-protein kinase TYK2 OS=Homo sapiens GN=TYK2 PE=4 SV=1	Phospho(Y)	LLAQAEGEPCYIR	32535.4	20153.6	126067	67597	-1.87798
GSK3B	Isoform 2 of Glycogen synthase kinase-3 beta OS=Homo sapiens GN=GSK3B	Phospho(Y)	GEPNVSYICSR	9182.72	7942.84	30832.9	32539	-1.88769
EPB41	Protein 4.1 OS=Homo sapiens GN=EPB41 PE=1 SV=4	Phospho(Y)	LDGENIYIR	782.81	1497.45	5374.26	3098.33	-1.8936
ATP1A1	Sodium/potassium-transporting ATPase subunit alpha-1 OS=Homo sapiens GN=ATP1A1 PE=3 SV=1	Phospho(Y)	DKYEPAAVSEQGDKK	18162.4	9884.47	57238.1	47323.1	-1.89844
TJP2	Tight junction protein ZO-2 OS=Homo sapiens GN=TJP2 PE=4 SV=1	Phospho(Y)	HPDIYAVPIK	9632.05	5020.62	36520	18279.5	-1.903
GAB1	Isoform 2 of GRB2-associated-binding protein 1 OS=Homo sapiens GN=GAB1	Phospho(Y)	DASSQDCYDIPR	1475.27	1442.62	5340.17	5806.62	-1.93363
MAPK14	Isoform Exip of Mitogen-activated protein kinase 14 OS=Homo sapiens GN=MAPK14	Phospho(ST)Phospho(Y)	HTDDEMTGYVATR	1574.86	1556.08	6606.81	5446.71	-1.94479
HCK	Isoform 2 of Tyrosine-protein kinase HCK OS=Homo sapiens GN=HCK	Phospho(Y)	VIEDNEYTAR	6446.81	10249.9	40183.3	24327.2	-1.94997
SCARF2	Isoform 2 of Scavenger receptor class F member 2 OS=Homo sapiens GN=SCARF2	Phospho(Y)	SASSVEGPGGALYAR	1002.06	1006.43	3951.22	3911.34	-1.96889
IRS4	Insulin receptor substrate 4 OS=Homo sapiens GN=IRS4 PE=1 SV=1	Phospho(Y)	SSPLGQNDNSEYVPMLPGK	23854.6	18441.9	107410	58179.4	-1.969
DLG3	Isoform 2 of Disks large homolog 3 OS=Homo sapiens GN=DLG3	Phospho(Y)	RDNEVDGQDYHFVVSR	1937.14	1422.3	12868.7	346.76	-1.97594
NRP1	Neuropilin-1 OS=Homo sapiens GN=NRP1 PE=4 SV=2	Phospho(Y)	DKLNTQSTYSEA	208.21	253.06	1237.18	593.12	-1.9884
ABI1	Abl interactor 1 OS=Homo sapiens GN=ABI1 PE=4 SV=1	Phospho(Y)	HNSTTSSTSSGGYRR	1492.62	798.7	4836.35	4268.89	-1.99052
ZNF598	Isoform 3 of Zinc finger protein 598 OS=Homo sapiens GN=ZNF598	Phospho(Y)	RNEGVVGGEDYEEVDR	250.99	304.31	1212.29	1023.55	-2.00948
AMOT	Angiomotin OS=Homo sapiens GN=AMOT PE=1 SV=1	Phospho(ST)	MQNNEELPTYEEAK	137.35	212.72	791.88	623.33	-2.0153
ICK	Serine/threonine-protein kinase ICK OS=Homo sapiens GN=ICK PE=1 SV=1	Phospho(Y)	SKPPYTDYVSTR	4771.69	4498.58	19230.8	18500	-2.02506
KIRREL	Kin of IRRE-like protein 1 OS=Homo sapiens GN=KIRREL PE=2 SV=1	Phospho(Y)	TPYEAYDPIGK	11410.4	12891.9	94316.7	5173.6	-2.03346
SRSF9	Serine/arginine-rich splicing factor 9 OS=Homo sapiens GN=SRSF9 PE=1 SV=1	Phospho(Y)	SHEGETSYIR	529.35	514	2134.14	2180.14	-2.0479
EIF4A3	Eukaryotic initiation factor 4A-III OS=Homo sapiens GN=EIF4A3 PE=1 SV=4	Phospho(Y)	LDYGQHVVAGTPGR	0.01	72.66	177.81	125.05	-2.05922
PRRC2A	Protein PRRC2A OS=Homo sapiens GN=PRRC2A PE=1 SV=3	Phospho(Y)	SEGSEYEEIPK	108.53	10.53	318.78	177.71	-2.06008
LYN	Tyrosine-protein kinase Lyn OS=Homo sapiens GN=LYN PE=1 SV=3	Phospho(Y)	TIYVRDPTSNK	249.35	285.77	1187.18	1056.8	-2.06813
WASL	Neural Wiskott-Aldrich syndrome protein OS=Homo sapiens GN=WASL PE=1 SV=2	Phospho(Y)	VIYDFIEK	27072.9	24436.5	125005	92836.4	-2.08037
ATP1A1	Sodium/potassium-transporting ATPase subunit alpha-1 OS=Homo sapiens GN=ATP1A1 PE=3 SV=1	Phospho(Y)	DKYEPAAVSEQGDK	1648.53	2003.95	8904.2	6717.99	-2.09665
CCDC23	Coiled-coil domain-containing protein 23 OS=Homo sapiens GN=CCDC23 PE=2 SV=1	Phospho(Y)	AEIYALNR	62.19	41.1	216.01	226.95	-2.10048
TOP1	DNA topoisomerase 1 OS=Homo sapiens GN=TOP1 PE=1 SV=2	Phospho(Y)	DWQKYETAR	266.4	264.62	1119.7	1165.25	-2.10532
HIST1H2BD	Histone H2B type 1-D OS=Homo sapiens GN=HIST1H2BD PE=1 SV=2	Phospho(Y)	ESYSVYVYK	830.62	625.34	4050.76	2239.68	-2.11119
CDKL5	Cyclin-dependent kinase-like 5 OS=Homo sapiens GN=CDKL5 PE=1 SV=1	Phospho(Y)	NLSEGNNANYTEYVATR	1239.14	1526.16	10175.1	1941.18	-2.13143
DDR1	Isoform 5 of Epithelial discoidin domain-containing receptor 1 OS=Homo sapiens GN=DDR1	Phospho(Y)Phospho(Y)	NLYAGDYYR	0.01	162.58	397.06	316.31	-2.13341
GTF3C4	General transcription factor 3C polypeptide 4 OS=Homo sapiens GN=GTF3C4 PE=1 SV=2	Phospho(Y)	LYETSYR	197.53	205.17	799.56	1013.91	-2.17098
DBN1	Drebrin OS=Homo sapiens GN=DBN1 PE=4 SV=1	Phospho(Y)	LREDENAEPVGTTYQK	92.07	121.32	508.81	464.79	-2.18984
APLP2	Amyloid-like protein 2 OS=Homo sapiens GN=APLP2 PE=4 SV=1	Phospho(Y)	MQNHGYENPTYK	197.37	118.46	800.1	647.83	-2.19677
RPL3	60S ribosomal protein L3 OS=Homo sapiens GN=RPL3 PE=1 SV=2	Phospho(Y)	NNASTDYDLSDK	1150.33	824.72	4672.64	4536.87	-2.22124
HSPA4	Heat shock 70 kDa protein 4 OS=Homo sapiens GN=HSPA4 PE=1 SV=4	Phospho(Y)	KEDIYAVEIVGGATR	43.01	0.01	0.01	202.07	-2.23185
ITSN2	Isoform 3 of Intersectin-2 OS=Homo sapiens GN=ITSN2	Phospho(Y)	REEPEALYAAVNK	6624.51	5546.31	35695.3	21678.7	-2.23697
HSP90AB1	Heat shock protein HSP 90-beta OS=Homo sapiens GN=HSP90AB1 PE=1 SV=4	Phospho(Y)	SIYYITGESK	1237.23	1256.49	8480.66	3464.83	-2.26009
ABL2	Isoform 6 of Abelson tyrosine-protein kinase 2 OS=Homo sapiens GN=ABL2	Phospho(Y)	LMTGDTYTAHAGAK	804.07	798.09	4518.02	3274.96	-2.28216
DHX15	Putative pre-mRNA-splicing factor ATP-dependent RNA helicase DHX15 OS=Homo sapiens GN=DHX15 PE=1 SV=2	Phospho(Y)	LDLGEDYPSGK	35.92	23.1	148.15	142.09	-2.29797
TJP2	Tight junction protein ZO-2 OS=Homo sapiens GN=TJP2 PE=4 SV=1	Phospho(Y)	TQNKEESYDFSK	267.7	122.92	1316.21	615.64	-2.30615
LLGL1	Lethal(2) giant larvae protein homolog 1 OS=Homo sapiens GN=LLGL1 PE=1 SV=3	Phospho(ST)	VGCFDPYSDDPR	277.87	267.93	1202.63	1505.39	-2.31079
JUP	Junction plakoglobin OS=Homo sapiens GN=JUP PE=1 SV=3	Phospho(ST)	HVAAGTQQPYTDGVR	33.82	53.45	315.48	117.56	-2.31094
CACYBP	Calcyclin-binding protein OS=Homo sapiens GN=CACYBP PE=1 SV=2	Phospho(Y)	IYEDGDDDMKR	166.26	203.59	926.38	1002.78	-2.38296
PIK3CA	Phosphatidylinositol 4,5-bisphosphate 3-kinase catalytic subunit alpha isoform OS=Homo sapiens GN=PIK3CA PE=1 SV=2	Phospho(Y)	ISTATPYMNGETSTK	146.73	91.09	515.38	726.09	-2.38411
HSP90AA1	Isoform 2 of Heat shock protein HSP 90-alpha OS=Homo sapiens GN=HSP90AA1	Phospho(Y)	EKYIDQEELNK	176.68	205.36	1064.88	988.43	-2.42616
NTMT1	Isoform 2 of N-terminal Xaa-Pro-Lys N-methyltransferase 1 OS=Homo sapiens GN=NTMT1	Phospho(ST)	TYLGEEGKR	634.29	660.88	3644.14	3326.01	-2.42805
ABI1	Abl interactor 1 OS=Homo sapiens GN=ABI1 PE=4 SV=1	Phospho(Y)	TLEPVKPPTVPNDYMTSPAR	1704.04	1199.19	425.57	15431	-2.44935
CDK1	Cyclin-dependent kinase 1 (Fragment) OS=Homo sapiens GN=CDK1 PE=3 SV=1	Phospho(Y)	IGEGTYGVVYKGR	1049.43	1044.15	6829.04	4689.37	-2.4599
SHB	SH2 domain-containing adapter protein B OS=Homo sapiens GN=SHB PE=1 SV=2	Phospho(Y)	VTIADDYSDPFDAK	1544.66	928.81	8440.57	5269.99	-2.47068
ZC3H18	Zinc finger CCCH domain-containing protein 18 OS=Homo sapiens GN=ZC3H18 PE=4 SV=1	Phospho(Y)	GGQYENFR	213.33	164.17	1050.27	1063.24	-2.48509
NSFL1C	NSFL1 cofactor p47 OS=Homo sapiens GN=NSFL1C PE=4 SV=1	Phospho(Y)	LGAAPEEESAYVAGEKR	79.23	365.04	1409.23	1170.91	-2.53794
SGK223	Tyrosine-protein kinase SgK223 OS=Homo sapiens GN=SGK223 PE=1 SV=3	Phospho(Y)	EATQPEPIYAESTK	1917.43	1964.95	12633.5	10833	-2.59558
PKP4	Isoform 2 of Plakophilin-4 OS=Homo sapiens GN=PKP4	Phospho(Y)	STTNYVDFYSTK	9288.25	11544.8	114501	11473.3	-2.59619
TNK2	Activated CDC42 kinase 1 OS=Homo sapiens GN=TNK2 PE=3 SV=1	Phospho(Y)	KPTYDPVSEDQDPLSSDFKR	8070.57	7409.35	76499.3	18168.8	-2.61248
PSMB2	Proteasome subunit beta type-2 OS=Homo sapiens GN=PSMB2 PE=1 SV=1	Phospho(Y)	YYTPTISR	239.72	13.15	818.39	732.46	-2.61659
PD	Xaa-Pro dipeptidase OS=Homo sapiens GN=PEPD PE=1 SV=3	Phospho(ST)Phospho(ST)Phospho(ST)	QESFFHWAFGVTEPGCYGVIDVDTGKSTLFVPR	3209.16	13255.4	29641.8	75226.7	-2.67114
ERBB2IP	Isoform 3 of Protein LAP2 OS=Homo sapiens GN=ERBB2IP	Phospho(Y)	AQIPEGDYLSYR	1867.68	792.29	12238	5011.65	-2.69708
CALM1	Calmodulin OS=Homo sapiens GN=CALM1 PE=1 SV=2	Phospho(Y)	VFDKDGNGYISAAELR	267.41	989.16	3408.07	4806.52	-2.7087
SHB	SH2 domain-containing adapter protein B OS=Homo sapiens GN=SHB PE=1 SV=2	Phospho(Y)	DKVTIADDYSDPFDAK	2208.07	1714	17261.5	10435.2	-2.82003
SORT1	Sortilin OS=Homo sapiens GN=SORT1 PE=1 SV=3	Phospho(ST)Phospho(Y)	SGYHDDSDEDLLE	141.36	365.47	3577.62	143.15	-2.87603
EPHB4	Ephrin type-B receptor 4 OS=Homo sapiens GN=EPHB4 PE=1 SV=2	Phospho(Y)	SQAKPGTPGGTGGPAPQY	215.55	218.76	1725.08	1596.83	-2.93522
EFNB2	Ephrin-B2 OS=Homo sapiens GN=EFNB2 PE=1 SV=1	Phospho(Y)	TADSVFCPHYEK	437.81	719.83	4160.58	5085.04	-2.99758
AK1	Pseudopodium-enriched atypical kinase 1 OS=Homo sapiens GN=PEAK1 PE=1 SV=4	Phospho(Y)	EDGKEDISDPMDPNPCSATYSNLGQSR	0.01	159.42	123.08	1159.06	-3.00756
EIF2AK2	Interferon-induced, double-stranded RNA-activated protein kinase OS=Homo sapiens GN=EIF2AK2 PE=4 SV=1	Phospho(Y)	YMSPEQISSQDYGK	14.94	27.3	8.13	341.18	-3.04783
PAG1	Phosphoprotein associated with glycosphingolipid-enriched microdomains 1 OS=Homo sapiens GN=PAG1 PE=1 SV=2	Phospho(Y)	SPSSCNDLYATVKDFEK	720.03	843.55	5303.66	8050.28	-3.09434
LSR	Lipolysis-stimulated lipoprotein receptor OS=Homo sapiens GN=LSR PE=4 SV=1	Phospho(Y)	SSSAGGQGSYVPLLR	59.39	435.65	3105.89	1206.34	-3.12282
PSMC2	26S protease regulatory subunit 7 OS=Homo sapiens GN=PSMC2 PE=1 SV=3	Phospho(Y)	PDYLGADQR	147.25	24.24	745.07	750.97	-3.12495
EPB41L2	Band 4.1-like protein 2 OS=Homo sapiens GN=EPB41L2 PE=1 SV=1	Phospho(Y)	SYTLVVAK	42.18	18.17	243.85	286.48	-3.13546
NCKIPSD	Isoform 3 of NCK-interacting protein with SH3 domain OS=Homo sapiens GN=NCKIPSD	Phospho(Y)	QHSLPSSEHLGADGGLYQIPPQPR	3447.07	2278.81	33108.5	23034.1	-3.29353
IRS4	Insulin receptor substrate 4 OS=Homo sapiens GN=IRS4 PE=1 SV=1	Phospho(Y)	EADSSSDYVNMDFTK	7328.25	8887.54	144978	17515.5	-3.32491
BCAR1	Breast cancer anti-estrogen resistance protein 1 OS=Homo sapiens GN=BCAR1 PE=4 SV=1	Phospho(Y)	GLPPSNHHAVYDVPPSVSK	85.3	100.37	1908.99	0.01	-3.362
RBMXL1	RNA binding motif protein, X-linked-like-1 OS=Homo sapiens GN=RBMXL1 PE=1 SV=1	Phospho(Y)	DYTYRDYGHSSSR	12.95	19.67	18.65	337.2	-3.44744
SERBP1	Isoform 3 of Plasminogen activator inhibitor 1 RNA-binding protein OS=Homo sapiens GN=SERBP1	Phospho(Y)	SSFSHYSGLKHEDKR	12.01	11.26	213.51	46.36	-3.48125
PDLIM5	PDZ and LIM domain protein 5 OS=Homo sapiens GN=PDLIM5 PE=1 SV=5	Phospho(Y)	YTEFYHVPTHSDASK	75.66	176.74	990.79	1830.63	-3.48264
STAT3	Isoform Del-701 of Signal transducer and activator of transcription 3 OS=Homo sapiens GN=STAT3	Phospho(Y)	YCRPESQEHPEADPGAAPYLK	168.23	215.56	118.98	4521.51	-3.59589
HSP90AA1	Isoform 2 of Heat shock protein HSP 90-alpha OS=Homo sapiens GN=HSP90AA1	Phospho(Y)	EDQTEYLEER	71.64	99.53	946.45	1196.41	-3.64604
DCBLD2	Isoform 2 of Discoidin, CUB and LCCL domain-containing protein 2 OS=Homo sapiens GN=DCBLD2	Phospho(Y)	TDSCSSAQAQYDTPK	265.53	109.97	2551.54	2229.04	-3.6703
FLT1	Vascular endothelial growth factor receptor 1 OS=Homo sapiens GN=FLT1 PE=1 SV=2	Phospho(Y)	DIYKNPDYVR	15.11	16.96	209.29	205.49	-3.69305
ZC3H10	Zinc finger CCCH domain-containing protein 10 (Fragment) OS=Homo sapiens GN=ZC3H10 PE=4 SV=1	Phospho(ST)Phospho(ST)Phospho(ST)Phospho(ST)Phospho(ST)Phospho(ST)Phospho(ST)Phospho(ST)Phospho(ST)	MPDRDSYANGTGSSGGGPGGGGSEEASGAGVGSGGASSDAICRDF	330.89	516.69	5782.03	5543.03	-3.74003
ATP1A1	Sodium/potassium-transporting ATPase subunit alpha-1 OS=Homo sapiens GN=ATP1A1 PE=3 SV=1	Phospho(Y)	YGTDLSR	8.93	2.13	3.89	148.95	-3.7886
CD46	Isoform L of Membrane cofactor protein OS=Homo sapiens GN=CD46	Phospho(Y)	GKADGGAEYATYQTK	0.01	9.05	0.01	133.49	-3.88118
RPL10A	60S ribosomal protein L10a OS=Homo sapiens GN=RPL10A PE=1 SV=2	Phospho(Y)	DTLYEAVR	333.62	75.87	2729.75	3449.5	-3.91553
ICK	Serine/threonine-protein kinase ICK OS=Homo sapiens GN=ICK PE=1 SV=1	Phospho(ST)Phospho(Y)	SKPPYTDYVSTR	873.63	1127.81	17335.2	13225.5	-3.93257
MPZL1	Isoform 2 of Myelin protein zero-like protein 1 OS=Homo sapiens GN=MPZL1	Phospho(Y)	SLPSGSHQGPVIYAQLDHSGGHHSDK	4664.62	5180.98	59863.1	93185.5	-3.95837
IQGAP1	Ras GTPase-activating-like protein IQGAP1 OS=Homo sapiens GN=IQGAP1 PE=1 SV=1	Phospho(Y)	LQQTYAALNSK	13.69	53.83	480.82	613.12	-4.01807
VIM	Vimentin OS=Homo sapiens GN=VIM PE=1 SV=4	Phospho(ST)	TYSLGSALRPSTSR	51.14	30.11	1364.01	0.01	-4.06935
DCP1B	mRNA-decapping enzyme 1B OS=Homo sapiens GN=DCP1B PE=1 SV=2	Phospho(ST)	KITSSSAIYDNPNLIKPIPVKPSENQQQR	39.55	0.01	691.21	0.01	-4.12703
LMO7	Isoform 3 of LIM domain only protein 7 OS=Homo sapiens GN=LMO7	Phospho(Y)	KAQSNPYYNGPHLNLK	120.12	0.01	1033.6	1075.08	-4.13367
EFNB1	Ephrin-B1 OS=Homo sapiens GN=EFNB1 PE=1 SV=1	Phospho(Y)	TTENNYCPHYEK	184.68	306.92	4972.38	3662.86	-4.13468
CTTN	Isoform 2 of Src substrate cortactin OS=Homo sapiens GN=CTTN	Phospho(Y)	LPSSPVYEDAASFK	1068.41	52.55	466.31	20265.4	-4.20903
ADAM9	Disintegrin and metalloproteinase domain-containing protein 9 OS=Homo sapiens GN=ADAM9 PE=1 SV=1	Phospho(ST)	VSSQGNLIPARPAPAPPLYSSLT	29.87	0.01	0.01	601.69	-4.33179
GAB1	Isoform 2 of GRB2-associated-binding protein 1 OS=Homo sapiens GN=GAB1	Phospho(Y)	SSGSGSSVADERVDYVVVDQQK	51.99	52.02	2200.86	0.01	-4.40328
ITGA4	Integrin alpha-4 OS=Homo sapiens GN=ITGA4 PE=1 SV=3	Phospho(ST)	FYFSSNGTSDVITGSIQVSSR	154.08	153.87	2459.98	4064.94	-4.40519
ENO1	Alpha-enolase OS=Homo sapiens GN=ENO1 PE=1 SV=2	Phospho(Y)	IGAEVYHNLK	22.87	8.77	347.35	365	-4.49276
PI4KA	Phosphatidylinositol 4-kinase alpha OS=Homo sapiens GN=PI4KA PE=4 SV=1	Phospho(Y)	YAGEVYGMIR	7.03	13.38	268.81	208.05	-4.54622
EPHB4	Ephrin type-B receptor 4 OS=Homo sapiens GN=EPHB4 PE=1 SV=2	Phospho(Y)	EAEYSDKHGQYLIGHGTK	88.09	157.28	3460.91	2329.58	-4.56065
CDK17	Cyclin-dependent kinase 17 OS=Homo sapiens GN=CDK17 PE=4 SV=1	Phospho(Y)	LGEGTYATVYK	9269.86	10269	9849.52	471772	-4.62348
PRRC2C	Protein PRRC2C (Fragment) OS=Homo sapiens GN=PRRC2C PE=4 SV=1	Phospho(Y)	LPSAQTPNGTDYVASGK	15.62	0.01	214.21	184.75	-4.67385
FAM120A	Isoform D of Constitutive coactivator of PPAR-gamma-like protein 1 OS=Homo sapiens GN=FAM120A	Phospho(Y)	HTPLYER	61.07	112.92	2790.58	2092.69	-4.81077
SRC	Isoform 2 of Proto-oncogene tyrosine-protein kinase Src OS=Homo sapiens GN=SRC	Phospho(Y)	GAYCLSVSDFDNAK	0.01	22.4	0.01	643.94	-4.84473
EGFR	Epidermal growth factor receptor OS=Homo sapiens GN=EGFR PE=3 SV=2	Phospho(Y)	GSTAENAEYLR	38.26	38.72	1037.56	1175.06	-4.84513
DDB1	DNA damage-binding protein 1 OS=Homo sapiens GN=DDB1 PE=1 SV=1	Phospho(Y)	TYEVSLR	4.97	0.89	60.44	109.84	-4.86086
EPHB4	Ephrin type-B receptor 4 OS=Homo sapiens GN=EPHB4 PE=1 SV=2	Phospho(Y)	FLEENSSDPTYTSSLGGK	387.88	17.71	8545.11	3581.57	-4.90202
RPL32	60S ribosomal protein L32 OS=Homo sapiens GN=RPL32 PE=4 SV=1	Phospho(Y)	SYCAEIAHNVSSK	12.73	0.01	222.33	160.46	-4.90912
ACTB	Actin, cytoplasmic 1 OS=Homo sapiens GN=ACTB PE=1 SV=1	Phospho(ST)	DSYVGDEAQSKR	123.07	33.75	2701.37	2465.97	-5.04224
MPZL1	Myelin protein zero-like protein 1 OS=Homo sapiens GN=MPZL1 PE=1 SV=1	Phospho(Y)	SESVVYADIRK	18.33	65.06	1531.17	1229.37	-5.04893
EIF1AX	Eukaryotic translation initiation factor 1A, X-chromosomal OS=Homo sapiens GN=EIF1AX PE=1 SV=2	Phospho(Y)	AYGELPEHAK	51.18	0.01	904.57	834.8	-5.08656
ROBO1	Isoform 2 of Roundabout homolog 1 OS=Homo sapiens GN=ROBO1	Phospho(Y)	QEVAPVQYNIVEQNK	51.4	0.01	1232.37	535.08	-5.10348
BCL10	B-cell lymphoma/leukemia 10 OS=Homo sapiens GN=BCL10 PE=1 SV=1	Phospho(ST)	AGKLLDYLQENPKGLDTLVESIR	1.32	0.01	18.95	29.12	-5.17564
CTNND1	Catenin delta-1 (Fragment) OS=Homo sapiens GN=CTNND1 PE=4 SV=1	Phospho(Y)	HQDHSHLLYSTIPR	10.56	0.01	389.04	0.01	-5.20191
PAN3	Isoform 3 of PAB-dependent poly(A)-specific ribonuclease subunit 3 OS=Homo sapiens GN=PAN3	Phospho(ST)	MTNSSSSPSLLNDSAKPYSAHDPLTSPASSLFNDFGALNISQRRK	133.67	121.88	1003.97	9194.17	-5.31856
STX16	Syntaxin-16 OS=Homo sapiens GN=STX16 PE=3 SV=1	Phospho(Y)	IDYNVEQSCIK	0.01	36.2	794.37	796.73	-5.45749
HIST1H4A	Histone H4 OS=Homo sapiens GN=HIST1H4A PE=1 SV=2	Phospho(ST)	DAVTYTEHAK	39.01	42.12	1857.54	1840.46	-5.51037
BCAR1	Breast cancer anti-estrogen resistance protein 1 OS=Homo sapiens GN=BCAR1 PE=4 SV=1	Phospho(ST)	RPGPGTLYDVPR	29.38	0.99	35.84	1402.18	-5.56529
CRKL	Crk-like protein OS=Homo sapiens GN=CRKL PE=1 SV=1	Phospho(Y)	IHYLDTTTLIEPAPR	667.33	611.7	49108.1	24640.2	-5.84949
RBMX	RNA-binding motif protein, X chromosome OS=Homo sapiens GN=RBMX PE=1 SV=3	Phospho(Y)	DYGHSSSRDDYPSR	121.74	188.08	17044.7	3119.16	-6.02419
CDK2	Cyclin-dependent kinase 2 OS=Homo sapiens GN=CDK2 PE=4 SV=1	Phospho(ST)Phospho(Y)	IGEGTYGVVYK	52.1	17.52	1519.92	3086.74	-6.04808
ADAM9	Disintegrin and metalloproteinase domain-containing protein 9 OS=Homo sapiens GN=ADAM9 PE=1 SV=1	Phospho(ST)Phospho(Y)	HVSPVTPPREVPIYANR	27.57	43.49	3061.7	1788.58	-6.09289
PLCG1	1-phosphatidylinositol 4,5-bisphosphate phosphodiesterase gamma-1 OS=Homo sapiens GN=PLCG1 PE=1 SV=1	Phospho(Y)	NEPNSYAISFR	16.1	0.57	1240.29	56.89	-6.28198
DHX15	Putative pre-mRNA-splicing factor ATP-dependent RNA helicase DHX15 OS=Homo sapiens GN=DHX15 PE=1 SV=2	Phospho(Y)	HRLDLGEDYPSGK	0.01	6.7	355.27	189.28	-6.34261
EMG1	Ribosomal RNA small subunit methyltransferase NEP1 OS=Homo sapiens GN=EMG1 PE=1 SV=4	Phospho(Y)	TYELLNCDK	0.01	13.22	560.74	567.47	-6.41408
LDHA	Isoform 3 of L-lactate dehydrogenase A chain OS=Homo sapiens GN=LDHA	Phospho(Y)	DQLIYNLLKEEQTPQNK	0.01	8.85	768.86	113.46	-6.63785
PRPF4B	Serine/threonine-protein kinase PRP4 homolog OS=Homo sapiens GN=PRPF4B PE=4 SV=1	Phospho(Y)	LCDFGSASHVADNDITPYLVSR	33136	25343	6.44474e+06	187488	-6.82543
CBL	E3 ubiquitin-protein ligase CBL OS=Homo sapiens GN=CBL PE=1 SV=2	Phospho(Y)	IKPSSSANAIYSLAARPLPVPK	11.24	24.78	2299.58	2821.5	-7.15151
NHLRC2	NHL repeat-containing protein 2 OS=Homo sapiens GN=NHLRC2 PE=1 SV=1	Phospho(Y)	FAGSGNEENRNNAYPHK	53.34	24.95	6996.08	6137.77	-7.39025
ATP1A1	Sodium/potassium-transporting ATPase subunit alpha-1 OS=Homo sapiens GN=ATP1A1 PE=3 SV=1	Phospho(Y)Phospho(ST)	DKYEPAAVSEQGDKK	0.01	4.12	358.89	343.61	-7.41021
EEF1A1P5	Putative elongation factor 1-alpha-like 3 OS=Homo sapiens GN=EEF1A1P5 PE=5 SV=1	Phospho(ST)	EVSTYIKK	60.7	2.01	6053.89	4765.92	-7.43076
RPL21	60S ribosomal protein L21 OS=Homo sapiens GN=RPL21 PE=1 SV=2	Phospho(Y)	VYNVTQHAVGIVVNK	0.01	7.14	928.26	363.57	-7.49726
PSMC1	26S protease regulatory subunit 4 OS=Homo sapiens GN=PSMC1 PE=1 SV=1	Phospho(Y)	KKYEPPVPTR	0.01	0.01	3.79	0.01	-7.56986
RPL27	60S ribosomal protein L27 OS=Homo sapiens GN=RPL27 PE=1 SV=2	Phospho(Y)	NIDDGTSDRPYSHALVAGIDRYPR	7.85	0.01	1508.88	0.01	-7.58474
SNRNP70	Isoform 2 of U1 small nuclear ribonucleoprotein 70 kDa OS=Homo sapiens GN=SNRNP70	Phospho(Y)	EFEVYGPIKR	7.28	0.01	257.43	1185.85	-7.62922
SNRNP70	Isoform 2 of U1 small nuclear ribonucleoprotein 70 kDa OS=Homo sapiens GN=SNRNP70	Phospho(Y)	REFEVYGPIKR	0.01	2.51	504.18	0.01	-7.6444
FLT1	Vascular endothelial growth factor receptor 1 OS=Homo sapiens GN=FLT1 PE=1 SV=2	Phospho(Y)	YVNAFK	1.91	0.63	273.01	248.71	-7.6823
SRSF7	Serine/arginine-rich splicing factor 7 OS=Homo sapiens GN=SRSF7 PE=1 SV=1	Phospho(Y)	AFSYYGPLR	0.01	2.94	608.5	0.01	-7.68842
TJP2	Tight junction protein ZO-2 OS=Homo sapiens GN=TJP2 PE=4 SV=1	Phospho(Y)	IEIAQKHPDIYAVPIK	6.79	7.88	1893.46	1898.69	-8.014
NCL	Nucleolin OS=Homo sapiens GN=NCL PE=1 SV=3	Phospho(Y)	NLPYKVTQDELK	10.5	0.01	1919.82	808.52	-8.02012
TNRC6A	Trinucleotide repeat-containing gene 6A protein OS=Homo sapiens GN=TNRC6A PE=1 SV=2	Phospho(ST)	NQSDINHSTSGSHYENSQR	0.76	0.63	409.93	5.77	-8.22431
PAG1	Phosphoprotein associated with glycosphingolipid-enriched microdomains 1 OS=Homo sapiens GN=PAG1 PE=1 SV=2	Phospho(Y)	TPNSTLPPAGRPSEEPEPDYEAIQTLNREEEK	4.85	0.01	1624.7	126.29	-8.493
SRP14	Signal recognition particle 14 kDa protein OS=Homo sapiens GN=SRP14 PE=1 SV=2	Phospho(Y)	TSGSVYITLKK	6.45	4.82	2684.23	2486.19	-8.84165
EEF2	Elongation factor 2 OS=Homo sapiens GN=EEF2 PE=1 SV=4	Phospho(Y)	KEDLYLKPIQR	2.99	0.01	961.38	509.34	-8.93734
NOC3L	Nucleolar complex protein 3 homolog OS=Homo sapiens GN=NOC3L PE=4 SV=1	Phospho(ST)	LVIVSLMELFKDITPSYK	0.01	0.01	10.48	0.45	-9.09408
CTTN	Src substrate cortactin OS=Homo sapiens GN=CTTN PE=1 SV=2	Phospho(Y)	LQLHESQKDYK	0.01	0.01	11.78	0.01	-9.20335
EML4	Echinoderm microtubule-associated protein-like 4 OS=Homo sapiens GN=EML4 PE=4 SV=2	Phospho(Y)	DVIINQEGEYIK	0.01	5.45	2324.8	988.5	-9.24515
DNAJC5	DnaJ homolog subfamily C member 5 OS=Homo sapiens GN=DNAJC5 PE=1 SV=1	Phospho(Y)	YHPDKNPDNPEAADK	3.03	0.01	912.28	933.45	-9.2459
CTTN	Isoform 2 of Src substrate cortactin OS=Homo sapiens GN=CTTN	Phospho(Y)	TQTPPVSPAPQPTEERLPSSPVYEDAASFK	7.53	0.01	63.74	4996.33	-9.39038
TUBA1B	Tubulin alpha-1B chain OS=Homo sapiens GN=TUBA1B PE=1 SV=1	Phospho(Y)	LSVDYGKK	2.37	1.3	1324.97	1332.47	-9.50004
CSRP2	Cysteine and glycine-rich protein 2 OS=Homo sapiens GN=CSRP2 PE=4 SV=1	Phospho(Y)	GFGYGQGAGALVHAQ	0.3	0.01	98.11	176.81	-9.79253
JUP	Junction plakoglobin OS=Homo sapiens GN=JUP PE=1 SV=3	Phospho(Y)	LNYGIPAIVK	0.35	0.01	0.01	341.79	-9.89094
ATP1A1	Sodium/potassium-transporting ATPase subunit alpha-1 OS=Homo sapiens GN=ATP1A1 PE=3 SV=1	Phospho(Y)	KYGTDLSR	3.66	8	7695.48	5983.53	-10.1962
LAYN	Layilin OS=Homo sapiens GN=LAYN PE=2 SV=1	Phospho(Y)	SKESGWVENEIYGY	0.01	1.14	1949.99	0.01	-10.7276
SRSF1	Serine/arginine-rich-splicing factor 1 (Fragment) OS=Homo sapiens GN=SRSF1 PE=4 SV=1	Phospho(Y)	SHEGETAYIR	7.98	0.77	8822.58	9832.41	-11.058
DBI	Acyl-CoA-binding protein OS=Homo sapiens GN=DBI PE=1 SV=2	Phospho(Y)	TKPSDEEMLFIYGHYK	0.11	0.01	486.13	7.19	-12.0053
PABPC1	Polyadenylate-binding protein 1 OS=Homo sapiens GN=PABPC1 PE=1 SV=2	Phospho(Y)	IVATKPLYVALAQR	0.01	0.01	0.01	152.09	-12.8927
ATP2A2	Isoform 2 of Sarcoplasmic/endoplasmic reticulum calcium ATPase 2 OS=Homo sapiens GN=ATP2A2	Phospho(Y)	SMSVYCTPNKPSR	0.01	0.01	153.01	147.81	-13.8766
SGOL1	Isoform 6 of Shugoshin-like 1 OS=Homo sapiens GN=SGOL1	Phospho(Y)	DITNVSLYPVVK	0.01	0.03	643.11	0.01	-13.9728
INPPL1	Phosphatidylinositol 3,4,5-trisphosphate 5-phosphatase 2 OS=Homo sapiens GN=INPPL1 PE=1 SV=2	Phospho(Y)	TLSEVDYAPAGPAR	0.01	0.01	307.33	66.05	-14.1884
CDC7	Cell division cycle 7-related protein kinase OS=Homo sapiens GN=CDC7 PE=1 SV=1	Phospho(Y)	TASSCPASLTCDCYATDK	0.01	0.01	174.21	206.84	-14.2177
HSP90B1	Endoplasmin OS=Homo sapiens GN=HSP90B1 PE=1 SV=1	Phospho(Y)	DISTNYYASQK	0.01	0.01	159.73	232.98	-14.2612
LYN	Tyrosine-protein kinase Lyn OS=Homo sapiens GN=LYN PE=1 SV=3	Phospho(Y)	LYAVVTR	0.01	0.01	248.84	145.8	-14.2682
COBLL1	Cordon-bleu protein-like 1 OS=Homo sapiens GN=COBLL1 PE=4 SV=1	Phospho(ST)	VSGHYVTSAAAK	0.01	0.01	229.86	246.82	-14.5407
HNRNPK	Isoform 2 of Heterogeneous nuclear ribonucleoprotein K OS=Homo sapiens GN=HNRNPK	Phospho(ST)	TDYNASVSVPDSSGPER	0.01	0.01	259.79	232.01	-14.5858
EIF4A3	Eukaryotic initiation factor 4A-III OS=Homo sapiens GN=EIF4A3 PE=1 SV=4	Phospho(Y)	KLDYGQHVVAGTPGR	0.01	0.01	388.02	132.62	-14.668
ARAP2	Arf-GAP with Rho-GAP domain, ANK repeat and PH domain-containing protein 2 OS=Homo sapiens GN=ARAP2 PE=1 SV=3	Phospho(Y)	MQDIPIYANVHK	0.01	0.01	548.09	3.55	-14.7514
CTPS1	CTP synthase 1 OS=Homo sapiens GN=CTPS1 PE=1 SV=2	Phospho(Y)	IYQYVINK	0.01	0.01	290.66	267.65	-14.7688
HCA90	Hepatocellular carcinoma-associated antigen 90 OS=Homo sapiens GN=HCA90 PE=2 SV=1	Phospho(Y)	AQPVPHYGVPFKPQIPEAR	0.01	0.01	588.74	0.01	-14.8454
BCR	Breakpoint cluster region protein OS=Homo sapiens GN=BCR PE=1 SV=2	Phospho(Y)	SSESSCGVDGDYEDAELNPR	0.01	0.01	514.03	79.32	-14.8566
RARS	Arginine--tRNA ligase, cytoplasmic OS=Homo sapiens GN=RARS PE=1 SV=2	Phospho(Y)	AYQCVVLLQGK	0.01	0.01	673.92	0.01	-15.0403
TJP1	Tight junction protein 1 (Zona occludens 1), isoform CRA_a OS=Homo sapiens GN=TJP1 PE=4 SV=1	Phospho(Y)	RYEPIQATPPPPPLPSQYAQPSQPVTSASLHIHSK	0.01	0.01	749.19	0.01	-15.1931
SRSF7	Serine/arginine-rich splicing factor 7 OS=Homo sapiens GN=SRSF7 PE=1 SV=1	Phospho(Y)	VYVGNLGTGAGK	0.01	0.01	419.88	409.25	-15.3393
ZNF771	Zinc finger protein 771 OS=Homo sapiens GN=ZNF771 PE=1 SV=1	Phospho(Y)	GEEDEGEEKYEVVK	0.01	0.01	470.16	367.53	-15.3541
DBNL	Drebrin-like protein OS=Homo sapiens GN=DBNL PE=4 SV=2	Phospho(Y)	ASGANYSFHK	0.01	0.01	996.22	106.88	-15.7512
RAB11A	Ras-related protein Rab-11A OS=Homo sapiens GN=RAB11A PE=2 SV=1	Phospho(Y)	GTRDDEYDYLFK	0.01	0.01	0.01	1115.4	-15.7672
YES1	Tyrosine-protein kinase Yes OS=Homo sapiens GN=YES1 PE=4 SV=1	Phospho(Y)	WTAPEAALYGR	0.01	0.01	1122.92	22.82	-15.8059
DCBLD1	Discoidin, CUB and LCCL domain-containing protein 1 OS=Homo sapiens GN=DCBLD1 PE=2 SV=2	Phospho(Y)	HSLSSGGFSPVAGVGAQDGDYQRPHSAQPADR	0.01	0.01	1295.53	0.01	-15.9832
MAP1B	Microtubule-associated protein 1B OS=Homo sapiens GN=MAP1B PE=1 SV=2	Phospho(Y)	SPDEEDYDYESYEK	0.01	0.01	673.41	633.74	-15.9961
C1orf52	Isoform 2 of UPF0690 protein C1orf52 OS=Homo sapiens GN=C1orf52	Phospho(Y)	WSNIYEDNGDDAPQNAK	0.01	0.01	703.77	604.47	-15.9973
DDX3X	ATP-dependent RNA helicase DDX3X OS=Homo sapiens GN=DDX3X PE=1 SV=3	Phospho(Y)	KQYPISLVLAPTR	0.01	0.01	1462.25	0.01	-16.1578
CDK7	Cyclin-dependent kinase 7 OS=Homo sapiens GN=CDK7 PE=4 SV=1	Phospho(Y)	AYTHQVVTR	0.01	0.01	575.21	945.16	-16.2141
GPRC5C	G-protein-coupled receptor family C group 5 member C (Fragment) OS=Homo sapiens GN=GPRC5C PE=4 SV=2	Phospho(Y)	VPSEGAYDIILPR	0.01	0.01	1727.49	1.24	-16.3994
UBA1	Ubiquitin-like modifier-activating enzyme 1 OS=Homo sapiens GN=UBA1 PE=1 SV=3	Phospho(Y)	NGSEADIDEGLYSR	0.01	0.01	717.05	1019.37	-16.4058
CKAP2L	Cytoskeleton-associated protein 2-like OS=Homo sapiens GN=CKAP2L PE=4 SV=1	Phospho(Y)	AEQHNYPGIK	0.01	0.01	928.06	959.37	-16.5261
ITSN2	Isoform 3 of Intersectin-2 OS=Homo sapiens GN=ITSN2	Phospho(Y)	LIYLVPEK	0.01	0.01	1889.77	0.01	-16.5279
UBAP2L	Ubiquitin-associated protein 2-like OS=Homo sapiens GN=UBAP2L PE=4 SV=1	Phospho(Y)	DGSLASNPYSGDLTK	0.01	0.01	1349.8	1156.35	-16.9351
STX4	Syntaxin 4A (Placental), isoform CRA_c OS=Homo sapiens GN=STX4 PE=2 SV=1	Phospho(Y)	NILSSADYVER	0.01	0.01	2583.49	10.21	-16.9847
IRS4	Insulin receptor substrate 4 OS=Homo sapiens GN=IRS4 PE=1 SV=1	Phospho(Y)	LYFCVDR	0.01	0.01	3441.61	0.01	-17.3927
AK1	Pseudopodium-enriched atypical kinase 1 OS=Homo sapiens GN=PEAK1 PE=1 SV=4	Phospho(Y)	YQEVWTSSTSPR	0.01	0.01	3170.3	2901.01	-18.2116
YES1	Tyrosine-protein kinase Yes OS=Homo sapiens GN=YES1 PE=4 SV=1	Phospho(Y)	LDNGGYYITTR	0.01	0.01	1589.66	7414.37	-18.7802

## Sheet: Experiment2
gene_names	Descriptions	Modifications	seq_mods	raw1_mock	raw2_mock	raw1_PEAK2	raw2_PEAK2	log 2 ratio PEAK2_mock
DCTN2	Dynactin subunit 2 OS=Homo sapiens GN=DCTN2 PE=4 SV=1	[5] Phospho (Y)	VHQLyETIQR	1	0.94	572191	468037	19.0324
ALKBH3	Alpha-ketoglutarate-dependent dioxygenase alkB homolog 3 OS=Homo sapiens GN=ALKBH3 PE=1 SV=1	[9] Phospho (Y);[9] Phospho (Y)	TGIREDITyQQPR;TGIREDITyQQPR	1	0.94	179650	164569	17.4369
PODNL1	Podocan-like protein 1 (Fragment) OS=Homo sapiens GN=PODNL1 PE=4 SV=1	[2] Phospho (Y)	VyGNGLDRVPPALPR	164850	150370	1.10879e+10	1.40661e+10	16.2841
CDC7	Cell division cycle 7-related protein kinase OS=Homo sapiens GN=CDC7 PE=4 SV=1	[15] Phospho (Y)	KTASSCPASLTCDCyATDK	1	3.42	129272	130834	15.8447
PTPRF	Receptor-type tyrosine-protein phosphatase F (Fragment) OS=Homo sapiens GN=PTPRF PE=4 SV=1	[6] Phospho (Y)	NEPVTyYGIQYR	246.39	0.94	6.72072e+06	5.41383e+06	15.5823
IQSEC1	IQ motif and SEC7 domain-containing protein 1 (Fragment) OS=Homo sapiens GN=IQSEC1 PE=4 SV=1	[7] Phospho (Y)	ACLDDSyASGEGLKR	1	0.94	12796.5	15245.9	13.8193
PFDN6	Prefoldin subunit 6 OS=Homo sapiens GN=PFDN6 PE=1 SV=1	[4] Phospho (Y)	RLDyITAEIKR	1	0.94	12073.1	15445.7	13.7921
UPF3B	Isoform 2 of Regulator of nonsense transcripts 3B OS=Homo sapiens GN=UPF3B	[2] Phospho (Y)	AyINFK	1	75.08	250429	309398	12.8452
SGK223	Tyrosine-protein kinase SgK223 OS=Homo sapiens GN=SGK223 PE=1 SV=3	[8] Phospho (Y);[8] Phospho (Y);[8] Phospho (Y)	QEDAPVVyLGSFR;QEDAPVVyLGSFR;QEDAPVVyLGSFR	198518	165555	1.34399e+09	1.2251e+09	12.7847
RBMXL1	RNA binding motif protein, X-linked-like-1 OS=Homo sapiens GN=RBMXL1 PE=1 SV=1	[9] Phospho (Y)|[10] Phospho (ST)|[11] Oxidation (M)|[12] Deamidated (NQ)|[15] Oxidation (M)|[16] Phospho (ST)|[17] Phospho (ST)|[18] Phospho (ST)	GGHMDDGGysMNFNMsssRGPLPVKR	1540.4	1463.38	4.50536e+06	4.42252e+06	11.5373
STIP1	Stress-induced-phosphoprotein 1 OS=Homo sapiens GN=STIP1 PE=4 SV=1	[7] Deamidated (NQ)|[12] Phospho (Y)|[13] Phospho (ST)	DAKLYSNRAACytK	1	454.26	627685	671094	11.4782
TEC	Tyrosine-protein kinase Tec OS=Homo sapiens GN=TEC PE=1 SV=2	[1] Phospho (Y)|[6] Deamidated (NQ)|[7] Phospho (Y)|[10] Phospho (ST)	yVLDDQyTSsSGAK	12871	5078	2.55441e+07	2.27814e+07	11.3947
NUP98	Isoform 6 of Nuclear pore complex protein Nup98-Nup96 OS=Homo sapiens GN=NUP98	[1] Phospho (ST)|[3] Phospho (ST)|[4] Deamidated (NQ)|[6] Phospho (Y);[1] Phospho (ST)|[3] Phospho (ST)|[4] Deamidated (NQ)|[6] Phospho (Y)	sLtQSyLRELAVGSL;sLtQSyLRELAVGSL	49324.8	77218.6	4.65538e+07	5.38828e+07	9.63244
BUD31	Protein BUD31 homolog OS=Homo sapiens GN=BUD31 PE=4 SV=1	[3] Phospho (Y)|[7] Deamidated (NQ)	EGyADKNLIAK	298.73	32.1	97735.2	117153	9.34328
ARHGAP8	Rho GTPase-activating protein 8 OS=Homo sapiens GN=ARHGAP8 PE=1 SV=1	[3] Phospho (ST)|[10] Phospho (Y)	RSsHLSLPKyWDYR	9220.95	10598.5	4.72783e+06	3.9409e+06	8.77276
SGK223	Tyrosine-protein kinase SgK223 OS=Homo sapiens GN=SGK223 PE=1 SV=3	[5] Phospho (Y);[5] Phospho (Y)	LGGLyTQSLAR;LGGLyTQSLAR	45416.2	13751	1.27083e+07	1.08414e+07	8.6367
MAP1B	Microtubule-associated protein 1B OS=Homo sapiens GN=MAP1B PE=1 SV=2	[10] Phospho (Y)|[20] Deamidated (NQ);[8] Deamidated (NQ)|[10] Phospho (Y)|[20] Deamidated (NQ)	YESSLYSQEySKPADVTPLNGFSEGSK;YESSLYSQEySKPADVTPLNGFSEGSK	41050.9	169812	4.17697e+07	3.75869e+07	8.5559
CRK	Adapter molecule crk OS=Homo sapiens GN=CRK PE=1 SV=2	[32] Phospho (Y)|[34] Deamidated (NQ)|[36] Phospho (ST)	YRPASASVSALIGGNQEGSHPQPLGGPEPGPyAQPsVNTPLPNLQNGPIYAR	39.43	2703.96	375707	549626	8.39787
OCLN	Isoform 4 of Occludin OS=Homo sapiens GN=OCLN	[5] Oxidation (M)|[7] Phospho (Y)|[10] Deamidated (NQ)	VDSPMAySSNGKVNDKR	3004.13	3815.97	960194	1.02815e+06	8.18756
SGK223	Tyrosine-protein kinase SgK223 OS=Homo sapiens GN=SGK223 PE=1 SV=3	[3] Phospho (Y)|[6] Phospho (ST);[3] Phospho (Y)|[6] Phospho (ST)	TIyLSsPDSAVGVQWPR;TIyLSsPDSAVGVQWPR	5712.89	10884.7	2.00032e+06	2.6373e+06	8.12626
P4HB	Protein disulfide-isomerase OS=Homo sapiens GN=P4HB PE=1 SV=3	[3] Phospho (ST)|[5] Phospho (Y)|[10] Phospho (ST)|[11] Deamidated (NQ)	SVsDyDGKLsNFKTAAESFK	1104.14	2100.74	398467	383582	7.93084
PDHA1	Isoform 2 of Pyruvate dehydrogenase E1 component subunit alpha, somatic form, mitochondrial OS=Homo sapiens GN=PDHA1	[13] Phospho (ST)|[17] Phospho (Y)	YGMGTSVERAAAsTDYyK	18331	2425.23	2.60634e+06	2.44172e+06	7.92604
ACTA1	Actin, alpha skeletal muscle OS=Homo sapiens GN=ACTA1 PE=1 SV=1	[2] Phospho (Y)|[3] Phospho (ST)|[9] Phospho (ST)|[23] Phospho (ST)	KysVWIGGsILASLSTFQQMWItK	17449.1	1294.08	2.09606e+06	2.00516e+06	7.77354
PODNL1	Podocan-like protein 1 (Fragment) OS=Homo sapiens GN=PODNL1 PE=4 SV=1	[2] Phospho (Y)|[4] Deamidated (NQ)	YyGNGLDRVPPALPR	98108.3	64259.9	1.44506e+07	1.23178e+07	7.36512
TLE3	Transducin-like enhancer protein 3 OS=Homo sapiens GN=TLE3 PE=4 SV=1	[3] Phospho (Y)|[9] Deamidated (NQ)|[10] Phospho (ST)|[13] Phospho (ST)|[14] Phospho (ST)	TPyGASIFQsKEssSVLSCDISADDK	314138	394163	5.71241e+07	5.38335e+07	7.29143
MLLT4	Isoform 5 of Afadin OS=Homo sapiens GN=MLLT4	[11] Phospho (Y);[11] Phospho (Y)	SQEELREDKAyQLER;SQEELREDKAyQLER	5215.54	6197.1	816463	789056	7.13626
RIPK1	Isoform 2 of Receptor-interacting serine/threonine-protein kinase 1 OS=Homo sapiens GN=RIPK1	[7] Phospho (Y);[7] Phospho (Y)	LQDEANyHLYGSR;LQDEANyHLYGSR	6142.79	6610.28	858687	808041	7.03003
LYN	Tyrosine-protein kinase Lyn OS=Homo sapiens GN=LYN PE=1 SV=3	[25] Phospho (Y)	AEERPTFDYLQSVLDDFYTATEGQyQQQP	16330.4	13196.9	1.04639e+06	2.67159e+06	6.97632
IRS1	Insulin receptor substrate 1 OS=Homo sapiens GN=IRS1 PE=1 SV=1	[5] Phospho (ST)|[12] Phospho (Y)	GLGQtKNLIGIyR	26334.8	53668.2	5.05457e+06	4.49301e+06	6.89894
ASAP2	Arf-GAP with SH3 domain, ANK repeat and PH domain-containing protein 2 OS=Homo sapiens GN=ASAP2 PE=1 SV=3	[12] Phospho (Y)|[24] Deamidated (NQ)	AFMPSILQNETyGALLSGSPPPAQPAAPSTTSAPPLPPR	1	1083.21	52294	34208.1	6.31802
TKT	Transketolase OS=Homo sapiens GN=TKT PE=1 SV=3	[2] Oxidation (M)|[11] Phospho (Y);[2] Oxidation (M)|[11] Phospho (Y)	NMAEQIIQEIySQIQSK;NMAEQIIQEIySQIQSK	1283.71	5603.23	207594	266515	6.10521
MPP5	MAGUK p55 subfamily member 5 OS=Homo sapiens GN=MPP5 PE=1 SV=3	[9] Phospho (Y);[9] Phospho (Y)	DQEVAGRDyHFVSR;DQEVAGRDyHFVSR	10183.3	12133.3	718700	788215	6.07734
SDCBP	Syndecan binding protein (Syntenin), isoform CRA_a OS=Homo sapiens GN=SDCBP PE=4 SV=1	[8] Phospho (Y);[2] Phospho (Y)	LYPELSQyMGLSLNEEEIR;LyPELSQYMGLSLNEEEIR	444.87	14751.3	424841	517695	5.95477
PTPRF	Receptor-type tyrosine-protein phosphatase F (Fragment) OS=Homo sapiens GN=PTPRF PE=4 SV=1	[8] Phospho (ST)|[9] Phospho (Y)	RSLLPGItySLR	270575	142847	1.32243e+07	1.23332e+07	5.94999
DSP	Isoform DPII of Desmoplakin OS=Homo sapiens GN=DSP	[1] Phospho (Y)	yQAECSQFK	19891.6	12799.5	949915	844542	5.77851
CRK	Adapter molecule crk OS=Homo sapiens GN=CRK PE=1 SV=2	[50] Phospho (Y);[32] Phospho (Y);[16] Deamidated (NQ)|[32] Phospho (Y);[15] Deamidated (NQ)|[32] Phospho (Y)|[45] Deamidated (NQ)|[46] Deamidated (NQ);[15] Deamidated (NQ)|[32] Phospho (Y)|[46] Deamidated (NQ);[15] Deamidated (NQ)|[36] Phospho (ST)|[46] Deamidated (NQ)	YRPASASVSALIGGNQEGSHPQPLGGPEPGPYAQPSVNTPLPNLQNGPIyAR;YRPASASVSALIGGNQEGSHPQPLGGPEPGPyAQPSVNTPLPNLQNGPIYAR;YRPASASVSALIGGNQEGSHPQPLGGPEPGPyAQPSVNTPLPNLQNGPIYAR;YRPASASVSALIGGNQEGSHPQPLGGPEPGPyAQPSVNTPLPNLQNGPIYAR;YRPASASVSALIGGNQEGSHPQPLGGPEPGPyAQPSVNTPLPNLQNGPIYAR;YRPASASVSALIGGNQEGSHPQPLGGPEPGPYAQPsVNTPLPNLQNGPIYAR	620425	3.47268e+06	9.23605e+07	8.63035e+07	5.44791
INPPL1	Phosphatidylinositol 3,4,5-trisphosphate 5-phosphatase 2 OS=Homo sapiens GN=INPPL1 PE=1 SV=2	[8] Phospho (Y)	NSFNNPAyYVLEGVPHQLLPPEPPSPAR	64227.1	378607	8.26833e+06	1.10355e+07	5.44598
ACTG1	Actin, cytoplasmic 2, N-terminally processed OS=Homo sapiens GN=ACTG1 PE=3 SV=1	[3] Phospho (Y);[3] Phospho (Y)	LCyVALDFEQEMATAASSSSLEK;LCyVALDFEQEMATAASSSSLEK	12554	22025.5	530212	940053	5.41001
CFL1	Cofilin 1 (Non-muscle), isoform CRA_a OS=Homo sapiens GN=CFL1 PE=4 SV=1	[23] Phospho (Y)	NIILEEGKEILVGDVGQTVDDPyATFVK	40133.2	88265.3	2.08751e+06	3.25258e+06	5.37816
HSP90AA1	Isoform 2 of Heat shock protein HSP 90-alpha OS=Homo sapiens GN=HSP90AA1	[3] Phospho (Y)	IRyESLTDPSK	8352.25	595.93	151012	168717	5.15911
DNAJA1	DnaJ homolog subfamily A member 1 OS=Homo sapiens GN=DNAJA1 PE=1 SV=2	[14] Phospho (Y)	NVVHQLSVTLEDLyNGATR	8569.92	5718.01	184089	302559	5.09001
HNRNPK	Heterogeneous nuclear ribonucleoprotein K OS=Homo sapiens GN=HNRNPK PE=1 SV=1	[16] Phospho (Y)	IITITGTQDQIQNAQyLLQNSVK	4618.52	23854.4	423971	434160	4.91353
MAPK14	Isoform CSBP1 of Mitogen-activated protein kinase 14 OS=Homo sapiens GN=MAPK14;Isoform Exip of Mitogen-activated protein kinase 14 OS=Homo sapiens GN=MAPK14	[7] Phospho (ST)|[9] Phospho (Y);[7] Phospho (ST)|[9] Phospho (Y);[7] Phospho (ST)|[9] Phospho (Y)	HTDDEMtGyVATR;HTDDEMtGyVATR;HTDDEMtGyVATR	85564.6	231025	5.09942e+06	4.40608e+06	4.90808
CTNNA1	Catenin alpha-1 OS=Homo sapiens GN=CTNNA1 PE=1 SV=1	[34] Phospho (Y);[22] Phospho (ST)	QLQQAVTGISNAAQATASDDASQHQGGGGGELAyALNNFDK;QLQQAVTGISNAAQATASDDAsQHQGGGGGELAYALNNFDK	32275.3	6573.42	570119	398887	4.64057
RASA1	Ras GTPase-activating protein 1 OS=Homo sapiens GN=RASA1 PE=2 SV=1	[8] Phospho (Y)	IIAMCGDyYIGGR	6145.95	4894.89	150050	118381	4.60363
DSP	Isoform DPII of Desmoplakin OS=Homo sapiens GN=DSP	[7] Phospho (Y);[7] Phospho (Y)	AIKEKEyEIER;AIKEKEyEIER	5706.03	9092.08	170952	175458	4.54899
WWC2	Isoform 6 of Protein WWC2 OS=Homo sapiens GN=WWC2	[8] Phospho (Y)	LALALDEyVR	609.75	4964.45	14810.1	108512	4.46753
EPHB4	EPH receptor B4, isoform CRA_b OS=Homo sapiens GN=EPHB4 PE=2 SV=1	[2] Phospho (Y)|[12] Deamidated (NQ);[8] Phospho (Y)	VyIDPFTYEDPNEAVR;VYIDPFTyEDPNEAVR	1.20406e+06	1.56251e+06	3.19093e+07	2.76049e+07	4.42706
PTPRE	Isoform 2 of Receptor-type tyrosine-protein phosphatase epsilon OS=Homo sapiens GN=PTPRE	[12] Phospho (Y);[12] Phospho (Y)	VVQDFIDIFSDyANFK;VVQDFIDIFSDyANFK	28048.5	125060	1.12691e+06	1.70488e+06	4.20909
RAB10	Ras-related protein Rab-10 OS=Homo sapiens GN=RAB10 PE=1 SV=1	[3] Phospho (Y)	KTyDLLFK	29795.7	124281	1.19767e+06	1.21888e+06	3.97123
ZDHHC8	Probable palmitoyltransferase ZDHHC8 OS=Homo sapiens GN=ZDHHC8 PE=1 SV=3	[7] Phospho (Y)	EPSPVRyDNLSR	21087.8	32300.9	416566	394605	3.9254
SON	Isoform B of Protein SON OS=Homo sapiens GN=SON	[1] Phospho (ST)|[3] Oxidation (M)|[4] Oxidation (M)|[5] Phospho (ST)|[6] Phospho (Y)|[11] Phospho (ST)|[12] Oxidation (M)|[14] Phospho (ST)|[15] Phospho (ST)|[16] Phospho (Y)|[19] Phospho (ST)|[22] Phospho (ST)|[23] Phospho (Y)	sMMMsyAAERsMMssyERsMMsyER	244637	803637	7.56227e+06	6.99709e+06	3.79586
SDCBP	Syndecan binding protein (Syntenin), isoform CRA_a OS=Homo sapiens GN=SDCBP PE=4 SV=1	[32] Phospho (Y);[32] Phospho (Y)	VIQAQTAFSANPANPAILSEASAPIPHDGNLyPR;VIQAQTAFSANPANPAILSEASAPIPHDGNLyPR	415500	1101362	1.02965e+07	9.53008e+06	3.70828
PAG1	Phosphoprotein associated with glycosphingolipid-enriched microdomains 1 OS=Homo sapiens GN=PAG1 PE=1 SV=2	[20] Phospho (Y)|[24] Deamidated (NQ)	TPNSTLPPAGRPSEEPEPDyEAIQTLNR	7069.01	5243.39	88169.4	60618	3.59507
VSTM4	V-set and transmembrane domain-containing protein 4 OS=Homo sapiens GN=VSTM4 PE=2 SV=3	[8] Phospho (Y)	GAPTSTVyAQILFEENKL	13374.4	35245	266907	284211	3.50276
ZRANB2	Zinc finger Ran-binding domain-containing protein 2 OS=Homo sapiens GN=ZRANB2 PE=1 SV=2	[3] Phospho (Y)	TGyGGGFNER	71823.1	68946.7	152864	1.42051e+06	3.48245
NCK1	Cytoplasmic protein NCK1 OS=Homo sapiens GN=NCK1 PE=1 SV=1	[23] Phospho (Y)	KPSVPDSASPADDSFVDPGERLyDLNMPAYVK	1	15727.1	77011.2	94066.5	3.44324
CRK	Adapter molecule crk OS=Homo sapiens GN=CRK PE=1 SV=2	[5] Phospho (Y)	VPNAyDKTALALEVGELVK	5373.02	17309	107973	135001	3.42118
PAG1	Phosphoprotein associated with glycosphingolipid-enriched microdomains 1 OS=Homo sapiens GN=PAG1 PE=1 SV=2	[6] Phospho (Y)|[12] Deamidated (NQ);[8] Phospho (ST)|[12] Deamidated (NQ)	AEFAEyASVDRNKK;AEFAEYAsVDRNKK	145988	199189	1.6833e+06	1.92504e+06	3.38592
ACLY	Isoform 2 of ATP-citrate synthase OS=Homo sapiens GN=ACLY	[6] Phospho (Y)	TTDGVyEGVAIGGDRYPGSTFMDHVLR	99109	188753	1.38065e+06	1.24076e+06	3.18689
RBM3	Putative RNA-binding protein 3 OS=Homo sapiens GN=RBM3 PE=1 SV=1	[5] Phospho (Y)|[8] Phospho (Y)|[9] Phospho (ST)|[12] Deamidated (NQ)|[13] Phospho (Y)	NQGGyDRysGGNyR	208496	279597	2.43347e+06	1.90797e+06	3.15295
AGFG1	Arf-GAP domain and FG repeat-containing protein 1 OS=Homo sapiens GN=AGFG1 PE=4 SV=1	[9] Phospho (Y)	AGLQTADKyAALANLDNIFSAGQGGDQGSGFGTTGK	36029.8	144198	744672	789758	3.08981
CRKL	Crk-like protein OS=Homo sapiens GN=CRKL PE=1 SV=1	[5] Phospho (Y)|[16] Deamidated (NQ)|[29] Phospho (ST);[5] Phospho (Y)|[16] Deamidated (NQ)|[35] Phospho (ST)	NSNSyGIPEPAHAYAQPQTTTPLPAVSGsPGAAITPLPSTQNGPVFAK;NSNSyGIPEPAHAYAQPQTTTPLPAVSGSPGAAItPLPSTQNGPVFAK	101598	520058	2.10224e+06	2.72098e+06	2.95581
DYRK1A	Isoform 2 of Dual specificity tyrosine-phosphorylation-regulated kinase 1A OS=Homo sapiens GN=DYRK1A	[6] Phospho (Y)	HINEVyYAK	52931.7	36854.4	349007	344575	2.9495
DSP	Isoform DPII of Desmoplakin OS=Homo sapiens GN=DSP	[5] Phospho (Y)	GGGGyTCQSGSGWDEFTK	29961.2	25754.9	218511	187150	2.86411
HSP90AB1	Heat shock protein HSP 90-beta OS=Homo sapiens GN=HSP90AB1 PE=1 SV=4	[5] Phospho (Y);[5] Phospho (Y);[5] Phospho (Y)	IKEKyIDQEELNK;IKEKyIDQEELNK;IKEKyIDQEELNK	96526.2	91047.3	658980	696764	2.85356
GNB2L1	Guanine nucleotide-binding protein subunit beta-2-like 1 (Fragment) OS=Homo sapiens GN=GNB2L1 PE=4 SV=1	[5] Phospho (Y)	DETNyGIPQR	416967	497232	3.38686e+06	3.14933e+06	2.83787
TNKS1BP1	182 kDa tankyrase-1-binding protein OS=Homo sapiens GN=TNKS1BP1 PE=1 SV=4	[2] Phospho (Y)|[3] Phospho (ST)|[4] Phospho (ST)|[7] Phospho (ST)|[8] Phospho (ST)	DyssGGssRTLDAQDR	2.19742e+06	2.59339e+06	1.53425e+07	1.47732e+07	2.65218
CNOT7	CCR4-NOT transcription complex subunit 7 OS=Homo sapiens GN=CNOT7 PE=1 SV=3	[1] Phospho (Y);[6] Phospho (Y)|[17] Deamidated (NQ)	yCGHLYGLGSGSSYVQNGTGNAYEEEANKQS;YCGHLyGLGSGSSYVQNGTGNAYEEEANKQS	424410	571337	3.37126e+06	2.52079e+06	2.56492
BUB1	Mitotic checkpoint serine/threonine-protein kinase BUB1 OS=Homo sapiens GN=BUB1 PE=4 SV=1	[3] Phospho (Y);[3] Phospho (Y)	SEySVHSSLASK;SEySVHSSLASK	73699.9	88847.6	477529	481147	2.56018
GNB2L1	Guanine nucleotide-binding protein subunit beta-2-like 1 (Fragment) OS=Homo sapiens GN=GNB2L1 PE=4 SV=1	[8] Phospho (Y)	LTRDETNyGIPQR	707491	631609	3.67274e+06	3.92259e+06	2.50385
YES1	Tyrosine-protein kinase Yes OS=Homo sapiens GN=YES1 PE=4 SV=1	[3] Phospho (Y)	GAySLSIRDWDEIRGDNVK	464880	671039	2.51726e+06	3.72988e+06	2.45933
FRMD6	FERM domain-containing protein 6 OS=Homo sapiens GN=FRMD6 PE=4 SV=1	[8] Phospho (Y)	DTGPEDSySSSAIHR	70620.6	58989.2	398647	304609	2.43987
EIF4A1	Eukaryotic initiation factor 4A-I OS=Homo sapiens GN=EIF4A1 PE=3 SV=1	[7] Phospho (Y)	GFKDQIyDIFQK	191032	301232	1.46888e+06	1.08934e+06	2.37763
GPSM2	G-protein-signaling modulator 2 OS=Homo sapiens GN=GPSM2 PE=1 SV=3	[3] Phospho (Y)	ALyNLGNVYHAK	51622	112732	413858	422983	2.34815
HNRNPU	Heterogeneous nuclear ribonucleoprotein U OS=Homo sapiens GN=HNRNPU PE=1 SV=6	[11] Phospho (Y);[12] Phospho (ST)	EKPYFPIPEEyTFIQNVPLEDR;EKPYFPIPEEYtFIQNVPLEDR	153485	567606	1.37311e+06	2.28339e+06	2.34221
KIRREL	Kin of IRRE-like protein 1 OS=Homo sapiens GN=KIRREL PE=1 SV=2	[3] Phospho (Y)	AIySSFKDDVDLK	1.4815e+06	2.46703e+06	9.56938e+06	9.54029e+06	2.27492
LHPP	Phospholysine phosphohistidine inorganic pyrophosphate phosphatase OS=Homo sapiens GN=LHPP PE=2 SV=1	[6] Phospho (ST);[2] Phospho (Y)	YYKETsGLMLDVGPYMK;YyKETSGLMLDVGPYMK	18814.8	153928	444438	345443	2.19301
CSK	Tyrosine-protein kinase CSK OS=Homo sapiens GN=CSK PE=1 SV=1	[1] Phospho (Y)	yNFHGTAEQDLPFCK	1.25805e+06	1.28376e+06	6.42375e+06	5.04971e+06	2.17437
FER	Tyrosine-protein kinase Fer OS=Homo sapiens GN=FER PE=1 SV=2	[7] Phospho (Y)	QEDGGVySSSGLK	1.7889e+06	1.46051e+06	7.62842e+06	6.89103e+06	2.15974
PFN2	Profilin OS=Homo sapiens GN=PFN2 PE=3 SV=1	[8] Phospho (Y)	SQGGEPTyNVAVGR	61448.4	72554.1	279167	300218	2.11226
PARD3	Isoform 4 of Partitioning defective 3 homolog OS=Homo sapiens GN=PARD3	[11] Phospho (Y)	KQPPSEGPSNyDSYKK	216119	220363	1.0057e+06	746368	2.00507
AMOT	Angiomotin OS=Homo sapiens GN=AMOT PE=1 SV=1	[7] Phospho (ST);[8] Phospho (Y)	AQPSSAsYQPVPADPFAIVSR;AQPSSASyQPVPADPFAIVSR	1.24573e+06	1.24225e+06	5.54907e+06	4.42839e+06	2.0037
PAG1	Phosphoprotein associated with glycosphingolipid-enriched microdomains 1 OS=Homo sapiens GN=PAG1 PE=1 SV=2	[6] Phospho (Y);[6] Phospho (Y);[6] Phospho (Y);[6] Phospho (Y);[6] Phospho (Y);[6] Phospho (Y);[6] Phospho (Y);[6] Phospho (Y);[6] Phospho (Y);[6] Phospho (Y);[6] Phospho (Y);[6] Phospho (Y);[6] Phospho (Y);[6] Phospho (Y);[6] Phospho (Y);[6] Phospho (Y);[6] Phospho (Y);[6] Phospho (Y);[6] Phospho (Y);[6] Phospho (Y);[6] Phospho (Y);[6] Phospho (Y);[6] Phospho (Y);[6] Phospho (Y);[6] Phospho (Y)…	AEFAEyASVDR;AEFAEyASVDR;AEFAEyASVDR;AEFAEyASVDR;AEFAEyASVDR;AEFAEyASVDR;AEFAEyASVDR;AEFAEyASVDR;AEFAEyASVDR;AEFAEyASVDR;AEFAEyASVDR;AEFAEyASVDR;AEFAEyASVDR;AEFAEyASVDR;AEFAEyASVDR;AEFAEyASVDR;AEFAEyASVDR;AEFAEyASVDR;AEFAEyASVDR;AEFAEyASVDR;AEFAEyASVDR;AEFAEyASVDR;AEFAEyASVDR;AEFAEyASVDR;AEFAEyASVDR;AEFAEyASVDR;AEFAEyASVDR;AEFAEyASVDR;AEFAEyASVDR;AEFAEyASVDR;AEFAEyASVDR;AEFAEyASVDR;AEFAEyASVDR;AEF…	1.21417e+06	2.11607e+06	6.42451e+06	6.81764e+06	1.99144
CRKL	Crk-like protein OS=Homo sapiens GN=CRKL PE=1 SV=1	[8] Phospho (ST)|[9] Phospho (Y);[24] Phospho (ST)|[25] Phospho (ST);[3] Deamidated (NQ)|[9] Phospho (Y)|[25] Phospho (ST)|[46] Deamidated (NQ);[9] Phospho (Y)|[22] Deamidated (NQ)|[25] Phospho (ST)|[45] Deamidated (NQ);[9] Phospho (Y)|[22] Deamidated (NQ)|[25] Phospho (ST)	HGNRNSNsyGIPEPAHAYAQPQTTTPLPAVSGSPGAAITPLPSTQNGPVFAK;HGNRNSNSYGIPEPAHAYAQPQTttPLPAVSGSPGAAITPLPSTQNGPVFAK;HGNRNSNSyGIPEPAHAYAQPQTTtPLPAVSGSPGAAITPLPSTQNGPVFAK;HGNRNSNSyGIPEPAHAYAQPQTTtPLPAVSGSPGAAITPLPSTQNGPVFAK;HGNRNSNSyGIPEPAHAYAQPQTTtPLPAVSGSPGAAITPLPSTQNGPVFAK	1.91978e+06	6.50898e+06	1.55601e+07	1.77681e+07	1.98335
PROSC	Proline synthase co-transcribed bacterial homolog protein (Fragment) OS=Homo sapiens GN=PROSC PE=3 SV=1	[6] Phospho (Y)	TFGENyVQELLEK	184221	228725	741140	807157	1.90666
BIRC6	Baculoviral IAP repeat-containing protein 6 OS=Homo sapiens GN=BIRC6 PE=1 SV=2	[6] Phospho (Y)	TAEIVyAATTSLR	7831.24	56237	97721.2	129488	1.82634
CTNND1	Isoform 2AB of Catenin delta-1 OS=Homo sapiens GN=CTNND1	[8] Phospho (Y)	APSRQDVyGPQPQVR	340609	330113	1.17466e+06	1.15072e+06	1.79368
CRKL	Crk-like protein OS=Homo sapiens GN=CRKL PE=1 SV=1	[5] Deamidated (NQ)|[7] Deamidated (NQ)|[18] Phospho (Y);[3] Deamidated (NQ)|[5] Deamidated (NQ)|[9] Phospho (Y)|[46] Deamidated (NQ);[5] Deamidated (NQ)|[7] Deamidated (NQ)|[18] Phospho (Y);[3] Deamidated (NQ)|[5] Deamidated (NQ)|[7] Deamidated (NQ)|[9] Phospho (Y)|[46] Deamidated (NQ)	HGNRNSNSYGIPEPAHAyAQPQTTTPLPAVSGSPGAAITPLPSTQNGPVFAK;HGNRNSNSyGIPEPAHAYAQPQTTTPLPAVSGSPGAAITPLPSTQNGPVFAK;HGNRNSNSYGIPEPAHAyAQPQTTTPLPAVSGSPGAAITPLPSTQNGPVFAK;HGNRNSNSyGIPEPAHAYAQPQTTTPLPAVSGSPGAAITPLPSTQNGPVFAK	223021	706197	1.78145e+06	1.41467e+06	1.78223
CPEB4	Isoform 2 of Cytoplasmic polyadenylation element-binding protein 4 OS=Homo sapiens GN=CPEB4	[6] Phospho (Y)	VEVKPyVLDDQLCDECQGAR	1.19013e+06	1.15949e+06	4.01765e+06	4.05161e+06	1.78001
CRKL	Crk-like protein OS=Homo sapiens GN=CRKL PE=1 SV=1	[14] Phospho (Y);[14] Phospho (Y)|[18] Deamidated (NQ)|[41] Deamidated (NQ)|[42] Deamidated (NQ);[14] Phospho (Y);[14] Phospho (Y)|[16] Deamidated (NQ);[3] Deamidated (NQ)|[14] Phospho (Y);[14] Phospho (Y)|[18] Deamidated (NQ);[14] Phospho (Y)|[16] Deamidated (NQ)	NSNSYGIPEPAHAyAQPQTTTPLPAVSGSPGAAITPLPSTQNGPVFAK;NSNSYGIPEPAHAyAQPQTTTPLPAVSGSPGAAITPLPSTQNGPVFAK;NSNSYGIPEPAHAyAQPQTTTPLPAVSGSPGAAITPLPSTQNGPVFAK;NSNSYGIPEPAHAyAQPQTTTPLPAVSGSPGAAITPLPSTQNGPVFAK;NSNSYGIPEPAHAyAQPQTTTPLPAVSGSPGAAITPLPSTQNGPVFAK;NSNSYGIPEPAHAyAQPQTTTPLPAVSGSPGAAITPLPSTQNGPVFAK;NSNSYGIPEPAHAyAQPQTTTPLPAVSGSPGAAITPLPSTQNGPVFAK	1.05185e+08	1.90952e+08	5.62542e+08	4.49616e+08	1.7731
ICK	Serine/threonine-protein kinase ICK OS=Homo sapiens GN=ICK PE=1 SV=1	[6] Phospho (ST)|[7] Phospho (Y)|[9] Phospho (ST)	QLGDGtyGsVLLGR	2113435	2.10963e+06	7.402e+06	6.58002e+06	1.72721
CGN	Cingulin OS=Homo sapiens GN=CGN PE=1 SV=2	[22] Phospho (Y);[20] Deamidated (NQ)|[23] Phospho (ST)	GANDQGASGALSSDLELPENPySQVK;GANDQGASGALSSDLELPENPYsQVK	1.41192e+06	1.55026e+06	3.82602e+06	5.86624e+06	1.71017
CPD	Carboxypeptidase D OS=Homo sapiens GN=CPD PE=1 SV=2	[19] Phospho (Y)	SLLSHEFQDETDTEEETLySSKH	16575.3	271201	339451	594124	1.69782
MAPK14	Isoform CSBP1 of Mitogen-activated protein kinase 14 OS=Homo sapiens GN=MAPK14;Isoform Exip of Mitogen-activated protein kinase 14 OS=Homo sapiens GN=MAPK14	[9] Phospho (Y);[6] Oxidation (M)|[9] Phospho (Y);[6] Oxidation (M)|[9] Phospho (Y);[6] Oxidation (M)|[9] Phospho (Y);[7] Phospho (ST);[9] Phospho (Y);[9] Phospho (Y);[7] Phospho (ST);[6] Oxidation (M)|[9] Phospho (Y);[6] Oxidation (M)|[9] Phospho (Y);[6] Oxidation (M)|[9] Phospho (Y);[7] Phospho (ST);[9] Phospho (Y);[9] Phospho (Y);[6] Oxidation (M)|[9] Phospho (Y);[7] Phospho (ST);[6] Oxidation…	HTDDEMTGyVATR;HTDDEMTGyVATR;HTDDEMTGyVATR;HTDDEMTGyVATR;HTDDEMtGYVATR;HTDDEMTGyVATR;HTDDEMTGyVATR;HTDDEMtGYVATR;HTDDEMTGyVATR;HTDDEMTGyVATR;HTDDEMTGyVATR;HTDDEMtGYVATR;HTDDEMTGyVATR;HTDDEMTGyVATR;HTDDEMTGyVATR;HTDDEMtGYVATR;HTDDEMTGyVATR;HTDDEMtGYVATR	4.00882e+08	4.18877e+08	1.38249e+09	1.2685e+09	1.69326
ABL1	Isoform IB of Tyrosine-protein kinase ABL1 OS=Homo sapiens GN=ABL1	[10] Phospho (Y)	INTASDGKLyVSSESR	218111	323415	813484	934704	1.69076
MAPK11	Mitogen-activated protein kinase 11 OS=Homo sapiens GN=MAPK11 PE=1 SV=2	[7] Phospho (ST);[9] Phospho (Y);[6] Oxidation (M)|[7] Phospho (ST)	QADEEMtGYVATR;QADEEMTGyVATR;QADEEMtGYVATR	412255	511412	1.49648e+06	1.47527e+06	1.68587
PLK1	Serine/threonine-protein kinase PLK1 OS=Homo sapiens GN=PLK1 PE=1 SV=1	[8] Phospho (Y)	TLCGTPNyIAPEVLSK	61092.3	1611.91	99328.9	99884.8	1.66768
MAGI1	Membrane-associated guanylate kinase, WW and PDZ domain-containing protein 1 (Fragment) OS=Homo sapiens GN=MAGI1 PE=4 SV=1	[6] Phospho (Y)	IEDPVyGIYYVDHINR	835057	931108	3.22476e+06	2.35182e+06	1.65876
HSPA5	78 kDa glucose-regulated protein OS=Homo sapiens GN=HSPA5 PE=1 SV=2	[2] Oxidation (M)|[9] Phospho (Y)	VMEHFIKLyK	97617.9	95618.9	329934	270553	1.63576
SSB	Lupus La protein OS=Homo sapiens GN=SSB PE=1 SV=2	[14] Phospho (Y)	YKETDLLILFKDDyFAK	66907.1	163767	301625	408411	1.62204
PAG1	Phosphoprotein associated with glycosphingolipid-enriched microdomains 1 OS=Homo sapiens GN=PAG1 PE=1 SV=2	[18] Phospho (ST);[18] Phospho (ST);[16] Oxidation (M)|[17] Phospho (Y);[16] Oxidation (M)|[17] Phospho (Y)	SREEDPTLTEEEISAMYsSVNKPGQLVNK;SREEDPTLTEEEISAMYsSVNKPGQLVNK;SREEDPTLTEEEISAMySSVNKPGQLVNK;SREEDPTLTEEEISAMySSVNKPGQLVNK	3.13028e+06	3.65252e+06	1.07777e+07	9.89275e+06	1.60762
PAK1	Serine/threonine-protein kinase PAK 1 OS=Homo sapiens GN=PAK1 PE=1 SV=2	[6] Phospho (ST)|[10] Phospho (Y)|[13] Oxidation (M)	IGQGAsGTVyTAMDVATGQEVAIK	372725	766999	1.80339e+06	1.65485e+06	1.60135
AMOT	Angiomotin OS=Homo sapiens GN=AMOT PE=1 SV=1	[9] Phospho (Y)	NPTSSSEFyK	142089	149598	468758	414043	1.59767
CHMP1A	Charged multivesicular body protein 1a OS=Homo sapiens GN=CHMP1A PE=1 SV=1	[2] Phospho (Y)	VyAENAIRK	15237.5	5457.79	33759.9	27925.8	1.57563
PLEKHA5	Pleckstrin homology domain-containing family A member 5 (Fragment) OS=Homo sapiens GN=PLEKHA5 PE=2 SV=1	[7] Phospho (Y);[7] Phospho (Y)	ALEAEKyGFQK;ALEAEKyGFQK	214040	231603	608746	710163	1.56538
RHOT1	Mitochondrial Rho GTPase OS=Homo sapiens GN=RHOT1 PE=3 SV=1	[11] Phospho (Y)	SYYAINTVYVyGQEK	452988	775642	1.82971e+06	1.766e+06	1.54923
LSR	Isoform 3 of Lipolysis-stimulated lipoprotein receptor OS=Homo sapiens GN=LSR	[6] Phospho (Y)	SRDPHyDDFR	718602	591018	2.04549e+06	1.77165e+06	1.54334
PAG1	Phosphoprotein associated with glycosphingolipid-enriched microdomains 1 OS=Homo sapiens GN=PAG1 PE=1 SV=2	[15] Phospho (Y)	EEDPTLTEEEISAMySSVNKPGQLVNK	637303	745450	2.28696e+06	1.74237e+06	1.543
PARD3	Isoform 4 of Partitioning defective 3 homolog OS=Homo sapiens GN=PARD3;Isoform 5 of Partitioning defective 3 homolog OS=Homo sapiens GN=PARD3	[4] Phospho (ST);[6] Phospho (Y)	ISHsLYSGIEGLDESPSR;ISHSLySGIEGLDESPSR	635071	738585	2.12175e+06	1.85758e+06	1.5345
KIRREL	Kin of IRRE-like protein 1 OS=Homo sapiens GN=KIRREL PE=1 SV=2	[10] Phospho (Y);[2] Phospho (ST)	FSYTSQHSDyGQR;FsYTSQHSDYGQR	2.60857e+06	2.16529e+06	6.96456e+06	6.66082e+06	1.51307
HNRNPA3	Isoform 2 of Heterogeneous nuclear ribonucleoprotein A3 OS=Homo sapiens GN=HNRNPA3	[18] Phospho (Y)	IFVGGIKEDTEEYNLRDyFEK	153511	222544	501433	571874	1.51305
OSTF1	Osteoclast-stimulating factor 1 OS=Homo sapiens GN=OSTF1 PE=1 SV=2	[2] Phospho (Y)	GyADIVQLLLAK	4065.64	23972.9	36901.9	42943	1.50979
MAPK9	Isoform Beta-1 of Mitogen-activated protein kinase 9 OS=Homo sapiens GN=MAPK9;Isoform Beta-2 of Mitogen-activated protein kinase 9 OS=Homo sapiens GN=MAPK9	[11] Phospho (Y);[7] Oxidation (M)|[8] Oxidation (M)|[11] Phospho (Y);[8] Oxidation (M)|[11] Phospho (Y);[8] Oxidation (M)|[11] Phospho (Y);[7] Oxidation (M)|[14] Phospho (ST);[7] Oxidation (M)|[8] Oxidation (M)|[11] Phospho (Y)	TACTNFMMTPyVVTR;TACTNFMMTPyVVTR;TACTNFMMTPyVVTR;TACTNFMMTPyVVTR;TACTNFMMTPYVVtR;TACTNFMMTPyVVTR	1.55694e+07	1.67147e+07	4.44302e+07	4.73607e+07	1.50753
GNB2L1	Guanine nucleotide-binding protein subunit beta-2-like 1 (Fragment) OS=Homo sapiens GN=GNB2L1 PE=4 SV=1	[1] Phospho (Y);[2] Phospho (ST)	yTVQDESHSEWVSCVR;YtVQDESHSEWVSCVR	146308	356504	631054	791032	1.49992
NCK1	Cytoplasmic protein NCK1 OS=Homo sapiens GN=NCK1 PE=1 SV=1	[2] Phospho (Y);[2] Phospho (Y)|[6] Oxidation (M)	LyDLNMPAYVK;LyDLNMPAYVK	2.58212e+06	2.75198e+06	6.48183e+06	8485824	1.48853
DSG2	Desmoglein-2 OS=Homo sapiens GN=DSG2 PE=1 SV=2	[2] Phospho (Y);[13] Phospho (Y)	VyAPASTLVDQPYANEGTVVVTER;VYAPASTLVDQPyANEGTVVVTER	3.12206e+06	3.27257e+06	7.61431e+06	1.00949e+07	1.46956
ENO1;ENO2	Alpha-enolase OS=Homo sapiens GN=ENO1 PE=1 SV=2;Enolase OS=Homo sapiens GN=ENO2 PE=3 SV=1	[12] Phospho (Y);[12] Phospho (Y)	AAVPSGASTGIyEALELR;AAVPSGASTGIyEALELR	3.66705e+06	4.87469e+06	1.2051e+07	1.14924e+07	1.46272
PARD3	Isoform 4 of Partitioning defective 3 homolog OS=Homo sapiens GN=PARD3	[11] Phospho (Y)	DVTIGGSAPIyVK	1.78283e+06	2.06446e+06	5.77012e+06	4.81894e+06	1.46066
AMOT	Angiomotin OS=Homo sapiens GN=AMOT PE=1 SV=1	[7] Phospho (Y);[7] Phospho (Y)	YQHPPEyGAARPAQDISLPLSAR;YQHPPEyGAARPAQDISLPLSAR	1.29448e+06	1.33494e+06	3.98445e+06	3.24338e+06	1.45882
GSK3A	Glycogen synthase kinase-3 alpha OS=Homo sapiens GN=GSK3A PE=4 SV=2	[7] Phospho (Y)|[10] Phospho (ST);[7] Phospho (Y)|[10] Phospho (ST);[7] Phospho (Y)|[10] Phospho (ST)	GEPNVSyICsR;GEPNVSyICsR;GEPNVSyICsR	664086	881472	1.94293e+06	2.30475e+06	1.45855
PAG1	Phosphoprotein associated with glycosphingolipid-enriched microdomains 1 OS=Homo sapiens GN=PAG1 PE=1 SV=2	[9] Phospho (Y);[11] Phospho (ST)	SPSSCNDLyATVKDFEK;SPSSCNDLYAtVKDFEK	8.85418e+06	1.06451e+07	3.01375e+07	2.30338e+07	1.44722
PIK3R1	Isoform 4 of Phosphatidylinositol 3-kinase regulatory subunit alpha OS=Homo sapiens GN=PIK3R1	[2] Phospho (Y)	LyEEYTR	688272	674476	1.88777e+06	1.81484e+06	1.44202
RPLP0	60S acidic ribosomal protein P0 OS=Homo sapiens GN=RPLP0 PE=3 SV=1	[8] Phospho (Y)	IIQLLDDyPK	5.15558e+06	1.51971e+06	7.63831e+06	1.04511e+07	1.43824
CLTC	Clathrin heavy chain 1 OS=Homo sapiens GN=CLTC PE=1 SV=5	[6] Phospho (Y)	TSIDAyDNFDNISLAQR	135294	170475	328099	491591	1.42264
CASKIN2	Isoform 2 of Caskin-2 OS=Homo sapiens GN=CASKIN2	[3] Phospho (Y);[6] Phospho (ST);[2] Phospho (ST)|[12] Deamidated (NQ)	NTyNQTALDIVNQFTTSQASR;NTYNQtALDIVNQFTTSQASR;NtYNQTALDIVNQFTTSQASR	1.81629e+07	1.65032e+07	4.9483e+07	4.33688e+07	1.42141
MAPK10	Mitogen-activated protein kinase 10 (Fragment) OS=Homo sapiens GN=MAPK10 PE=4 SV=1	[11] Phospho (Y);[8] Oxidation (M)|[11] Phospho (Y)	TAGTSFMMTPyVVTR;TAGTSFMMTPyVVTR	5.93617e+06	6.57276e+06	1.58286e+07	1.68105e+07	1.38365
DDX3X	ATP-dependent RNA helicase DDX3X OS=Homo sapiens GN=DDX3X PE=1 SV=3	[7] Phospho (Y);[7] Phospho (Y)	VRPCVVyGGADIGQQIR;VRPCVVyGGADIGQQIR	914102	1.08227e+06	2.67734e+06	2.48737e+06	1.37131
AMOT	Angiomotin OS=Homo sapiens GN=AMOT PE=1 SV=1	[3] Phospho (Y)	AEyVPSTPSPVPPSTPLLSAHSK	483987	543422	1.47532e+06	1.16417e+06	1.36125
ABL2	Abelson tyrosine-protein kinase 2 OS=Homo sapiens GN=ABL2 PE=4 SV=1	[2] Phospho (Y)	CyGGSFAQR	724761	808280	2.0176e+06	1.89558e+06	1.35195
PKM	Pyruvate kinase isozymes M1/M2 OS=Homo sapiens GN=PKM PE=1 SV=4	[7] Phospho (Y)	ITLDNAyMEKCDENILWLDYK	32420.2	68417.1	109654	147713	1.3518
CGN	Cingulin OS=Homo sapiens GN=CGN PE=1 SV=2	[4] Phospho (Y)	ATIyGILR	108549	146263	366663	283655	1.35171
CGN	Cingulin (Fragment) OS=Homo sapiens GN=CGN PE=4 SV=1	[4] Phospho (Y)	ASTyGVAVR	47137.6	46213.5	126545	110291	1.34315
PARD3B	Partitioning defective 3 homolog B OS=Homo sapiens GN=PARD3B PE=4 SV=1	[9] Phospho (Y)	GGPADPVDyLPAAPR	36493.3	13369.5	58218.7	66300.8	1.32033
MLLT4	Isoform 5 of Afadin OS=Homo sapiens GN=MLLT4	[6] Phospho (Y);[6] Phospho (Y)	ADGSGyGSTLPPEK;ADGSGyGSTLPPEK	312435	303846	790115	747680	1.3192
ABI1	Abl interactor 1 OS=Homo sapiens GN=ABI1 PE=4 SV=1	[39] Phospho (ST);[35] Phospho (Y)|[38] Oxidation (M);[35] Phospho (Y)|[38] Oxidation (M);[39] Phospho (ST)	ENSGSSSIGIPIAVPTPSPPTIGPAAPGSAPGSQYGTMtR;ENSGSSSIGIPIAVPTPSPPTIGPAAPGSAPGSQyGTMTR;ENSGSSSIGIPIAVPTPSPPTIGPAAPGSAPGSQyGTMTR;ENSGSSSIGIPIAVPTPSPPTIGPAAPGSAPGSQYGTMtR	3.54382e+06	4.92334e+06	1.1372e+07	9.57996e+06	1.30713
GJA1	Gap junction alpha-1 protein OS=Homo sapiens GN=GJA1 PE=1 SV=2	[4] Phospho (Y)	SDPyHATSGALSPAK	952611	810680	2.19044e+06	2.15151e+06	1.30007
ABL1	Isoform IB of Tyrosine-protein kinase ABL1 OS=Homo sapiens GN=ABL1	[10] Phospho (Y)	LGGGQYGEVyEGVWKK	149309	215667	490067	406554	1.2967
ABI1	Isoform 2 of Abl interactor 1 OS=Homo sapiens GN=ABI1	[34] Phospho (Y);[37] Oxidation (M)|[38] Phospho (ST);[32] Phospho (ST);[32] Phospho (ST)|[33] Deamidated (NQ)|[37] Oxidation (M)	ENSGSSSIGIPIAVPTPSPPTIGPAPGSAPGSQyGTMTR;ENSGSSSIGIPIAVPTPSPPTIGPAPGSAPGSQYGTMtR;ENSGSSSIGIPIAVPTPSPPTIGPAPGSAPGsQYGTMTR;ENSGSSSIGIPIAVPTPSPPTIGPAPGSAPGsQYGTMTR	1.35616e+06	1.85549e+06	4.18692e+06	3.6667e+06	1.29004
HNRNPA1	Heterogeneous nuclear ribonucleoprotein A1 OS=Homo sapiens GN=HNRNPA1 PE=4 SV=1	[20] Deamidated (NQ)|[24] Deamidated (NQ)|[25] Phospho (Y)|[26] Deamidated (NQ)|[27] Deamidated (NQ)|[28] Deamidated (NQ)|[29] Phospho (ST)|[31] Deamidated (NQ)|[35] Oxidation (M)	GGFGGSRGGGGYGGSGGSYNDFGNyNNQsSNFGPMK	561.45	4342.87	9651.54	2320.04	1.28749
RASA1	Ras GTPase-activating protein 1 OS=Homo sapiens GN=RASA1 PE=2 SV=1	[3] Phospho (Y);[3] Phospho (Y)	EIyNTIR;EIyNTIR	1.03696e+06	933391	2.26963e+06	2519352	1.28126
PLEKHA5	Isoform 2 of Pleckstrin homology domain-containing family A member 5 OS=Homo sapiens GN=PLEKHA5	[5] Phospho (Y)	GVISyQTLPR	490469	487103	1.1957e+06	1.15625e+06	1.26658
PTPRK	Receptor-type tyrosine-protein phosphatase kappa OS=Homo sapiens GN=PTPRK PE=4 SV=1	[1] Phospho (ST);[2] Phospho (Y);[1] Phospho (ST)|[19] Oxidation (M)	sYADQSTLHAEDPLSITFMDQHNFSPR;SyADQSTLHAEDPLSITFMDQHNFSPR;sYADQSTLHAEDPLSITFMDQHNFSPR	3.50353e+06	4.75428e+06	1.05582e+07	8.89452e+06	1.23614
SNX27	Isoform 3 of Sorting nexin-27 OS=Homo sapiens GN=SNX27	[7] Phospho (Y)	FVVYNVyMAGR	93301.3	149002	252208	317861	1.23432
PSAT1	Isoform 2 of Phosphoserine aminotransferase OS=Homo sapiens GN=PSAT1	[4] Phospho (Y)	ASLyNAVTIEDVQK	130106	304825	513518	506647	1.22995
RUVBL2	RuvB-like 2 OS=Homo sapiens GN=RUVBL2 PE=1 SV=3	[4] Phospho (Y)	ARDyDAMGSQTK	340806	444831	885809	956153	1.22931
CFL1	Cofilin 1 (Non-muscle), isoform CRA_a OS=Homo sapiens GN=CFL1 PE=4 SV=1	[8] Phospho (Y);[8] Phospho (Y);[8] Phospho (Y)	HELQANCyEEVKDR;HELQANCyEEVKDR;HELQANCyEEVKDR	3.23743e+06	3.73928e+06	8.20235e+06	7.98163e+06	1.21395
CTTN	Isoform 2 of Src substrate cortactin OS=Homo sapiens GN=CTTN	[7] Phospho (Y);[7] Phospho (Y)	SAVGFEyQGKTEK;SAVGFEyQGKTEK	590263	598821	1.35536e+06	1.38458e+06	1.20429
PLEKHA5	Pleckstrin homology domain-containing family A member 5 (Fragment) OS=Homo sapiens GN=PLEKHA5 PE=2 SV=1	[8] Phospho (Y)	KALEAEKyGFQK	112567	113060	258615	258892	1.19764
BCS1L	Mitochondrial chaperone BCS1 OS=Homo sapiens GN=BCS1L PE=1 SV=1	[16] Phospho (Y)	TVMYTAVGSEWRPFGyPRR	251219	344192	660714	697064	1.18929
TARS	Threonine--tRNA ligase, cytoplasmic OS=Homo sapiens GN=TARS PE=1 SV=3	[4] Phospho (Y)	TTPyQIACGISQGLADNTVIAK	158563	259145	539567	408271	1.18215
DOK1	Docking protein 1 OS=Homo sapiens GN=DOK1 PE=1 SV=1	[7] Phospho (Y)	SHNSALySQVQK	1.02037e+06	972280	2.22092e+06	2.25054e+06	1.16606
PAG1	Phosphoprotein associated with glycosphingolipid-enriched microdomains 1 OS=Homo sapiens GN=PAG1 PE=1 SV=2	[11] Phospho (ST);[12] Phospho (Y)	SGQSLTVPEStYTSIQGDPQR;SGQSLTVPESTyTSIQGDPQR	2.30678e+07	2.39519e+07	4.89806e+07	5.28065e+07	1.11422
PPP1CA	Isoform 2 of Serine/threonine-protein phosphatase PP1-alpha catalytic subunit OS=Homo sapiens GN=PPP1CA;Serine/threonine-protein phosphatase PP1-alpha catalytic subunit OS=Homo sapiens GN=PPP1CA PE=1 SV=1	[1] Phospho (Y);[1] Phospho (Y)	yGQFSGLNPGGRPITPPR;yGQFSGLNPGGRPITPPR	3.76203e+06	3.65702e+06	9.09661e+06	6.80821e+06	1.10016
PAG1	Phosphoprotein associated with glycosphingolipid-enriched microdomains 1 OS=Homo sapiens GN=PAG1 PE=1 SV=2	[9] Phospho (Y)	SPSSCNDLyATVK	1.22264e+07	1.24805e+07	2.65836e+07	2.62394e+07	1.09626
ANKRD26	Ankyrin repeat domain-containing protein 26 OS=Homo sapiens GN=ANKRD26 PE=4 SV=1	[6] Phospho (Y)	NLEATyGTVR	464934	373879	866497	913309	1.0853
PKP4	Plakophilin-4 OS=Homo sapiens GN=PKP4 PE=1 SV=2	[7] Phospho (Y)	LQHQQLyYSQDDSNRK	575088	523364	1.17478e+06	1.15532e+06	1.08492
HSP90AB1	Heat shock protein HSP 90-beta OS=Homo sapiens GN=HSP90AB1 PE=1 SV=4	[13] Phospho (Y);[13] Phospho (Y)	LVSSPCCIVTSTyGWTANMER;LVSSPCCIVTSTyGWTANMER	3.13314e+06	3003246	7.16008e+06	5.73616e+06	1.07149
GPRC5C	G-protein-coupled receptor family C group 5 member C (Fragment) OS=Homo sapiens GN=GPRC5C PE=4 SV=2	[7] Phospho (Y)	VPSEGAyDIILPR	1.92006e+06	2.2666e+06	3.74279e+06	5.04246e+06	1.06928
RPLP0	60S acidic ribosomal protein P0 OS=Homo sapiens GN=RPLP0 PE=3 SV=1	[8] Phospho (Y)	IIQLLDDyPKCFIVGADNVGSK	1.28951e+06	1.64832e+06	3.40258e+06	2.74351e+06	1.06492
FRS2	Fibroblast growth factor receptor substrate 2 OS=Homo sapiens GN=FRS2 PE=1 SV=4	[3] Phospho (Y)|[7] Deamidated (NQ)	LVyENINGLSIPSASGVR	223220	317334	483313	640883	1.05638
CTTN	Isoform 2 of Src substrate cortactin OS=Homo sapiens GN=CTTN	[7] Phospho (Y);[7] Phospho (Y)	SAVGFDyQGKTEK;SAVGFDyQGKTEK	493408	547351	1.03294e+06	1.11652e+06	1.04634
ABL2	Abelson tyrosine-protein kinase 2 OS=Homo sapiens GN=ABL2 PE=4 SV=1	[8] Phospho (ST);[2] Oxidation (M)|[8] Phospho (ST);[2] Oxidation (M)|[7] Phospho (Y);[2] Oxidation (M)|[7] Phospho (Y)	LMTGDTYtAHAGAK;LMTGDTYtAHAGAK;LMTGDTyTAHAGAK;LMTGDTyTAHAGAK	3.23207e+06	3.17754e+06	6.68208e+06	6.50957e+06	1.04132
SYAP1	Synapse-associated protein 1 OS=Homo sapiens GN=SYAP1 PE=1 SV=1	[5] Phospho (Y)	DFGNyLFNFASAATK	10834.3	94792.1	101954	114670	1.03623
PIK3R1	Isoform 4 of Phosphatidylinositol 3-kinase regulatory subunit alpha OS=Homo sapiens GN=PIK3R1	[5] Phospho (Y)	TATGyGFAEPYNLYSSLK	136099	161683	350404	259415	1.03412
DCBLD2	Isoform 2 of Discoidin, CUB and LCCL domain-containing protein 2 OS=Homo sapiens GN=DCBLD2	[14] Phospho (Y)	AGKPGLPAPDELVyQVPQSTQEVSGAGR	1.66574e+06	2.06659e+06	3.35158e+06	4.26829e+06	1.02969
DYRK4	Dual-specificity tyrosine-phosphorylation-regulated kinase 4 (Fragment) OS=Homo sapiens GN=DYRK4 PE=4 SV=1;Isoform 2 of Dual specificity tyrosine-phosphorylation-regulated kinase 4 OS=Homo sapiens GN=DYRK4	[4] Phospho (Y);[4] Phospho (Y)|[6] Deamidated (NQ)	VYTyIQSR;VYTyIQSR	4.84216e+07	4.79391e+07	9.67116e+07	9.97078e+07	1.02742
ZDHHC8	Probable palmitoyltransferase ZDHHC8 OS=Homo sapiens GN=ZDHHC8 PE=1 SV=3	[13] Phospho (Y)	SQADSLFGDSGVyDAPSSYSLQQASVLSEGPR	106886	252744	387067	337460	1.01053
BAG4	Isoform 2 of BAG family molecular chaperone regulator 4 OS=Homo sapiens GN=BAG4	[11] Phospho (Y)	SGYGPSDGPSyGR	41360.3	42677.4	97515.9	71488.7	1.00795
AGL	Isoform 6 of Glycogen debranching enzyme OS=Homo sapiens GN=AGL	[6] Phospho (Y)	EAMSAyNSHEEGR	89956.2	95057.3	180012	186573	0.986517
RPL31	60S ribosomal protein L31 (Fragment) OS=Homo sapiens GN=RPL31 PE=4 SV=1	[7] Phospho (Y);[3] Phospho (ST)	LYTLVTyVPVTTFK;LYtLVTYVPVTTFK	183307	276639	481861	428326	0.984698
TUBB	Tubulin beta chain OS=Homo sapiens GN=TUBB PE=3 SV=1	[1] Phospho (Y)	yLTVAAVFR	353.39	8710.16	7579.72	10337.5	0.983198
ACOT7	Isoform 4 of Cytosolic acyl coenzyme A thioester hydrolase OS=Homo sapiens GN=ACOT7	[1] Phospho (Y)	yEAQKLER	2.27194e+06	2.25537e+06	4.7139e+06	4.23308e+06	0.982745
PSMA2	Proteasome subunit alpha type-2 OS=Homo sapiens GN=PSMA2 PE=1 SV=2	[7] Phospho (Y);[10] Phospho (Y)	KLAQQYyLVYQEPIPTAQLVQR;KLAQQYYLVyQEPIPTAQLVQR	783702	938596	1.89088e+06	1.47229e+06	0.965488
PLEKHA5	Pleckstrin homology domain-containing family A member 5 (Fragment) OS=Homo sapiens GN=PLEKHA5 PE=2 SV=1	[9] Phospho (ST)|[14] Phospho (Y)	AKSPTPESsTIASyVTLR	38722.6	90319.6	105088	144709	0.952908
VANGL1	Isoform 2 of Vang-like protein 1 OS=Homo sapiens GN=VANGL1	[2] Phospho (Y)	VyNVDGPSNNATGQSR	128584	128570	257910	239283	0.951176
PTPN11	Tyrosine-protein phosphatase non-receptor type 11 OS=Homo sapiens GN=PTPN11 PE=1 SV=2	[5] Phospho (Y)	KGHEyTNIK	268077	297175	571406	519196	0.948157
PEAK1	Pseudopodium-enriched atypical kinase 1 OS=Homo sapiens GN=PEAK1 PE=1 SV=4	[14] Phospho (Y);[14] Phospho (Y);[20] Phospho (Y)	NAIKVPIVINPNAyDNLAIYK;NAIKVPIVINPNAyDNLAIYK;NAIKVPIVINPNAYDNLAIyK	714992	1159435	1.95567e+06	1.64608e+06	0.942247
DRG2	Developmentally-regulated GTP-binding protein 2 OS=Homo sapiens GN=DRG2 PE=4 SV=1	[1] Phospho (Y)	yRAQLLEPSK	71076	53566.2	108337	130568	0.938649
PTPN1	Tyrosine-protein phosphatase non-receptor type 1 OS=Homo sapiens GN=PTPN1 PE=1 SV=1	[1] Phospho (Y)	yRDVSPFDHSR	207079	203408	392671	393176	0.936914
AFAP1L2	Actin filament-associated protein 1-like 2 OS=Homo sapiens GN=AFAP1L2 PE=4 SV=1	[23] Phospho (Y);[23] Phospho (Y)	VAQQPLSLVGCEVVPDPSPDHLySFR;VAQQPLSLVGCEVVPDPSPDHLySFR	2.90089e+06	3.5509e+06	6.70707e+06	5.60338e+06	0.932113
EPS8	Epidermal growth factor receptor kinase substrate 8 OS=Homo sapiens GN=EPS8 PE=1 SV=1	[2] Phospho (Y)	VySQITVQK	320567	256202	523115	576634	0.931111
TXNRD1	Thioredoxin reductase 1, cytoplasmic OS=Homo sapiens GN=TXNRD1 PE=3 SV=1	[7] Phospho (Y);[7] Phospho (Y)	VVYENAyGQFIGPHR;VVYENAyGQFIGPHR	797099	882697	1.47575e+06	1.69855e+06	0.918153
RASSF1	Isoform C of Ras association domain-containing protein 1 OS=Homo sapiens GN=RASSF1	[5] Phospho (Y)	HGQVyLR	1.1043e+06	982355	2.05404e+06	1.87934e+06	0.914576
PKM	Isoform M1 of Pyruvate kinase isozymes M1/M2 OS=Homo sapiens GN=PKM	[2] Phospho (Y)	IyVDDGLISLQVK	105523	206029	309687	277161	0.913517
TLN1	Talin 1 OS=Homo sapiens GN=TLN1 PE=2 SV=1	[11] Phospho (Y);[2] Oxidation (M)|[11] Phospho (Y)	TMQFEPSTMVyDACR;TMQFEPSTMVyDACR	720037	775795	1.32888e+06	1.48409e+06	0.911146
ARHGAP35	Rho GTPase-activating protein 35 OS=Homo sapiens GN=ARHGAP35 PE=1 SV=3	[19] Phospho (Y);[19] Phospho (Y)	KSVSSSPWLPQDGFDPSDyAEPMDAVVKPR;KSVSSSPWLPQDGFDPSDyAEPMDAVVKPR	585276	854056	1.57377e+06	1.07386e+06	0.879303
PSMD3	26S proteasome non-ATPase regulatory subunit 3 OS=Homo sapiens GN=PSMD3 PE=1 SV=2	[2] Phospho (Y)	SyNKDLESAEER	28281	20637.8	48112.1	41830.2	0.878611
ARAP2	Arf-GAP with Rho-GAP domain, ANK repeat and PH domain-containing protein 2 OS=Homo sapiens GN=ARAP2 PE=1 SV=3	[25] Phospho (Y);[25] Phospho (Y)	HSYPLSSTSGNADSSAVSSQAISPyACFYGASAK;HSYPLSSTSGNADSSAVSSQAISPyACFYGASAK	9.93808e+06	1.03598e+07	2.00838e+07	1.70873e+07	0.87285
CHMP1A	Charged multivesicular body protein 1a OS=Homo sapiens GN=CHMP1A PE=1 SV=1	[2] Phospho (Y)	VyAENAIR	569214	516169	1.01227e+06	965980	0.866024
CTTN	Src substrate cortactin OS=Homo sapiens GN=CTTN PE=1 SV=2	[2] Phospho (Y)	DySSGFGGK	67903.5	78215.6	130695	135376	0.864664
ABI2	Abl interactor 2 (Fragment) OS=Homo sapiens GN=ABI2 PE=4 SV=1	[17] Phospho (ST);[14] Phospho (Y)	TLEPVRPPVVPNDYVPsPTR;TLEPVRPPVVPNDyVPSPTR	3.71255e+06	3.50123e+06	7.4532e+06	5.67958e+06	0.864345
DOK1	Docking protein 1 OS=Homo sapiens GN=DOK1 PE=1 SV=1	[11] Phospho (Y);[7] Deamidated (NQ)|[11] Phospho (Y)	IAPCPSQDSLySDPLDSTSAQAGEGVQR;IAPCPSQDSLySDPLDSTSAQAGEGVQR	2.12062e+06	2.50577e+06	4.51008e+06	3.86779e+06	0.856699
PLEKHA5	Pleckstrin homology domain-containing family A member 5 (Fragment) OS=Homo sapiens GN=PLEKHA5 PE=2 SV=1	[11] Phospho (Y);[11] Phospho (Y);[11] Phospho (Y)	GGNRPNTGPLyTEADR;GGNRPNTGPLyTEADR;GGNRPNTGPLyTEADR	663597	755808	1.0945e+06	1.47333e+06	0.855262
PKP4	Plakophilin-4 OS=Homo sapiens GN=PKP4 PE=1 SV=2	[13] Phospho (Y);[13] Phospho (Y)	SAVSPDLHITPIyEGR;SAVSPDLHITPIyEGR	1.2398e+07	1.20533e+07	2.48412e+07	1.89229e+07	0.839838
PAG1	Phosphoprotein associated with glycosphingolipid-enriched microdomains 1 OS=Homo sapiens GN=PAG1 PE=1 SV=2	[4] Phospho (Y)	ENDyESISDLQQGR	1.45647e+07	1.60762e+07	2.56743e+07	2.89162e+07	0.833193
CDK17	Cyclin-dependent kinase 17 OS=Homo sapiens GN=CDK17 PE=1 SV=2	[1] Deamidated (NQ)|[2] Phospho (Y)|[3] Oxidation (M)	QyMDDCGNIMSMHNVK	12892.2	14723.7	11910.4	37240.8	0.831732
KIRREL	Kin of IRRE-like protein 1 OS=Homo sapiens GN=KIRREL PE=1 SV=2	[3] Phospho (Y)	TPyEAYDPIGK	1.09933e+07	1.17167e+07	1.89816e+07	2.14337e+07	0.831573
SRC	Isoform 2 of Proto-oncogene tyrosine-protein kinase Src OS=Homo sapiens GN=SRC	[7] Phospho (Y);[5] Deamidated (NQ)|[7] Phospho (Y);[7] Phospho (Y);[7] Phospho (Y)	LIEDNEyTAR;LIEDNEyTAR;LIEDNEyTAR;LIEDNEyTAR	1.80247e+08	1.84712e+08	3.38413e+08	3.06683e+08	0.821781
SRP14	Signal recognition particle 14 kDa protein OS=Homo sapiens GN=SRP14 PE=4 SV=1	[6] Phospho (Y)	TSGSVyITLK	4.41171e+06	6.47849e+06	9.36919e+06	9.84426e+06	0.819086
HNRNPA2B1	Isoform A2 of Heterogeneous nuclear ribonucleoproteins A2/B1 OS=Homo sapiens GN=HNRNPA2B1	[1] Phospho (Y)|[5] Deamidated (NQ)	yHTINGHNAEVR	124502	117107	234762	190265	0.814882
LPP	Lipoma-preferred partner OS=Homo sapiens GN=LPP PE=1 SV=1	[7] Phospho (Y);[6] Phospho (ST)	NDSDPTyGQQGHPNTWK;NDSDPtYGQQGHPNTWK	765680	817278	1.57272e+06	1.19783e+06	0.807547
ANXA2	Annexin (Fragment) OS=Homo sapiens GN=ANXA2 PE=3 SV=1;Annexin A2 OS=Homo sapiens GN=ANXA2 PE=4 SV=1	[14] Phospho (Y);[14] Phospho (Y)	LSLEGDHSTPPSAyGSVK;LSLEGDHSTPPSAyGSVK	1.31908e+07	1.44548e+07	2.40076e+07	2.39844e+07	0.795745
NCK2	Cytoplasmic protein NCK2 OS=Homo sapiens GN=NCK2 PE=1 SV=2	[2] Phospho (Y)	IyDLNIPAFVK	260042	332779	577794	449473	0.793142
ABL2	Abelson tyrosine-protein kinase 2 OS=Homo sapiens GN=ABL2 PE=4 SV=1	[2] Phospho (Y)	VyVTAESR	1.87779e+06	1.79751e+06	3.38047e+06	2.97911e+06	0.791069
EFNB1	Ephrin-B1 OS=Homo sapiens GN=EFNB1 PE=1 SV=1	[10] Phospho (Y);[6] Phospho (Y)	TTENNYCPHyEK;TTENNyCPHYEK	2.00288e+06	2.19173e+06	4.00588e+06	3.2464e+06	0.789898
EIF4A3	Eukaryotic initiation factor 4A-III OS=Homo sapiens GN=EIF4A3 PE=1 SV=4	[3] Phospho (Y);[3] Phospho (Y)	LDyGQHVVAGTPGR;LDyGQHVVAGTPGR	275300	301104	499989	494163	0.786387
RARS	Isoform Monomeric of Arginine--tRNA ligase, cytoplasmic OS=Homo sapiens GN=RARS	[9] Phospho (Y)	GNTAAYLLyAFTR	9485.63	89853.9	67354.6	103743	0.784376
CD46	Isoform 3 of Membrane cofactor protein OS=Homo sapiens GN=CD46	[9] Phospho (Y);[12] Phospho (Y)	GKADGGAEyATYQTK;GKADGGAEYATyQTK	979836	1.05751e+06	1.94791e+06	1.55566e+06	0.782131
PLEKHA5	Isoform 3 of Pleckstrin homology domain-containing family A member 5 OS=Homo sapiens GN=PLEKHA5	[8] Phospho (Y)	LNSLPSEyESGSACPAQTVHYRPINLSSSENK	979294	779383	1.65284e+06	1.36382e+06	0.778463
R3HCC1L	Isoform 2 of R3H and coiled-coil domain-containing protein 1-like OS=Homo sapiens GN=R3HCC1L	[6] Phospho (Y)	VLEILyEFPR	29795.2	61484.9	69628.2	86501.8	0.774375
BCS1L	Mitochondrial chaperone BCS1 (Fragment) OS=Homo sapiens GN=BCS1L PE=4 SV=1;Mitochondrial chaperone BCS1 OS=Homo sapiens GN=BCS1L PE=1 SV=1	[16] Phospho (Y);[3] Oxidation (M)|[16] Phospho (Y);[3] Oxidation (M)|[16] Phospho (Y)	TVMYTAVGSEWRPFGyPR;TVMYTAVGSEWRPFGyPR;TVMYTAVGSEWRPFGyPR	1.52822e+07	1.85841e+07	3.06441e+07	2.72176e+07	0.772759
MAPK7	Mitogen-activated protein kinase 7 (Fragment) OS=Homo sapiens GN=MAPK7 PE=4 SV=1	[16] Phospho (Y);[13] Oxidation (M)|[19] Phospho (ST);[19] Phospho (ST)	GLCTSPAEHQYFMTEyVATR;GLCTSPAEHQYFMTEYVAtR;GLCTSPAEHQYFMTEYVAtR	7.29905e+06	8.28547e+06	1.50605e+07	1.15269e+07	0.770628
NAA10	N-alpha-acetyltransferase 10 OS=Homo sapiens GN=NAA10 PE=4 SV=1	[9] Phospho (Y);[9] Phospho (Y);[9] Phospho (Y)	YYADGEDAyAMKR;YYADGEDAyAMKR;YYADGEDAyAMKR	1.00957e+06	905509	1.69117e+06	1.57467e+06	0.770051
IFNGR1	Interferon gamma receptor 1 OS=Homo sapiens GN=IFNGR1 PE=4 SV=1	[1] Phospho (Y);[8] Phospho (Y)	yVSLITSYQPFSLEK;YVSLITSyQPFSLEK	1.80734e+06	2.20987e+06	3.4932e+06	3.35613e+06	0.769768
PSMA2	Proteasome subunit alpha type-2 OS=Homo sapiens GN=PSMA2 PE=1 SV=2	[6] Phospho (Y);[9] Phospho (Y)	LAQQYyLVYQEPIPTAQLVQR;LAQQYYLVyQEPIPTAQLVQR	648026	767451	1.37707e+06	1.03447e+06	0.768661
ABL2	Isoform 10 of Abelson tyrosine-protein kinase 2 OS=Homo sapiens GN=ABL2	[2] Phospho (Y)|[7] Deamidated (NQ)|[8] Phospho (ST)	VyHYRINtTADGK	3.06248e+06	5.67444e+06	6.93609e+06	7.93521e+06	0.767334
EPB41L3	Isoform B of Band 4.1-like protein 3 OS=Homo sapiens GN=EPB41L3	[13] Phospho (Y);[13] Phospho (Y);[3] Oxidation (M)|[13] Phospho (Y);[3] Oxidation (M)|[16] Phospho (ST)	DSMSAAEVGTGQyATTK;DSMSAAEVGTGQyATTK;DSMSAAEVGTGQyATTK;DSMSAAEVGTGQYATtK	469691	704309	946328	1.04854e+06	0.764862
LPHN2	Latrophilin-2 (Fragment) OS=Homo sapiens GN=LPHN2 PE=3 SV=1	[7] Phospho (Y)	SEGTDSyVSQLTAEAEDHLQSPNR	86827	110459	177214	157962	0.764624
PTPRK	Receptor-type tyrosine-protein phosphatase kappa OS=Homo sapiens GN=PTPRK PE=4 SV=1	[10] Phospho (Y);[10] Phospho (Y)	YLCEGTESPyQTGQLHPAIR;YLCEGTESPyQTGQLHPAIR	1206824	1.60243e+06	2.32253e+06	2.45013e+06	0.764607
HNRNPUL1	Heterogeneous nuclear ribonucleoprotein U-like protein 1 OS=Homo sapiens GN=HNRNPUL1 PE=2 SV=1	[10] Phospho (Y)	NYILDQTNVyGSAQR	1.23015e+06	2.03846e+06	2.41097e+06	3.13487e+06	0.762728
CPNE3	Copine-3 OS=Homo sapiens GN=CPNE3 PE=1 SV=1	[2] Phospho (Y);[2] Phospho (Y)	LyGPTNFSPIINHVAR;LyGPTNFSPIINHVAR	1.22032e+06	1.32298e+06	2.16237e+06	2.13782e+06	0.757702
EFNB1	Ephrin-B1 OS=Homo sapiens GN=EFNB1 PE=1 SV=1	[15] Oxidation (M)|[24] Phospho (Y)	VSGDYGHPVYIVQEMPPQSPANIyYKV	920397	1.3043e+06	1.72209e+06	2.02707e+06	0.752959
CACYBP	Calcyclin-binding protein OS=Homo sapiens GN=CACYBP PE=1 SV=2	[3] Phospho (Y);[3] Phospho (Y);[3] Phospho (Y)|[10] Oxidation (M)	KIyEDGDDDMKR;KIyEDGDDDMKR;KIyEDGDDDMKR	1.418e+06	1.8456e+06	3.00404e+06	2.48818e+06	0.750926
DDX3X	ATP-dependent RNA helicase DDX3X OS=Homo sapiens GN=DDX3X PE=1 SV=3	[3] Phospho (Y)	KQyPISLVLAPTR	312488	432318	550813	702055	0.750297
HSPA1B	Heat shock 70 kDa protein 1A/1B OS=Homo sapiens GN=HSPA1B PE=3 SV=1	[14] Phospho (Y);[14] Phospho (Y)|[15] Deamidated (NQ)	ELEQVCNPIISGLyQGAGGPGPGGFGAQGPK;ELEQVCNPIISGLyQGAGGPGPGGFGAQGPK	5.06029e+06	5.66613e+06	1.0203e+07	7.82569e+06	0.749129
CD46	Isoform 3 of Membrane cofactor protein OS=Homo sapiens GN=CD46	[7] Phospho (Y)	ADGGAEyATYQTK	3.25586e+06	3.40789e+06	6.02568e+06	5.17077e+06	0.748635
PGAM4	Probable phosphoglycerate mutase 4 OS=Homo sapiens GN=PGAM4 PE=1 SV=1	[2] Phospho (Y)	HyGGLTGLNK	2.67963e+07	2.50515e+07	4.49417e+07	4.18636e+07	0.7435
TARS2	Threonine--tRNA ligase, mitochondrial OS=Homo sapiens GN=TARS2 PE=2 SV=1	[6] Phospho (Y)	LLSAEyAHR	4539.62	7909.83	12361.4	8452.61	0.741472
RPL3	60S ribosomal protein L3 OS=Homo sapiens GN=RPL3 PE=1 SV=2	[7] Phospho (Y)	NNASTDyDLSDK	657251	684918	1.17916e+06	1.05873e+06	0.737571
HSP90AA1	Isoform 2 of Heat shock protein HSP 90-alpha OS=Homo sapiens GN=HSP90AA1	[7] Phospho (Y);[7] Phospho (Y)	DNSTMGyMAAK;DNSTMGyMAAK	81826.2	82629.1	164373	109368	0.735117
HCK	Isoform 2 of Tyrosine-protein kinase HCK OS=Homo sapiens GN=HCK	[7] Phospho (Y)	VIEDNEyTAR	1.30275e+07	1.25525e+07	2.28719e+07	1.95978e+07	0.731415
RPS9	40S ribosomal protein S9 OS=Homo sapiens GN=RPS9 PE=1 SV=3	[5] Phospho (Y)	MKLDyILGLK	163580	187786	327254	252334	0.722053
SCAMP3	Secretory carrier-associated membrane protein 3 OS=Homo sapiens GN=SCAMP3 PE=1 SV=3	[2] Phospho (Y);[5] Phospho (Y);[7] Phospho (ST);[4] Phospho (ST)	NyGSYSTQASAAAATAELLK;NYGSySTQASAAAATAELLK;NYGSYStQASAAAATAELLK;NYGsYSTQASAAAATAELLK	1.70477e+06	2.37336e+06	3.22616e+06	3.47052e+06	0.715535
	Uncharacterized protein (Fragment) OS=Homo sapiens PE=4 SV=1	[6] Phospho (Y)	ACQGQyETIER	35077.4	40663.2	67029.7	57148.3	0.71327
SIRPA	Isoform 4 of Tyrosine-protein phosphatase non-receptor type substrate 1 OS=Homo sapiens GN=SIRPA	[13] Phospho (Y)	QPAPKPEPSFSEyASVQVPR	2.62955e+06	3.57777e+06	5.11016e+06	5.06234e+06	0.712634
CEP89	Centrosomal protein of 89 kDa (Fragment) OS=Homo sapiens GN=CEP89 PE=4 SV=1	[8] Phospho (Y)	GGHSDDLyAVPHR	248566	250085	414802	400811	0.709852
DCBLD2	Isoform 2 of Discoidin, CUB and LCCL domain-containing protein 2 OS=Homo sapiens GN=DCBLD2	[13] Phospho (Y)	ATGNQPPPLVGTyNTLLSR	3.86768e+06	4.47023e+06	6.06781e+06	7.5568e+06	0.708457
ARAP2	Arf-GAP with Rho-GAP domain, ANK repeat and PH domain-containing protein 2 OS=Homo sapiens GN=ARAP2 PE=1 SV=3	[7] Phospho (Y)	MQDIPIyANVHK	367977	377733	611037	607261	0.70818
SRSF9	Serine/arginine-rich-splicing factor 9 (Fragment) OS=Homo sapiens GN=SRSF9 PE=4 SV=1	[7] Phospho (Y)	DAEDAIyGR	277351	251449	457477	403983	0.704063
HMGB1	High mobility group protein B1 OS=Homo sapiens GN=HMGB1 PE=1 SV=3	[13] Phospho (Y)	RPPSAFFLFCSEyRPK	180963	269312	445721	284535	0.697594
DNAJC2	Isoform 2 of DnaJ homolog subfamily C member 2 OS=Homo sapiens GN=DNAJC2	[7] Phospho (Y)	TLVDNAySCDPR	235767	231152	399062	351650	0.685088
ADAM9	Disintegrin and metalloproteinase domain-containing protein 9 OS=Homo sapiens GN=ADAM9 PE=1 SV=1	[19] Phospho (Y);[19] Phospho (Y)	VSSQGNLIPARPAPAPPLySSLT;VSSQGNLIPARPAPAPPLySSLT	2.82156e+06	3.32212e+06	4.5567e+06	5.30484e+06	0.682708
MINK1	Misshapen-like kinase 1 OS=Homo sapiens GN=MINK1 PE=1 SV=2	[8] Phospho (Y)	SNSAWQIyLQR	154343	109243	247549	174683	0.679766
PKP4	Isoform 2 of Plakophilin-4 OS=Homo sapiens GN=PKP4;Plakophilin-4 OS=Homo sapiens GN=PKP4 PE=1 SV=2	[3] Phospho (Y);[3] Phospho (Y)	SSyASQHSQLGQDLR;SSyASQHSQLGQDLR	196880	216824	306355	351607	0.669407
AMOT	Angiomotin OS=Homo sapiens GN=AMOT PE=1 SV=1	[5] Phospho (Y)	VQSQyFR	3.81667e+06	4.07229e+06	6.41569e+06	6.10788e+06	0.666741
HSP90AA1	Isoform 2 of Heat shock protein HSP 90-alpha OS=Homo sapiens GN=HSP90AA1	[12] Phospho (ST);[13] Phospho (Y)	LVTSPCCIVTStYGWTANMER;LVTSPCCIVTSTyGWTANMER	1.63283e+06	1.72306e+06	2.97477e+06	2.34735e+06	0.665304
TTC4	Tetratricopeptide repeat domain 4 OS=Homo sapiens GN=TTC4 PE=2 SV=1	[6] Phospho (Y)	AAAQYyLGNFR	542616	543872	967031	753521	0.6632
PTTG1IP	Pituitary tumor-transforming gene 1 protein-interacting protein OS=Homo sapiens GN=PTTG1IP PE=4 SV=1	[10] Phospho (Y);[10] Phospho (Y)	YGLFKEENPyAR;YGLFKEENPyAR	9.46397e+06	9.86063e+06	1.48903e+07	1.57041e+07	0.662829
FYN	FYN oncogene related to SRC, FGR, YES OS=Homo sapiens GN=FYN PE=2 SV=1	[15] Phospho (Y)	LTEERDGSLNQSSGyR	102070	97464.3	164746	150072	0.657882
BROMI	Isoform 2 of Protein broad-minded OS=Homo sapiens GN=BROMI	[4] Phospho (Y)	SHSyRTDNCSDSDSSLNQSYK	819792	780375	1.37355e+06	1.14431e+06	0.653975
EGFR	Epidermal growth factor receptor OS=Homo sapiens GN=EGFR PE=1 SV=2	[12] Phospho (Y)	GSHQISLDNPDyQQDFFPK	321198	407968	499395	646186	0.651761
TBCA	Tubulin-specific chaperone A OS=Homo sapiens GN=TBCA PE=2 SV=1	[9] Phospho (Y)	MRAEDGENyDIKK	116443	121902	212055	161527	0.648368
POLR2G	DNA-directed RNA polymerase II subunit RPB7 OS=Homo sapiens GN=POLR2G PE=1 SV=1	[1] Phospho (Y)	yFGPNLLNTVK	88884.3	127710	196002	143180	0.647066
EPHA4;EPHA5	Ephrin type-A receptor 4 OS=Homo sapiens GN=EPHA4 PE=2 SV=1;Ephrin type-A receptor 5 OS=Homo sapiens GN=EPHA5 PE=4 SV=1	[10] Phospho (Y);[10] Phospho (Y);[10] Phospho (Y);[12] Phospho (ST)	VLEDDPEAAyTTR;VLEDDPEAAyTTR;VLEDDPEAAyTTR;VLEDDPEAAYTtR	1.17455e+08	1.23808e+08	1.94648e+08	1.8313e+08	0.64693
ARHGAP35	Rho GTPase-activating protein 35 OS=Homo sapiens GN=ARHGAP35 PE=1 SV=3	[18] Phospho (Y);[18] Phospho (Y)|[22] Oxidation (M)	SVSSSPWLPQDGFDPSDyAEPMDAVVKPR;SVSSSPWLPQDGFDPSDyAEPMDAVVKPR	5.15262e+06	5.98075e+06	9.73321e+06	7.69254e+06	0.64633
RPL32	60S ribosomal protein L32 OS=Homo sapiens GN=RPL32 PE=4 SV=1	[2] Phospho (Y);[1] Phospho (ST);[1] Phospho (ST)	SyCAEIAHNVSSK;sYCAEIAHNVSSK;sYCAEIAHNVSSK	68713.2	76626.3	110299	116951	0.644855
ANXA5	Annexin A5 OS=Homo sapiens GN=ANXA5 PE=1 SV=2	[7] Phospho (Y)	NFATSLySMIK	54829.5	60640.9	82837.1	97689.6	0.64469
PRKAR2A	PRKAR2A protein OS=Homo sapiens GN=PRKAR2A PE=2 SV=1	[5] Phospho (Y)	AASAyAVGDVK	7163.98	8875.95	12837.5	12140.9	0.639009
CRKL	Crk-like protein OS=Homo sapiens GN=CRKL PE=1 SV=1	[9] Phospho (ST)|[15] Phospho (Y)	MSSARFDSsDRSAWyMGPVSR	1.35844e+06	1.51749e+06	2.17121e+06	2.30123e+06	0.637031
TES	Isoform 2 of Testin OS=Homo sapiens GN=TES	[7] Phospho (Y)	EGDPAIyAER	431376	490855	666610	765847	0.635291
HSPA4	Heat shock 70 kDa protein 4 OS=Homo sapiens GN=HSPA4 PE=1 SV=4	[7] Phospho (Y);[7] Phospho (Y)	LKKEDIyAVEIVGGATR;LKKEDIyAVEIVGGATR	902439	1.21667e+06	1.79857e+06	1.4926e+06	0.635144
VDAC1	Voltage-dependent anion-selective channel protein 1 OS=Homo sapiens GN=VDAC1 PE=1 SV=2	[4] Phospho (Y)	WTEyGLTFTEK	450475	144300	505976	417375	0.634536
PLCG1	Isoform 2 of 1-phosphatidylinositol 4,5-bisphosphate phosphodiesterase gamma-1 OS=Homo sapiens GN=PLCG1	[5] Phospho (Y);[5] Phospho (Y)|[11] Oxidation (M)	NPGFyVEANPMPTFK;NPGFyVEANPMPTFK	403983	569521	811180	697886	0.632398
HSPA1B	Heat shock 70 kDa protein 1A/1B OS=Homo sapiens GN=HSPA1B PE=3 SV=1	[12] Phospho (Y);[12] Phospho (Y)	IINEPTAAAIAyGLDR;IINEPTAAAIAyGLDR	1.51628e+06	1.56062e+06	2.7406e+06	2.02114e+06	0.630011
VANGL2	Vang-like protein 2 OS=Homo sapiens GN=VANGL2 PE=1 SV=2	[2] Phospho (Y)	VySLGEENSTNNSTGQSR	115075	99897.9	155466	176291	0.625976
TUBA1B	Tubulin alpha-1B chain OS=Homo sapiens GN=TUBA1B PE=1 SV=1	[5] Phospho (Y);[5] Phospho (Y)	VGINyQPPTVVPGGDLAK;VGINyQPPTVVPGGDLAK	5.11585e+06	4.89962e+06	7.7753e+06	7.5912e+06	0.617559
EPB41L2	Band 4.1-like protein 2 OS=Homo sapiens GN=EPB41L2 PE=2 SV=1	[7] Phospho (Y)	VEGDNIyVR	5.95737e+06	5.48794e+06	9.0772e+06	8.48156e+06	0.617435
ABI1	Abl interactor 1 OS=Homo sapiens GN=ABI1 PE=4 SV=1	[14] Phospho (Y);[16] Phospho (ST)	TLEPVKPPTVPNDyMTSPAR;TLEPVKPPTVPNDYMtSPAR	1.94161e+07	1.90529e+07	3.34166e+07	2.55011e+07	0.615003
SRCIN1	SRC kinase signaling inhibitor 1 OS=Homo sapiens GN=SRCIN1 PE=1 SV=3	[4] Phospho (Y)|[14] Deamidated (NQ)	EPLyAAFPGSHLTNGDLRR	180725	207522	324487	267961	0.609712
HNRNPA0	Heterogeneous nuclear ribonucleoprotein A0 OS=Homo sapiens GN=HNRNPA0 PE=1 SV=1	[8] Phospho (Y);[8] Phospho (Y)	AVPKEDIySGGGGGGSR;AVPKEDIySGGGGGGSR	1.09195e+06	916670	1.52973e+06	1.53297e+06	0.608607
PTPRA	Receptor-type tyrosine-protein phosphatase alpha OS=Homo sapiens GN=PTPRA PE=2 SV=1;Receptor-type tyrosine-protein phosphatase alpha OS=Homo sapiens GN=PTPRA PE=4 SV=1	[12] Phospho (Y);[12] Phospho (Y);[12] Phospho (Y);[12] Phospho (Y);[12] Phospho (Y);[10] Phospho (ST)	VVQEYIDAFSDyANFK;VVQEYIDAFSDyANFK;VVQEYIDAFSDyANFK;VVQEYIDAFSDyANFK;VVQEYIDAFSDyANFK;VVQEYIDAFsDYANFK	9.97365e+07	1.13749e+08	1.75253e+08	1.49463e+08	0.605042
CYFIP1	Cytoplasmic FMR1-interacting protein 1 OS=Homo sapiens GN=CYFIP1 PE=1 SV=1	[11] Phospho (Y)	CNEQPNRVEIyEK	806075	783898	1.14121e+06	1.27623e+06	0.604481
USP9X	Probable ubiquitin carboxyl-terminal hydrolase FAF-X OS=Homo sapiens GN=USP9X PE=1 SV=3	[5] Phospho (Y)	AQENyEGSEEVSPPQTK	18579.2	17685.3	22987.8	31736.6	0.593629
HMGCS2	Hydroxymethylglutaryl-CoA synthase, mitochondrial OS=Homo sapiens GN=HMGCS2 PE=1 SV=1	[11] Phospho (ST)|[18] Phospho (Y)	VNFSPPGDTNsLFPGTWyLER	5.65368e+06	7.38376e+06	9.46776e+06	1.01874e+07	0.592245
CACYBP	Calcyclin-binding protein OS=Homo sapiens GN=CACYBP PE=1 SV=2	[21] Phospho (Y)	KAELLDNEKPAAVVAPITTGyTVK	291008	293847	511541	367099	0.587192
ROBO1	Isoform 2 of Roundabout homolog 1 OS=Homo sapiens GN=ROBO1	[2] Deamidated (NQ)|[5] Phospho (ST)|[6] Phospho (ST)|[7] Phospho (ST)|[8] Phospho (Y)	RNGLtstyAGIR	1.75688e+06	988477	1.63211e+06	2.44994e+06	0.572299
EPHB4	EPH receptor B4, isoform CRA_b OS=Homo sapiens GN=EPHB4 PE=2 SV=1	[4] Phospho (Y)	EAEySDKHGQYLIGHGTK	887251	874109	1.33068e+06	1.28711e+06	0.571659
SMC1A	Structural maintenance of chromosomes protein 1A OS=Homo sapiens GN=SMC1A PE=1 SV=2	[3] Phospho (Y)	LKySQSDLEQTK	33719.3	29978.3	47535.9	46715.6	0.565277
TJP1	Tight junction protein 1 (Zona occludens 1), isoform CRA_e OS=Homo sapiens GN=TJP1 PE=4 SV=1	[9] Phospho (Y)	FEEPAPLSyDSRPR	122224	137277	173779	209716	0.56347
CDK1	Cyclin-dependent kinase 1 OS=Homo sapiens GN=CDK1 PE=1 SV=3	[10] Phospho (Y);[6] Phospho (Y);[6] Phospho (Y);[10] Phospho (Y);[10] Phospho (Y)	IGEGTYGVVyKGR;IGEGTyGVVYKGR;IGEGTyGVVYKGR;IGEGTYGVVyKGR;IGEGTYGVVyKGR	7.73782e+06	7.57611e+06	1.15292e+07	1.10436e+07	0.559741
LPHN2	Latrophilin-2 (Fragment) OS=Homo sapiens GN=LPHN2 PE=3 SV=1	[8] Phospho (Y)	RSENEDIyYK	486347	415460	691153	631508	0.552554
LDHA	L-lactate dehydrogenase A chain OS=Homo sapiens GN=LDHA PE=4 SV=1	[5] Phospho (Y)	DQLIyNLLKEEQTPQNK	464284	469872	733769	632770	0.548792
CTTN	Src substrate cortactin OS=Homo sapiens GN=CTTN PE=1 SV=2	[15] Phospho (Y)	NASTFEDVTQVSSAyQK	1.25223e+06	1.58862e+06	2.03393e+06	2.11271e+06	0.545619
HSPA1B	Heat shock 70 kDa protein 1A/1B OS=Homo sapiens GN=HSPA1B PE=3 SV=1	[3] Phospho (Y)	AFyPEEISSMVLTK	841062	854034	1.17038e+06	1.3003e+06	0.543543
IMPDH2	Inosine-5'-monophosphate dehydrogenase 2 (Fragment) OS=Homo sapiens GN=IMPDH2 PE=3 SV=1	[4] Phospho (Y)	NRDyPLASK	49921	51711.6	73578.5	74324.5	0.541288
PXN	Isoform Gamma of Paxillin OS=Homo sapiens GN=PXN	[10] Phospho (ST)|[13] Phospho (Y);[10] Phospho (ST)|[13] Phospho (Y);[10] Phospho (ST)|[13] Phospho (Y);[10] Phospho (ST)|[13] Phospho (Y)	FIHQQPQSSsPVyGSSAK;FIHQQPQSSsPVyGSSAK;FIHQQPQSSsPVyGSSAK;FIHQQPQSSsPVyGSSAK	302000	336942	491603	438171	0.541196
SRCIN1	SRC kinase-signaling inhibitor 1 (Fragment) OS=Homo sapiens GN=SRCIN1 PE=4 SV=2	[4] Phospho (Y)	EMVyASR	5342.51	7165.66	11335.4	6828.44	0.538195
ACTB	Actin, cytoplasmic 1 (Fragment) OS=Homo sapiens GN=ACTB PE=3 SV=1	[3] Phospho (Y)	DSyVGDEAQSK	1.21571e+06	1.24597e+06	1.89772e+06	1.6701e+06	0.535399
PSMD11	Isoform 2 of 26S proteasome non-ATPase regulatory subunit 11 OS=Homo sapiens GN=PSMD11	[7] Phospho (Y)	TTANAIyCPPK	10990.3	32467.9	32627.1	30159.4	0.530825
PVRL2	Poliovirus receptor-related protein 2 OS=Homo sapiens GN=PVRL2 PE=1 SV=1	[5] Phospho (Y)	INPIyDALSYSSPSDSYQGK	387103	523055	677485	633076	0.525998
ABLIM3	Actin-binding LIM protein 3 OS=Homo sapiens GN=ABLIM3 PE=1 SV=3	[7] Deamidated (NQ)|[8] Phospho (Y);[7] Deamidated (NQ)|[8] Phospho (Y)	VDNEILNyKDLAALPK;VDNEILNyKDLAALPK	459406	527129	714456	702889	0.522749
LYN	Tyrosine-protein kinase Lyn OS=Homo sapiens GN=LYN PE=1 SV=3	[2] Phospho (Y)	LyAVVTR	147178	143606	203494	212824	0.51774
PSMA2	Proteasome subunit alpha type-2 OS=Homo sapiens GN=PSMA2 PE=1 SV=2	[2] Phospho (Y)	GySFSLTTFSPSGK	290038	351304	397054	520406	0.516551
GDI2	Rab GDP dissociation inhibitor beta OS=Homo sapiens GN=GDI2 PE=4 SV=1	[6] Phospho (Y)	KKNDIyGED	1.23128e+06	1.25692e+06	1.85982e+06	1.69687e+06	0.515432
NUP133	Nuclear pore complex protein Nup133 OS=Homo sapiens GN=NUP133 PE=4 SV=1	[4] Phospho (Y)	ANEyDFKK	302478	302577	455074	409049	0.514171
MET	Isoform 2 of Hepatocyte growth factor receptor OS=Homo sapiens GN=MET	[7] Phospho (Y);[7] Phospho (Y)	DMYDKEyYSVHNK;DMYDKEyYSVHNK	3.31129e+06	3.09031e+06	5.02983e+06	4.05224e+06	0.504588
ACTG1	Actin, cytoplasmic 2, N-terminally processed (Fragment) OS=Homo sapiens GN=ACTG1 PE=3 SV=1	[2] Phospho (Y)	GySFTTTAER	4.67666e+06	4.73432e+06	6.51114e+06	6.81245e+06	0.501567
DSC2	Desmocollin-2 OS=Homo sapiens GN=DSC2 PE=1 SV=1	[2] Phospho (Y);[2] Phospho (Y)	VyLCNQDENHK;VyLCNQDENHK	409471	389749	601248	525585	0.495608
ACTG1	Actin, cytoplasmic 2, N-terminally processed OS=Homo sapiens GN=ACTG1 PE=3 SV=1	[4] Phospho (Y)|[15] Oxidation (M)	KDLyANTVLSGGTTMYPGIADR	251513	374835	465952	416345	0.494301
DDX3X	ATP-dependent RNA helicase DDX3X OS=Homo sapiens GN=DDX3X PE=1 SV=3	[4] Phospho (Y)	RKQyPISLVLAPTR	50337.2	73631.4	115054	59434.9	0.493156
ARHGDIA	Rho GDP-dissociation inhibitor 1 OS=Homo sapiens GN=ARHGDIA PE=1 SV=3	[1] Phospho (Y);[1] Phospho (Y)	yKEALLGR;yKEALLGR	97012.1	47441.9	106182	97117.4	0.492995
HSPA12A	Heat shock 70 kDa protein 12A OS=Homo sapiens GN=HSPA12A PE=1 SV=2	[8] Phospho (Y)	ETAPTSAySSPAR	172918	189142	275771	233253	0.491508
HIST1H4A	Histone H4 OS=Homo sapiens GN=HIST1H4A PE=1 SV=2	[9] Phospho (Y)	TVTAMDVVyALK	336262	340314	473766	476607	0.490242
RUVBL2	RuvB-like 2 OS=Homo sapiens GN=RUVBL2 PE=1 SV=3	[2] Phospho (Y)	VySLFLDESR	113433	201672	264934	177675	0.4902
INPPL1	Phosphatidylinositol 3,4,5-trisphosphate 5-phosphatase 2 OS=Homo sapiens GN=INPPL1 PE=1 SV=2	[4] Phospho (Y)	ERLyEWISIDKDEAGAK	1.39031e+06	2.24949e+06	2.57344e+06	2.52559e+06	0.486364
BAIAP2L1	Brain-specific angiogenesis inhibitor 1-associated protein 2-like protein 1 OS=Homo sapiens GN=BAIAP2L1 PE=1 SV=2	[3] Phospho (Y)|[10] Phospho (ST);[3] Phospho (Y)|[10] Phospho (ST)	KDyDTLSKCsPK;KDyDTLSKCsPK	640408	705121	967272	916259	0.485266
TARS	Threonine--tRNA ligase, cytoplasmic OS=Homo sapiens GN=TARS PE=1 SV=3	[2] Phospho (Y)	IyGISFPDPK	2.40262e+06	2.76704e+06	3.83634e+06	3.38014e+06	0.481229
RBM3	Putative RNA-binding protein 3 OS=Homo sapiens GN=RBM3 PE=1 SV=1	[10] Phospho (Y)	YSGGNYRDNyDN	113851	200074	219875	218104	0.480446
EZR	Ezrin OS=Homo sapiens GN=EZR PE=4 SV=2	[8] Phospho (Y)	KAPDFVFyAPR	164087	170408	254972	211177	0.478808
PKP4	Isoform 2 of Plakophilin-4 OS=Homo sapiens GN=PKP4	[6] Phospho (Y)	AQSPSyVISTGVSPSR	388231	394574	553188	536925	0.477753
PDHA2	Pyruvate dehydrogenase E1 component subunit alpha, testis-specific form, mitochondrial OS=Homo sapiens GN=PDHA2 PE=1 SV=1	[12] Phospho (ST);[13] Phospho (Y);[6] Oxidation (M)|[13] Phospho (Y)	YHGHSMSDPGVsYR;YHGHSMSDPGVSyR;YHGHSMSDPGVSyR	1.10101e+06	999001	1.55583e+06	1.36308e+06	0.475033
IRS4	Insulin receptor substrate 4 OS=Homo sapiens GN=IRS4 PE=1 SV=1	[9] Phospho (Y);[9] Phospho (Y)|[12] Oxidation (M)	SPFEDSRGyMMMFPR;SPFEDSRGyMMMFPR	1.60705e+06	1.89806e+06	2.39028e+06	2.48136e+06	0.474948
CDKL5	Cyclin-dependent kinase-like 5 OS=Homo sapiens GN=CDKL5 PE=1 SV=1	[13] Phospho (Y)	NLSEGNNANYTEyVATR	5.46404e+06	6.93169e+06	8.04788e+06	9.1692e+06	0.473997
PSMA2	Proteasome subunit alpha type-2 OS=Homo sapiens GN=PSMA2 PE=1 SV=2	[4] Phospho (Y)	SILyDER	943373	1.05252e+06	1.38521e+06	1.37877e+06	0.469712
HARS	Histidine--tRNA ligase, cytoplasmic OS=Homo sapiens GN=HARS PE=1 SV=2	[3] Phospho (Y);[3] Phospho (Y)	LIyDLKDQGGELLSLR;LIyDLKDQGGELLSLR	117130	161074	198163	186324	0.466794
GOT2	Aspartate aminotransferase, mitochondrial OS=Homo sapiens GN=GOT2 PE=1 SV=3	[6] Phospho (Y);[6] Phospho (Y)	NLDKEyLPIGGLAEFCK;NLDKEyLPIGGLAEFCK	938469	1.23929e+06	1.64084e+06	1.36834e+06	0.466527
PTPN18	Isoform 2 of Tyrosine-protein phosphatase non-receptor type 18 OS=Homo sapiens GN=PTPN18	[8] Phospho (Y)	SAEEAPLySK	1.70503e+06	1.37786e+06	2.21589e+06	2.04093e+06	0.465494
SDC2	Syndecan OS=Homo sapiens GN=SDC2 PE=3 SV=1	[7] Phospho (Y)	KKDEGSyDLGER	284659	300668	428254	379478	0.464634
HSPA1B	Heat shock 70 kDa protein 1A/1B OS=Homo sapiens GN=HSPA1B PE=3 SV=1	[1] Phospho (Y)	yKAEDEVQR	872020	870584	1.42688e+06	977382	0.464351
IRS4	Insulin receptor substrate 4 OS=Homo sapiens GN=IRS4 PE=1 SV=1	[2] Phospho (Y);[2] Phospho (Y)|[3] Oxidation (M);[2] Phospho (Y)|[5] Oxidation (M);[2] Phospho (Y)|[4] Oxidation (M);[2] Phospho (Y)|[3] Oxidation (M)|[5] Oxidation (M);[2] Phospho (Y);[2] Phospho (Y)|[3] Oxidation (M)|[4] Oxidation (M)	GyMMMFPR;GyMMMFPR;GyMMMFPR;GyMMMFPR;GyMMMFPR;GyMMMFPR;GyMMMFPR	8.09465e+07	8.25394e+07	1.10359e+08	1.15084e+08	0.463599
RB1	Retinoblastoma-associated protein OS=Homo sapiens GN=RB1 PE=1 SV=2	[3] Oxidation (M)|[4] Deamidated (NQ)|[5] Phospho (ST)|[10] Oxidation (M)|[11] Oxidation (M)|[23] Deamidated (NQ)|[27] Phospho (Y)|[29] Deamidated (NQ)|[30] Deamidated (NQ)|[34] Deamidated (NQ)	TVMNtIQQLMMILNSASDQPSENLISyFNNCTVNPKESILKR	4.86556e+07	6.5517e+07	6.35688e+07	9.38457e+07	0.463353
JUP	Junction plakoglobin OS=Homo sapiens GN=JUP PE=1 SV=3	[10] Phospho (Y);[11] Phospho (ST)	HVAAGTQQPyTDGVR;HVAAGTQQPYtDGVR	121423	102965	169566	139645	0.462601
CDK1	Cyclin-dependent kinase 1 OS=Homo sapiens GN=CDK1 PE=1 SV=3	[5] Phospho (ST)|[6] Phospho (Y)	IGEGtyGVVYK	5.65625e+07	7.42259e+07	8.84169e+07	9.18057e+07	0.462547
EIF1AX	Eukaryotic translation initiation factor 1A, X-chromosomal OS=Homo sapiens GN=EIF1AX PE=1 SV=2	[2] Phospho (Y)	AyGELPEHAK	161017	164767	228108	220694	0.46216
HSP90AB1	Heat shock protein HSP 90-beta OS=Homo sapiens GN=HSP90AB1 PE=1 SV=4	[3] Phospho (Y)	EKyIDQEELNK	414255	458992	588065	614697	0.461888
SLC7A11	Cystine/glutamate transporter OS=Homo sapiens GN=SLC7A11 PE=1 SV=1	[3] Phospho (Y);[3] Phospho (Y)|[9] Deamidated (NQ);[3] Phospho (Y)|[9] Deamidated (NQ)	GGyLQGNVNGR;GGyLQGNVNGR;GGyLQGNVNGR	1.45469e+06	1.20174e+06	1.89139e+06	1.76739e+06	0.461874
FYN	Tyrosine-protein kinase Fyn OS=Homo sapiens GN=FYN PE=1 SV=3	[10] Phospho (Y)	DGSLNQSSGyR	1.43862e+06	1.58836e+06	2.20393e+06	1.95371e+06	0.457887
MDH1	Malate dehydrogenase OS=Homo sapiens GN=MDH1 PE=3 SV=1	[9] Phospho (Y)	SQGAALDKyAK	120192	116945	168613	155828	0.452231
EEF1A2	Elongation factor 1-alpha 2 OS=Homo sapiens GN=EEF1A2 PE=1 SV=1	[9] Phospho (Y)	STTTGHLIyK	1.13534e+07	1.19946e+07	1.67037e+07	1.52384e+07	0.452155
PI4KA	Phosphatidylinositol 4-kinase alpha OS=Homo sapiens GN=PI4KA PE=4 SV=1	[6] Phospho (Y)	YAGEVyGMIR	1.24039e+06	1.4753e+06	1.76536e+06	1.93796e+06	0.447497
ROBO1	Isoform 2 of Roundabout homolog 1 OS=Homo sapiens GN=ROBO1	[11] Phospho (Y);[11] Phospho (Y)|[18] Deamidated (NQ)|[25] Oxidation (M);[11] Phospho (Y)|[25] Oxidation (M)|[27] Deamidated (NQ);[7] Deamidated (NQ)|[9] Phospho (ST);[11] Phospho (Y)|[23] Deamidated (NQ)|[24] Deamidated (NQ)|[25] Oxidation (M)	FVNPSGQPTPyATTQLIQSNLSNNMNNGSGDSGEK;FVNPSGQPTPyATTQLIQSNLSNNMNNGSGDSGEK;FVNPSGQPTPyATTQLIQSNLSNNMNNGSGDSGEK;FVNPSGQPtPYATTQLIQSNLSNNMNNGSGDSGEK;FVNPSGQPTPyATTQLIQSNLSNNMNNGSGDSGEK	3.49832e+06	4.14359e+06	5.6056e+06	4.78895e+06	0.443822
EIF2S2	Eukaryotic translation initiation factor 2 subunit 2 OS=Homo sapiens GN=EIF2S2 PE=1 SV=2	[2] Phospho (Y);[2] Phospho (Y)	LyFLQCETCHSR;LyFLQCETCHSR	931419	1.30299e+06	1.59181e+06	1.44223e+06	0.441346
DYRK1A	Isoform 2 of Dual specificity tyrosine-phosphorylation-regulated kinase 1A OS=Homo sapiens GN=DYRK1A	[4] Phospho (Y);[4] Phospho (Y);[3] Deamidated (NQ)|[4] Phospho (Y);[4] Phospho (Y)|[6] Deamidated (NQ);[4] Phospho (Y);[3] Deamidated (NQ)|[4] Phospho (Y);[4] Phospho (Y);[4] Phospho (Y)	IYQyIQSR;IYQyIQSR;IYQyIQSR;IYQyIQSR;IYQyIQSR;IYQyIQSR;IYQyIQSR;IYQyIQSR	1.57742e+09	1.55678e+09	2.15633e+09	2.08192e+09	0.43537
IMPDH2	Inosine-5'-monophosphate dehydrogenase 2 (Fragment) OS=Homo sapiens GN=IMPDH2 PE=3 SV=1	[1] Phospho (Y)	yFSEADKIK	372132	402807	523640	522184	0.432484
PTPN11	Tyrosine-protein phosphatase non-receptor type 11 OS=Homo sapiens GN=PTPN11 PE=1 SV=2	[2] Phospho (Y);[2] Phospho (Y)|[8] Oxidation (M);[2] Phospho (Y)|[8] Oxidation (M)	VyENVGLMQQQK;VyENVGLMQQQK;VyENVGLMQQQK	1.55047e+07	1.57676e+07	2.24192e+07	1.96643e+07	0.428371
TBCA	Tubulin-specific chaperone A OS=Homo sapiens GN=TBCA PE=2 SV=1	[7] Phospho (Y)	AEDGENyDIKK	147453	169264	202752	222981	0.426756
CDK1	Cyclin-dependent kinase 1 OS=Homo sapiens GN=CDK1 PE=1 SV=3	[10] Phospho (Y);[6] Phospho (Y);[6] Phospho (Y);[6] Phospho (Y);[6] Phospho (Y)	IGEGTYGVVyK;IGEGTyGVVYK;IGEGTyGVVYK;IGEGTyGVVYK;IGEGTyGVVYK	9.97549e+09	1.04369e+10	1.43793e+10	1.30533e+10	0.426446
DNAJA1	DnaJ homolog subfamily A member 1 OS=Homo sapiens GN=DNAJA1 PE=1 SV=2	[7] Phospho (Y);[7] Phospho (Y);[7] Phospho (Y);[2] Phospho (Y)|[3] Deamidated (NQ)	HYNGEAyEDDEHHPR;HYNGEAyEDDEHHPR;HYNGEAyEDDEHHPR;HyNGEAYEDDEHHPR	314165	390832	592249	352988	0.423061
EIF4A1	Eukaryotic initiation factor 4A-I OS=Homo sapiens GN=EIF4A1 PE=3 SV=1	[5] Phospho (Y);[5] Phospho (Y);[3] Phospho (Y)	GIYAyGFEKPSAIQQR;GIYAyGFEKPSAIQQR;GIyAYGFEKPSAIQQR	1.79007e+06	1.66798e+06	2.58856e+06	2.04597e+06	0.422466
PKP4	Plakophilin-4 OS=Homo sapiens GN=PKP4 PE=1 SV=2	[5] Phospho (Y)	STLTyQR	16520.4	17392.5	22585.8	22848.8	0.42196
MAPK12	Mitogen-activated protein kinase 12 OS=Homo sapiens GN=MAPK12 PE=1 SV=3	[9] Phospho (Y);[6] Oxidation (M)|[9] Phospho (Y);[6] Oxidation (M)|[9] Phospho (Y);[9] Phospho (Y);[6] Oxidation (M)|[7] Phospho (ST);[9] Phospho (Y);[7] Phospho (ST);[9] Phospho (Y);[9] Phospho (Y);[7] Phospho (ST);[7] Phospho (ST);[7] Phospho (ST);[7] Phospho (ST);[9] Phospho (Y);[9] Phospho (Y);[7] Phospho (ST)	QADSEMTGyVVTR;QADSEMTGyVVTR;QADSEMTGyVVTR;QADSEMTGyVVTR;QADSEMtGYVVTR;QADSEMTGyVVTR;QADSEMtGYVVTR;QADSEMTGyVVTR;QADSEMTGyVVTR;QADSEMtGYVVTR;QADSEMtGYVVTR;QADSEMtGYVVTR;QADSEMtGYVVTR;QADSEMTGyVVTR;QADSEMTGyVVTR;QADSEMtGYVVTR	9.82892e+07	1.0714e+08	1.46247e+08	1.2712e+08	0.412201
LIMA1	Isoform 4 of LIM domain and actin-binding protein 1 OS=Homo sapiens GN=LIMA1	[7] Phospho (Y)	QSSSTNyTNELK	74833.2	64178	97427	87493.3	0.411702
PABPC1	Polyadenylate-binding protein 1 OS=Homo sapiens GN=PABPC1 PE=4 SV=1	[8] Phospho (Y);[4] Phospho (ST)	IVATKPLyVALAQR;IVAtKPLYVALAQR	169048	221377	275400	242327	0.407146
PRPF4B	Serine/threonine-protein kinase PRP4 homolog OS=Homo sapiens GN=PRPF4B PE=1 SV=3;Serine/threonine-protein kinase PRP4 homolog OS=Homo sapiens GN=PRPF4B PE=4 SV=1	[18] Phospho (Y);[18] Phospho (Y);[18] Phospho (Y);[21] Phospho (ST);[21] Phospho (ST);[21] Phospho (ST);[18] Phospho (Y);[16] Phospho (ST);[16] Phospho (ST);[16] Phospho (ST);[21] Phospho (ST);[21] Phospho (ST);[21] Phospho (ST);[21] Phospho (ST);[21] Phospho (ST);[16] Phospho (ST);[16] Phospho (ST);[18] Phospho (Y);[16] Phospho (ST);[16] Phospho (ST);[13] Deamidated (NQ)|[21] Phospho (ST);[21] …	LCDFGSASHVADNDITPyLVSR;LCDFGSASHVADNDITPyLVSR;LCDFGSASHVADNDITPyLVSR;LCDFGSASHVADNDITPYLVsR;LCDFGSASHVADNDITPYLVsR;LCDFGSASHVADNDITPYLVsR;LCDFGSASHVADNDITPyLVSR;LCDFGSASHVADNDItPYLVSR;LCDFGSASHVADNDItPYLVSR;LCDFGSASHVADNDItPYLVSR;LCDFGSASHVADNDITPYLVsR;LCDFGSASHVADNDITPYLVsR;LCDFGSASHVADNDITPYLVsR;LCDFGSASHVADNDITPYLVsR;LCDFGSASHVADNDITPYLVsR;LCDFGSASHVADNDItPYLVSR;LCDFGSASHVADNDItPYLVSR;LCDFGSAS…	1.00633e+10	1.31608e+10	1.37122e+10	1.7064e+10	0.406189
PARD3	Isoform 4 of Partitioning defective 3 homolog OS=Homo sapiens GN=PARD3	[4] Phospho (Y);[4] Phospho (Y);[4] Phospho (Y)	ERDyAEIQDFHR;ERDyAEIQDFHR;ERDyAEIQDFHR	4.27775e+07	4.48709e+07	5.73455e+07	5.87528e+07	0.405549
CMTM4	CKLF-like MARVEL transmembrane domain-containing protein 4 OS=Homo sapiens GN=CMTM4 PE=2 SV=1	[2] Phospho (ST)|[24] Phospho (ST)|[26] Phospho (Y)|[27] Deamidated (NQ)|[29] Phospho (ST)|[30] Phospho (ST)|[34] Phospho (ST)|[35] Deamidated (NQ)	RsGEELDGFEGEASSTSMISGASsPyQPttEPVsQR	513701	408900	674382	547486	0.40531
TUBB2B	Tubulin beta-2B chain OS=Homo sapiens GN=TUBB2B PE=1 SV=1	[4] Phospho (Y);[4] Phospho (Y)	NSSyFVEWIPNNVK;NSSyFVEWIPNNVK	3.07561e+06	3.05288e+06	4.4144e+06	3.69261e+06	0.403637
VTA1	Vacuolar protein sorting-associated protein VTA1 homolog OS=Homo sapiens GN=VTA1 PE=1 SV=1	[4] Phospho (ST);[1] Phospho (Y)	YAGsALQYEDVSTAVQNLQK;yAGSALQYEDVSTAVQNLQK	3.09462e+06	3383268	4.95732e+06	3.5889e+06	0.399762
HSPA2	Heat shock-related 70 kDa protein 2 OS=Homo sapiens GN=HSPA2 PE=1 SV=1	[5] Phospho (Y)	VQVEyKGETK	1.18015e+06	1.33317e+06	1.76657e+06	1.54414e+06	0.397541
HSP90AB1	Heat shock protein HSP 90-beta OS=Homo sapiens GN=HSP90AB1 PE=1 SV=4	[6] Phospho (Y)	EDQTEyLEER	345258	466296	474288	593854	0.396344
SHB	SH2 domain-containing adapter protein B OS=Homo sapiens GN=SHB PE=1 SV=2	[6] Phospho (Y)|[7] Oxidation (M)	GESAGyMEPYEAQR	5311.3	2294.89	5896.55	4112.04	0.395993
RIPK2	Receptor-interacting serine/threonine-protein kinase 2 OS=Homo sapiens GN=RIPK2 PE=1 SV=2	[6] Phospho (Y)	KAQDCyFMK	1.9831e+06	1.97907e+06	3.02517e+06	2.1736e+06	0.391882
RNMTL1	RNA methyltransferase-like protein 1 (Fragment) OS=Homo sapiens GN=RNMTL1 PE=4 SV=1	[5] Phospho (Y);[5] Phospho (Y);[5] Phospho (Y)	YDKAyPGDRR;YDKAyPGDRR;YDKAyPGDRR	356260	346010	506987	411575	0.387351
ARHGAP35	Rho GTPase-activating protein 35 OS=Homo sapiens GN=ARHGAP35 PE=1 SV=3	[7] Phospho (Y);[7] Phospho (Y);[7] Phospho (Y);[8] Phospho (ST);[5] Deamidated (NQ)|[8] Phospho (ST)	NEEENIySVPHDSTQGK;NEEENIySVPHDSTQGK;NEEENIySVPHDSTQGK;NEEENIYsVPHDSTQGK;NEEENIYsVPHDSTQGK	6.10391e+07	5.89341e+07	7.39884e+07	8.27292e+07	0.385454
HGS	Hepatocyte growth factor-regulated tyrosine kinase substrate (Fragment) OS=Homo sapiens GN=HGS PE=4 SV=1	[3] Phospho (Y)	STyTSYPK	1.01869e+06	1.06793e+06	1.48287e+06	1.24161e+06	0.384814
IRS4	Insulin receptor substrate 4 OS=Homo sapiens GN=IRS4 PE=1 SV=1	[3] Phospho (Y)	LEyYENAR	332378	368674	460821	453725	0.383536
PDLIM1	PDZ and LIM domain protein 1 OS=Homo sapiens GN=PDLIM1 PE=1 SV=4	[13] Phospho (Y);[3] Phospho (ST)	VITNQYNNPAGLySSENISNFNNALESK;VItNQYNNPAGLYSSENISNFNNALESK	1.32137e+06	1.37688e+06	1.98397e+06	1.52882e+06	0.380591
ACTG1	Actin, cytoplasmic 2, N-terminally processed OS=Homo sapiens GN=ACTG1 PE=3 SV=1	[3] Phospho (Y)	DSyVGDEAQSKR	2.25535e+06	2.33401e+06	3.14829e+06	2.80222e+06	0.37472
DSG2	Desmoglein-2 OS=Homo sapiens GN=DSG2 PE=1 SV=2	[12] Phospho (Y)	VLAPASTLQSSyQIPTENSMTAR	1.24516e+06	1.1591e+06	1.75041e+06	1.3664e+06	0.374479
CDK5	Isoform 2 of Cyclin-dependent kinase 5 OS=Homo sapiens GN=CDK5	[6] Phospho (Y);[8] Phospho (ST)	IGEGTyGTVFK;IGEGTYGtVFK	2.64398e+07	2.72454e+07	3.26795e+07	3.68733e+07	0.373584
37265	Septin-2 (Fragment) OS=Homo sapiens GN=SEPT2 PE=4 SV=1	[14] Phospho (Y)	QQPTQFINPETPGyVGFANLPNQVHR	2.79466e+06	2.92404e+06	4.2675e+06	3.13696e+06	0.372707
CTNND1	Isoform 1AB of Catenin delta-1 OS=Homo sapiens GN=CTNND1	[23] Phospho (Y);[7] Oxidation (M)|[20] Phospho (ST)	TVQPVAMGPDGLPVDASSVSNNyIQTLGR;TVQPVAMGPDGLPVDASSVsNNYIQTLGR	1.00135e+06	1.00872e+06	1.56272e+06	1.03821e+06	0.371783
YWHAQ	14-3-3 protein theta (Fragment) OS=Homo sapiens GN=YWHAQ PE=4 SV=1	[1] Phospho (Y)	yLAEVACGDDR	148800	139034	168618	203554	0.370732
PPIA	Peptidyl-prolyl cis-trans isomerase A OS=Homo sapiens GN=PPIA PE=1 SV=2	[3] Phospho (ST)|[11] Phospho (Y)	ALsTGEKGFGyK	156553	164779	224769	190570	0.370224
DDX3X	ATP-dependent RNA helicase DDX3X OS=Homo sapiens GN=DDX3X PE=1 SV=3	[3] Phospho (Y)	SDyDGIGSR	170929	153849	229433	189654	0.367794
LYN	Tyrosine-protein kinase Lyn OS=Homo sapiens GN=LYN PE=1 SV=3	[8] Phospho (Y);[4] Deamidated (NQ)|[8] Phospho (Y);[4] Deamidated (NQ)|[7] Phospho (Y)	SLDNGGYyISPR;SLDNGGYyISPR;SLDNGGyYISPR	7.07073e+06	7.37082e+06	9.26601e+06	9.3046e+06	0.362795
NOA1	Nitric oxide-associated protein 1 OS=Homo sapiens GN=NOA1 PE=1 SV=2	[6] Phospho (Y)	FLFPEyILDPEPQPTR	98792.5	654587	394511	574030	0.362436
SF3B1	Splicing factor 3B subunit 1 OS=Homo sapiens GN=SF3B1 PE=1 SV=3	[2] Phospho (Y)	IyNDDKNTYIR	54831.3	66772.4	80054.4	75640.2	0.356532
ABI1	Abl interactor 1 OS=Homo sapiens GN=ABI1 PE=4 SV=1	[13] Phospho (Y)	HNSTTSSTSSGGyRR	248407	209775	286258	300117	0.355902
PPIA	Peptidyl-prolyl cis-trans isomerase A OS=Homo sapiens GN=PPIA PE=1 SV=2	[3] Phospho (Y)	SIyGEKFEDENFILK	974408	1.1698e+06	1.23773e+06	1.49816e+06	0.351565
EPHA4	Ephrin type-A receptor 4 OS=Homo sapiens GN=EPHA4 PE=2 SV=1	[1] Phospho (ST);[8] Phospho (Y);[1] Phospho (ST);[8] Phospho (Y)	tYVDPFTYEDPNQAVR;TYVDPFTyEDPNQAVR;tYVDPFTYEDPNQAVR;TYVDPFTyEDPNQAVR	1.66754e+07	1.88452e+07	2.0301e+07	24940904	0.349006
IRS4	Insulin receptor substrate 4 OS=Homo sapiens GN=IRS4 PE=1 SV=1	[2] Phospho (Y)	LyFCVDR	1.31163e+06	1.43178e+06	1.79432e+06	1.6988e+06	0.348545
EGFR	Epidermal growth factor receptor OS=Homo sapiens GN=EGFR PE=1 SV=2	[9] Phospho (Y)	GSTAENAEyLR	1.62111e+06	1.77991e+06	2.23898e+06	2.09123e+06	0.348471
EIF3L	Eukaryotic translation initiation factor 3 subunit L OS=Homo sapiens GN=EIF3L PE=4 SV=1	[2] Phospho (Y)	VyEIQDIYENSWTK	157588	180927	228625	201480	0.345471
GAB1	Isoform 2 of GRB2-associated-binding protein 1 OS=Homo sapiens GN=GAB1	[3] Phospho (Y)	VDyVVVDQQK	240417	234455	294807	308105	0.344409
EZR	Ezrin OS=Homo sapiens GN=EZR PE=4 SV=2	[4] Phospho (Y)	LQDyEEKTK	508277	529118	705583	610911	0.343735
EIF3A	Eukaryotic translation initiation factor 3 subunit A OS=Homo sapiens GN=EIF3A PE=4 SV=1	[6] Phospho (Y)	FNVLQyVVPEVK	164566	256939	242613	290639	0.339264
RBMX	RNA-binding motif protein, X chromosome OS=Homo sapiens GN=RBMX PE=1 SV=3	[11] Phospho (Y);[10] Phospho (ST)	DYAPPPRDYTyR;DYAPPPRDYtYR	1.02017e+06	1.01814e+06	1.3303e+06	1.24828e+06	0.339209
RBMX	RNA-binding motif protein, X chromosome OS=Homo sapiens GN=RBMX PE=1 SV=3	[4] Phospho (Y)	RDVyLSPR	71833	83357.3	106143	89901.1	0.337138
EEF1A1	Elongation factor 1-alpha 1 OS=Homo sapiens GN=EEF1A1 PE=1 SV=1	[5] Phospho (Y)	EVSTyIKK	1.17712e+06	1.19798e+06	1.6383e+06	1.35877e+06	0.335566
SMC1A	Structural maintenance of chromosomes protein 1A OS=Homo sapiens GN=SMC1A PE=1 SV=2	[4] Phospho (Y)	ALQyACGNALVCDNVEDARR	1343.71	105890	56574	78662.7	0.334724
PARD3B	Partitioning defective 3 homolog B OS=Homo sapiens GN=PARD3B PE=4 SV=1	[7] Phospho (Y)	DHLEGLyAK	5.17144e+06	5.70185e+06	6.78068e+06	6.92157e+06	0.333624
EIF4A1	Eukaryotic initiation factor 4A-I OS=Homo sapiens GN=EIF4A1 PE=3 SV=1	[2] Phospho (Y)	GyDVIAQAQSGTGK	1.17379e+06	1.23481e+06	1.79193e+06	1.23986e+06	0.331971
CALR	Calreticulin OS=Homo sapiens GN=CALR PE=1 SV=1	[11] Phospho (Y)	HEQNIDCGGGyVK	61461.8	59233.2	70884.7	80866.7	0.330345
FHL1	Four and a half LIM domains protein 1 OS=Homo sapiens GN=FHL1 PE=1 SV=4	[8] Phospho (Y)	FTAVEDQyYCVDCYK	102428	201129	190562	190984	0.329887
YWHAE	Isoform SV of 14-3-3 protein epsilon OS=Homo sapiens GN=YWHAE	[10] Phospho (Y)	EAAENSLVAyK	79869.1	61260.2	70361.2	106071	0.322099
EFNB2	Ephrin-B2 OS=Homo sapiens GN=EFNB2 PE=1 SV=1	[10] Phospho (Y);[10] Phospho (Y)	TADSVFCPHyEK;TADSVFCPHyEK	3.4722e+06	3.29987e+06	4.2096e+06	4.24655e+06	0.320403
HSP90AA1	Isoform 2 of Heat shock protein HSP 90-alpha OS=Homo sapiens GN=HSP90AA1	[1] Phospho (Y)	yIDQEELNK	5.80773e+06	6.02755e+06	7.2903e+06	7.48688e+06	0.320278
HMGB1	High mobility group protein B1 OS=Homo sapiens GN=HMGB1 PE=1 SV=3	[1] Phospho (Y)	yEKDIAAYR	261706	233508	311443	306747	0.319997
EEF1A1P5	Putative elongation factor 1-alpha-like 3 OS=Homo sapiens GN=EEF1A1P5 PE=5 SV=1	[8] Phospho (ST);[7] Phospho (Y)	EHALLAYtLGVK;EHALLAyTLGVK	8.39951e+06	1.00721e+07	1.05761e+07	1.2476e+07	0.319594
STAT5B	Signal transducer and activator of transcription 5B OS=Homo sapiens GN=STAT5B PE=1 SV=2	[5] Phospho (Y)	AVDGyVKPQIK	321827	282572	375474	378262	0.318558
PSMA6	Proteasome (Prosome, macropain) subunit, alpha type, 6, isoform CRA_a OS=Homo sapiens GN=PSMA6 PE=2 SV=1	[1] Phospho (Y);[1] Phospho (Y)	yKYGYEIPVDMLCK;yKYGYEIPVDMLCK	838843	884790	1.19125e+06	952006	0.314352
TAGLN2	Transgelin-2 OS=Homo sapiens GN=TAGLN2 PE=1 SV=3	[4] Phospho (Y);[4] Phospho (Y)	GPAyGLSR;GPAyGLSR	3.81637e+06	3.57808e+06	4.88722e+06	4.27028e+06	0.308511
JUP	Junction plakoglobin OS=Homo sapiens GN=JUP PE=3 SV=1	[9] Phospho (ST);[8] Phospho (Y)	VTEWQQTYtYDSGIHSGANTCVPSVSSK;VTEWQQTyTYDSGIHSGANTCVPSVSSK	643092	656103	934207	672692	0.306661
TUBA1B	Tubulin alpha-1B chain OS=Homo sapiens GN=TUBA1B PE=1 SV=1	[19] Phospho (Y)	QLFHPEQLITGKEDAANNyAR	1.87662e+06	1.87642e+06	2.54393e+06	2.07521e+06	0.299563
RAPH1	Ras association (RalGDS/AF-6) and pleckstrin homology domains 1, isoform CRA_b OS=Homo sapiens GN=RAPH1 PE=4 SV=1	[5] Phospho (Y)	TESAyDWTSLSSSSIK	677769	642920	915704	708371	0.298328
ABL1	Isoform IB of Tyrosine-protein kinase ABL1 OS=Homo sapiens GN=ABL1	[6] Phospho (Y)|[11] Deamidated (NQ)	NKPTVyGVSPNYDKWEMER	538157	518497	701085	598126	0.298134
SLC25A6	ADP/ATP translocase 3 OS=Homo sapiens GN=SLC25A6 PE=1 SV=4	[1] Phospho (Y)	yFPTQALNFAFK	779783	725230	813661	1.03346e+06	0.295505
RBMX	RNA-binding motif protein, X chromosome OS=Homo sapiens GN=RBMX PE=1 SV=3	[5] Phospho (Y)	DTRDyAPPPR	453618	482096	609365	538110	0.294322
CTNND1	Isoform 2AB of Catenin delta-1 OS=Homo sapiens GN=CTNND1	[6] Phospho (Y);[4] Deamidated (NQ)|[8] Phospho (ST);[5] Deamidated (NQ)|[7] Phospho (ST)	SLDNNySTPNER;SLDNNYStPNER;SLDNNYsTPNER	1.15193e+07	1.19622e+07	1.50801e+07	1.37073e+07	0.293914
SLC38A2	Sodium-coupled neutral amino acid transporter 2 OS=Homo sapiens GN=SLC38A2 PE=1 SV=2	[3] Phospho (Y)	SHyADVDPENQNFLLESNLGKK	1.4946e+06	1.77236e+06	2.1943e+06	1.80905e+06	0.293259
GJC1	Gap junction gamma-1 protein (Fragment) OS=Homo sapiens GN=GJC1 PE=4 SV=1;Gap junction gamma-1 protein OS=Homo sapiens GN=GJC1 PE=1 SV=2	[9] Phospho (Y);[9] Phospho (Y);[11] Phospho (ST)	ANTAQEQQyGSHEENLPADLEALQR;ANTAQEQQyGSHEENLPADLEALQR;ANTAQEQQYGsHEENLPADLEALQR	7.42494e+06	7.64474e+06	7.82505e+06	1.0623e+07	0.291819
EIF3L	Eukaryotic translation initiation factor 3 subunit L OS=Homo sapiens GN=EIF3L PE=4 SV=1	[2] Phospho (Y)	VyELQASR	2.86034e+06	2.57664e+06	3.42856e+06	3.22042e+06	0.290326
ATIC	Phosphoribosylaminoimidazolecarboxamide formyltransferase OS=Homo sapiens GN=ATIC PE=4 SV=1	[7] Phospho (Y)	VVACNLyPFVK	1.20076e+06	1.21979e+06	1.28718e+06	1.6715e+06	0.289619
DBNL	Drebrin-like protein OS=Homo sapiens GN=DBNL PE=2 SV=1	[14] Phospho (Y);[14] Phospho (Y)	FQDVGPQAPVGSVyQK;FQDVGPQAPVGSVyQK	2.82029e+06	2.84559e+06	3.47622e+06	3.44589e+06	0.28891
TMEM217	Transmembrane protein 217 OS=Homo sapiens GN=TMEM217 PE=2 SV=1	[2] Deamidated (NQ)|[4] Deamidated (NQ)|[8] Phospho (Y)	SQGNIISyK	4.84456e+07	4.86635e+07	5.68433e+07	6.17365e+07	0.28818
CIRBP	Cold-inducible RNA-binding protein OS=Homo sapiens GN=CIRBP PE=1 SV=1	[6] Phospho (Y)	DSYDSyATHNE	261478	239309	311601	298662	0.285235
CDK20	Isoform 2 of Cyclin-dependent kinase 20 OS=Homo sapiens GN=CDK20	[2] Phospho (Y)	LyTHQVATR	296027	315007	386352	356519	0.281858
LCP1	Plastin-2 OS=Homo sapiens GN=LCP1 PE=1 SV=6	[1] Phospho (Y)	yAFVNWINK	159706	182972	186364	230068	0.281229
EPHA2	Ephrin type-A receptor 2 OS=Homo sapiens GN=EPHA2 PE=1 SV=2	[10] Phospho (Y);[10] Phospho (Y)	VLEDDPEATyTTSGGK;VLEDDPEATyTTSGGK	9.73875e+06	1.11599e+07	1.22055e+07	1.31641e+07	0.279689
RPL15	Ribosomal protein L15 OS=Homo sapiens GN=RPL15 PE=2 SV=1	[5] Phospho (Y)	AKQGyVIYR	2.65962e+06	2.59044e+06	3.19327e+06	3.17845e+06	0.279348
PTK2	Focal adhesion kinase 1 (Fragment) OS=Homo sapiens GN=PTK2 PE=4 SV=1	[7] Phospho (Y)|[8] Phospho (Y)	YMEDSTyyKASK	2.47709e+06	2.69561e+06	3.38691e+06	2.88718e+06	0.278489
MAPK3	Mitogen-activated protein kinase 3 OS=Homo sapiens GN=MAPK3 PE=4 SV=1	[15] Phospho (Y)	IADPEHDHTGFLTEyVATR	9.36187e+06	1.09741e+07	1.36795e+07	1.09213e+07	0.274673
TBCB	Tubulin-folding cofactor B (Fragment) OS=Homo sapiens GN=TBCB PE=4 SV=1	[4] Phospho (Y)	LGEyEDVSR	1.31574e+06	1.35004e+06	1.57364e+06	1.65094e+06	0.274552
IRS4	Insulin receptor substrate 4 OS=Homo sapiens GN=IRS4 PE=1 SV=1	[8] Phospho (Y);[8] Phospho (Y)	GLDKEVSyNWDPK;GLDKEVSyNWDPK	2.56069e+06	2.73654e+06	2.91081e+06	3.45065e+06	0.264122
DOK1	Docking protein 1 OS=Homo sapiens GN=DOK1 PE=1 SV=1	[17] Phospho (Y);[6] Phospho (Y)	VKEEGYELPYNPATDDyAVPPPR;VKEEGyELPYNPATDDYAVPPPR	5.76013e+06	6.49631e+06	8.09216e+06	6.61851e+06	0.263323
CDC42BPB	Serine/threonine-protein kinase MRCK beta OS=Homo sapiens GN=CDC42BPB PE=1 SV=2	[2] Phospho (Y)	AyAVVCDCK	80112.5	78421.8	97590.8	92216.3	0.259739
MLLT4	Isoform 2 of Afadin OS=Homo sapiens GN=MLLT4	[2] Phospho (Y)	EyFTFPASK	8.38889e+06	9.1631e+06	1.12398e+07	9.76251e+06	0.258916
PRKCD	Protein kinase C delta type OS=Homo sapiens GN=PRKCD PE=1 SV=2	[15] Phospho (Y)	TGVAGEDMQDNSGTyGK	163332	176940	218469	188602	0.258593
PFN1	Profilin-1 OS=Homo sapiens GN=PFN1 PE=1 SV=2	[4] Phospho (Y);[4] Phospho (Y)|[6] Deamidated (NQ)	SSFyVNGLTLGGQK;SSFyVNGLTLGGQK	738784	810646	808944	1.04443e+06	0.258418
ABL2	Isoform 10 of Abelson tyrosine-protein kinase 2 OS=Homo sapiens GN=ABL2	[1] Phospho (Y)	yELTGLPEQDR	4.62358e+06	4.89723e+06	5.2507e+06	6.12252e+06	0.256486
TPI1	Triosephosphate isomerase OS=Homo sapiens GN=TPI1 PE=1 SV=3	[3] Phospho (Y)	IIyGGSVTGATCK	941846	955827	1.1944e+06	1.07193e+06	0.256127
RPS8	40S ribosomal protein S8 OS=Homo sapiens GN=RPS8 PE=4 SV=1	[6] Phospho (Y);[6] Phospho (Y)	IIDVVyNASNNELVR;IIDVVyNASNNELVR	377636	425534	493415	464163	0.253685
PXN	Isoform Gamma of Paxillin OS=Homo sapiens GN=PXN	[13] Phospho (Y);[13] Phospho (Y)	FIHQQPQSSSPVyGSSAK;FIHQQPQSSSPVyGSSAK	2.31862e+07	2.36701e+07	2.90464e+07	26795617	0.253109
HNRNPM	Heterogeneous nuclear ribonucleoprotein M OS=Homo sapiens GN=HNRNPM PE=1 SV=3	[8] Phospho (Y)	GGNRFEPyANPTK	47422.8	75571.2	80099.7	66270.5	0.251033
TPI1	Triosephosphate isomerase OS=Homo sapiens GN=TPI1 PE=1 SV=3	[9] Phospho (Y)	IAVAAQNCyK	368919	399632	460494	451178	0.246372
SMN1	Survival motor neuron protein OS=Homo sapiens GN=SMN1 PE=4 SV=1	[2] Phospho (Y)	AyDKAVASFK	190733	183608	224796	218989	0.245502
EPS8	Epidermal growth factor receptor kinase substrate 8 OS=Homo sapiens GN=EPS8 PE=1 SV=1	[9] Phospho (ST);[9] Phospho (ST);[24] Phospho (Y)	LSTEHSSVsEYHPADGYAFSSNIYTR;LSTEHSSVsEYHPADGYAFSSNIYTR;LSTEHSSVSEYHPADGYAFSSNIyTR	7.14373e+06	8.38483e+06	1.01585e+07	8.24041e+06	0.244694
IRS4	Insulin receptor substrate 4 OS=Homo sapiens GN=IRS4 PE=1 SV=1	[12] Phospho (Y);[12] Phospho (Y)|[15] Oxidation (M);[12] Phospho (Y);[12] Phospho (Y)|[15] Oxidation (M);[12] Phospho (Y)|[15] Oxidation (M);[12] Phospho (Y)|[15] Oxidation (M);[6] Deamidated (NQ)|[10] Phospho (ST)	SSPLGQNDNSEyVPMLPGK;SSPLGQNDNSEyVPMLPGK;SSPLGQNDNSEyVPMLPGK;SSPLGQNDNSEyVPMLPGK;SSPLGQNDNSEyVPMLPGK;SSPLGQNDNSEyVPMLPGK;SSPLGQNDNsEYVPMLPGK	1.12533e+08	1.24529e+08	1.53755e+08	1.26329e+08	0.240601
EEF1A1	Elongation factor 1-alpha 1 OS=Homo sapiens GN=EEF1A1 PE=1 SV=1	[5] Phospho (Y)	EVSTyIK	323220	272858	346543	356991	0.239119
ABI2	Abl interactor 2 OS=Homo sapiens GN=ABI2 PE=4 SV=1	[12] Phospho (Y);[12] Phospho (Y)	HTPPTIGGSLPyR;HTPPTIGGSLPyR	2.66331e+06	3.03673e+06	3.47079e+06	3.23616e+06	0.234685
MPZL1	Isoform 2 of Myelin protein zero-like protein 1 OS=Homo sapiens GN=MPZL1	[9] Phospho (Y);[9] Phospho (Y)	INKSESVVyADIR;INKSESVVyADIR	9.15705e+06	1.05328e+07	1.16436e+07	1.14423e+07	0.229552
SLC4A1AP	Kanadaptin OS=Homo sapiens GN=SLC4A1AP PE=1 SV=1	[9] Phospho (Y)	THLNDKYGy	102604	112631	129722	121734	0.224393
HSPD1	60 kDa heat shock protein, mitochondrial OS=Homo sapiens GN=HSPD1 PE=1 SV=2	[7] Phospho (Y)	CEFQDAyVLLSEKK	95592.1	140570	114607	161133	0.223533
DCBLD2	Isoform 2 of Discoidin, CUB and LCCL domain-containing protein 2 OS=Homo sapiens GN=DCBLD2	[11] Phospho (Y)	TDSCSSAQAQyDTPK	977511	1.05381e+06	1.26487e+06	1.09438e+06	0.215909
CDK1	Cyclin-dependent kinase 1 OS=Homo sapiens GN=CDK1 PE=1 SV=3	[9] Phospho (Y)	IEKIGEGTyGVVYK	774378	825929	912550	942065	0.212772
MLLT4	Isoform 5 of Afadin OS=Homo sapiens GN=MLLT4	[2] Phospho (Y);[2] Phospho (Y)	IyADSLKPNIPYK;IyADSLKPNIPYK	773607	785580	1.05056e+06	755669	0.212186
SND1	Staphylococcal nuclease domain-containing protein 1 OS=Homo sapiens GN=SND1 PE=1 SV=1	[9] Phospho (Y)	ADDADEFGySR	1.49089e+06	1.68952e+06	1.78029e+06	1.90335e+06	0.21192
VIM	Vimentin OS=Homo sapiens GN=VIM PE=1 SV=4	[11] Phospho (Y);[3] Phospho (Y);[6] Phospho (ST)	SLYASSPGGVyATR;SLyASSPGGVYATR;SLYASsPGGVYATR	1.42311e+07	1.49895e+07	1.75982e+07	1.62411e+07	0.211715
MYO6	Unconventional myosin-VI OS=Homo sapiens GN=MYO6 PE=4 SV=1	[5] Phospho (Y)	SVTDyAQQNPAAQIPAR	98251.3	176974	113284	205245	0.210818
VCL	Isoform 1 of Vinculin OS=Homo sapiens GN=VCL	[2] Phospho (Y)	DyLIDGSR	61062.6	60915.5	64011.1	77067.3	0.209875
PGRMC1	Membrane-associated progesterone receptor component 1 OS=Homo sapiens GN=PGRMC1 PE=1 SV=3	[2] Phospho (Y);[2] Phospho (Y)	FyGPEGPYGVFAGR;FyGPEGPYGVFAGR	31444	34923.6	34174.3	42554.9	0.209299
GSTP1	Glutathione S-transferase P OS=Homo sapiens GN=GSTP1 PE=3 SV=1	[7] Phospho (Y)	PPYTVVyFPVR	32338.8	102841	96540.4	59550.2	0.207508
ELMO2	Engulfment and cell motility protein 2 OS=Homo sapiens GN=ELMO2 PE=2 SV=1	[13] Phospho (Y)	EVCDGWSLPNPEyYTLR	1.13568e+06	1.60022e+06	1.35543e+06	1.80246e+06	0.206938
DSG2	Desmoglein-2 OS=Homo sapiens GN=DSG2 PE=1 SV=2	[1] Phospho (Y)|[3] Deamidated (NQ)|[4] Deamidated (NQ)|[6] Phospho (ST)|[7] Phospho (Y)	yVQNGtyTVK	3.45849e+07	32517085	3.97519e+07	3.76663e+07	0.206316
TARBP1	Probable methyltransferase TARBP1 OS=Homo sapiens GN=TARBP1 PE=1 SV=1	[2] Phospho (Y)	YyVNSLQHR	144263	138407	154318	170969	0.202595
SRCIN1	SRC kinase signaling inhibitor 1 OS=Homo sapiens GN=SRCIN1 PE=1 SV=3	[5] Phospho (Y)	GEGLyADPYGLLHEGR	3.52225e+06	4.23844e+06	4.02609e+06	4.90407e+06	0.202503
ADAM9	Disintegrin and metalloproteinase domain-containing protein 9 OS=Homo sapiens GN=ADAM9 PE=1 SV=1	[6] Phospho (ST)|[14] Phospho (Y)	HVSPVtPPREVPIyANR	2.04633e+06	2.1664e+06	2.40634e+06	2.4343e+06	0.20044
PRPF4B	Serine/threonine-protein kinase PRP4 homolog OS=Homo sapiens GN=PRPF4B PE=1 SV=3	[1] Phospho (Y)|[6] Phospho (Y)|[14] Deamidated (NQ);[1] Phospho (Y)|[6] Phospho (Y)|[14] Deamidated (NQ)	yNVYGyTGQGVFSNVVR;yNVYGyTGQGVFSNVVR	640368	720675	700047	861718	0.198465
EIF3I	Eukaryotic translation initiation factor 3 subunit I OS=Homo sapiens GN=EIF3I PE=1 SV=1	[10] Phospho (Y)	SYSSGGEDGyVR	501488	495437	638097	505026	0.197426
VIM	Vimentin OS=Homo sapiens GN=VIM PE=1 SV=4	[2] Phospho (Y)	SyVTTSTR	1.21503e+06	1.23408e+06	1.48276e+06	1.32366e+06	0.196475
ZCCHC6	Terminal uridylyltransferase 7 OS=Homo sapiens GN=ZCCHC6 PE=1 SV=1	[1] Phospho (Y)|[2] Oxidation (M)|[8] Phospho (ST)	yMTQGKAsAK	1.76707e+06	1.78391e+06	1.5641e+06	2.50434e+06	0.196257
PTK2	Focal adhesion kinase 1 (Fragment) OS=Homo sapiens GN=PTK2 PE=4 SV=1	[8] Phospho (Y);[2] Oxidation (M)|[7] Phospho (Y)	YMEDSTYyKASK;YMEDSTyYKASK	789203	693540	905544	793262	0.196253
RPS3	40S ribosomal protein S3 OS=Homo sapiens GN=RPS3 PE=4 SV=1	[4] Phospho (Y)	RACyGVLR	835958	843517	980336	943211	0.195759
DBN1	Drebrin OS=Homo sapiens GN=DBN1 PE=4 SV=1	[14] Phospho (Y)	LREDENAEPVGTTyQK	233120	224958	236670	287510	0.194469
ACLY	Isoform 2 of ATP-citrate synthase OS=Homo sapiens GN=ACLY	[6] Phospho (Y)	RGGPNyQEGLR	390000	402853	477013	428790	0.192143
GSK3A;GSK3B	Glycogen synthase kinase-3 alpha OS=Homo sapiens GN=GSK3A PE=1 SV=2;Glycogen synthase kinase-3 alpha OS=Homo sapiens GN=GSK3A PE=4 SV=2;Isoform 2 of Glycogen synthase kinase-3 beta OS=Homo sapiens GN=GSK3B	[7] Phospho (Y);[4] Deamidated (NQ)|[7] Phospho (Y);[7] Phospho (Y);[7] Phospho (Y);[7] Phospho (Y);[7] Phospho (Y);[6] Phospho (ST);[7] Phospho (Y);[7] Phospho (Y);[6] Phospho (ST);[7] Phospho (Y);[7] Phospho (Y);[6] Phospho (ST);[7] Phospho (Y);[7] Phospho (Y);[10] Phospho (ST);[6] Phospho (ST);[7] Phospho (Y);[7] Phospho (Y);[6] Phospho (ST);[7] Phospho (Y)	GEPNVSyICSR;GEPNVSyICSR;GEPNVSyICSR;GEPNVSyICSR;GEPNVSyICSR;GEPNVSyICSR;GEPNVsYICSR;GEPNVSyICSR;GEPNVSyICSR;GEPNVsYICSR;GEPNVSyICSR;GEPNVSyICSR;GEPNVsYICSR;GEPNVSyICSR;GEPNVSyICSR;GEPNVSYICsR;GEPNVsYICSR;GEPNVSyICSR;GEPNVSyICSR;GEPNVsYICSR;GEPNVSyICSR	9.59079e+09	1.00132e+10	1.17455e+10	1.06455e+10	0.191766
BAIAP2L1	Brain-specific angiogenesis inhibitor 1-associated protein 2-like protein 1 OS=Homo sapiens GN=BAIAP2L1 PE=1 SV=2	[3] Phospho (Y)	KDyDTLSK	4.22666e+06	4.28637e+06	5.13551e+06	4.57663e+06	0.190117
CLASP2	CLIP-associating protein 2 OS=Homo sapiens GN=CLASP2 PE=4 SV=1	[7] Phospho (Y);[10] Phospho (ST)	SRDYNPyNYSDSISPFNK;SRDYNPYNYsDSISPFNK	573745	710786	835632	626537	0.186868
ACACA	Isoform 4 of Acetyl-CoA carboxylase 1 OS=Homo sapiens GN=ACACA	[9] Phospho (Y)	DKFEEDRIyR	902306	872982	1.0209e+06	997833	0.1854
TTYH2	Protein tweety homolog 2 OS=Homo sapiens GN=TTYH2 PE=2 SV=1	[3] Phospho (Y);[3] Phospho (Y)	ATyLSVADEHLR;ATyLSVADEHLR	235060	265801	281586	285921	0.180226
DOCK1	Dedicator of cytokinesis protein 1 OS=Homo sapiens GN=DOCK1 PE=1 SV=2	[9] Phospho (Y)	DGEHDLIVyKAEAK	68258.7	225708	154658	178071	0.178692
TJP1	Tight junction protein 1 (Zona occludens 1), isoform CRA_e OS=Homo sapiens GN=TJP1 PE=4 SV=1	[1] Phospho (Y);[7] Phospho (ST);[6] Phospho (Y)	yESSSYTDQFSR;YESSSYtDQFSR;YESSSyTDQFSR	916125	763408	903700	994820	0.176815
TJP1	Tight junction protein 1 (Zona occludens 1), isoform CRA_e OS=Homo sapiens GN=TJP1 PE=4 SV=1	[1] Phospho (Y)	yQINNISTVPK	533406	533477	612262	590373	0.172797
POTEE	POTE ankyrin domain family member E OS=Homo sapiens GN=POTEE PE=1 SV=3	[2] Phospho (Y)	SyELPDGQVITIGNER	3.73342e+06	3.95607e+06	4.05011e+06	4.61707e+06	0.172675
SPRY1	Protein sprouty homolog 1 (Fragment) OS=Homo sapiens GN=SPRY1 PE=4 SV=1	[5] Phospho (Y)	GSNEyTEGPSVVK	180908	138118	177150	182186	0.171666
NFATC3	Nuclear factor of-activated T-cells, cytoplasmic 3 (Fragment) OS=Homo sapiens GN=NFATC3 PE=4 SV=1	[4] Phospho (Y)	DHLyLPLEPSYR	111653	195320	166020	179479	0.170569
SLC1A5	Neutral amino acid transporter B(0) OS=Homo sapiens GN=SLC1A5 PE=1 SV=2	[2] Phospho (Y)	HyRGPAGDATVASEK	360671	371130	432643	390553	0.169786
DDX17	Probable ATP-dependent RNA helicase DDX17 OS=Homo sapiens GN=DDX17 PE=3 SV=1	[7] Phospho (Y)	LKSTCIyGGAPK	145594	146849	170090	158846	0.169649
ATIC	Bifunctional purine biosynthesis protein PURH OS=Homo sapiens GN=ATIC PE=1 SV=3;Phosphoribosylaminoimidazolecarboxamide formyltransferase OS=Homo sapiens GN=ATIC PE=4 SV=1	[1] Phospho (Y);[1] Phospho (Y);[1] Phospho (Y)|[3] Oxidation (M)	yGMNPHQTPAQLYTLQPK;yGMNPHQTPAQLYTLQPK;yGMNPHQTPAQLYTLQPK	4.47438e+06	4.35694e+06	5.46455e+06	4.46291e+06	0.168796
DDX17	Probable ATP-dependent RNA helicase DDX17 OS=Homo sapiens GN=DDX17 PE=3 SV=1	[5] Phospho (Y)	STCIyGGAPK	2.07682e+06	1.92557e+06	2.44207e+06	2.04005e+06	0.163319
SHMT2	Serine hydroxymethyltransferase, mitochondrial OS=Homo sapiens GN=SHMT2 PE=1 SV=3	[5] Phospho (Y)	YSEGyPGKR	578851	574849	700665	590925	0.162879
IRS4	Insulin receptor substrate 4 OS=Homo sapiens GN=IRS4 PE=1 SV=1	[19] Phospho (ST)|[28] Oxidation (M);[10] Phospho (Y)|[34] Deamidated (NQ);[24] Phospho (ST)|[34] Deamidated (NQ)	AFDEDEDDPYVPMRPGVAtPLVSSSDYMPMAPQNVSASK;AFDEDEDDPyVPMRPGVATPLVSSSDYMPMAPQNVSASK;AFDEDEDDPYVPMRPGVATPLVSsSDYMPMAPQNVSASK	208942	491242	467559	315453	0.1613
RQCD1	Cell differentiation protein RCD1 homolog OS=Homo sapiens GN=RQCD1 PE=2 SV=1	[2] Phospho (Y)	IyQWINELSSPETR	589746	664782	815083	583496	0.156818
ABI1	Abl interactor 1 OS=Homo sapiens GN=ABI1 PE=4 SV=1;Isoform 2 of Abl interactor 1 OS=Homo sapiens GN=ABI1	[4] Phospho (Y)|[19] Phospho (Y)|[20] Oxidation (M);[4] Phospho (Y)|[21] Phospho (ST)	NTPyKTLEPVKPPTVPNDyMTSPAR;NTPyKTLEPVKPPTVPNDYMtSPAR	6.72471e+06	7.11766e+06	8.41619e+06	6.99619e+06	0.154999
ICK	Serine/threonine-protein kinase ICK OS=Homo sapiens GN=ICK PE=1 SV=1	[8] Phospho (Y);[8] Phospho (Y);[8] Phospho (Y)	SKPPYTDyVSTR;SKPPYTDyVSTR;SKPPYTDyVSTR	1.35924e+07	1.34041e+07	1.66493e+07	1.33771e+07	0.153453
RPL35A	60S ribosomal protein L35a (Fragment) OS=Homo sapiens GN=RPL35A PE=4 SV=1	[5] Phospho (Y);[5] Phospho (Y)	IEGVyAR;IEGVyAR	6.45822e+06	6.33197e+06	7.02122e+06	7.20143e+06	0.153154
ITCH	Isoform 2 of E3 ubiquitin-protein ligase Itchy homolog OS=Homo sapiens GN=ITCH	[3] Phospho (Y)	FIyGNQDLFATSQSK	511083	621274	718410	540332	0.152654
HSPA5	78 kDa glucose-regulated protein OS=Homo sapiens GN=HSPA5 PE=1 SV=2	[2] Phospho (Y);[2] Phospho (Y)	VyEGERPLTK;VyEGERPLTK	371358	345328	439413	354537	0.147707
HNRNPD	Heterogeneous nuclear ribonucleoprotein D0 OS=Homo sapiens GN=HNRNPD PE=4 SV=1	[1] Phospho (Y)	yHNVGLSK	756140	787998	893146	816645	0.147018
ATP11C	Isoform 4 of Probable phospholipid-transporting ATPase IG OS=Homo sapiens GN=ATP11C	[15] Phospho (Y)	TVFVGNHPVSETEAyIAQR	225204	271562	309136	240741	0.146541
SRSF1	Serine/arginine-rich-splicing factor 1 OS=Homo sapiens GN=SRSF1 PE=4 SV=1	[8] Phospho (Y)	SHEGETAyIR	5.1727e+06	4.90687e+06	5.92517e+06	5.22485e+06	0.145614
RPL6	60S ribosomal protein L6 (Fragment) OS=Homo sapiens GN=RPL6 PE=3 SV=1	[7] Deamidated (NQ)|[10] Phospho (Y)	SVFALTNGIyPHK	423464	443361	520520	437406	0.144174
WIPF2	WAS/WASL-interacting protein family member 2 OS=Homo sapiens GN=WIPF2 PE=1 SV=1	[6] Phospho (Y)	GSSGGyGSGGAALQPK	861186	765603	921231	875434	0.143294
PTK2	Focal adhesion kinase 1 (Fragment) OS=Homo sapiens GN=PTK2 PE=3 SV=1;Focal adhesion kinase 1 (Fragment) OS=Homo sapiens GN=PTK2 PE=4 SV=1;Focal adhesion kinase 1 OS=Homo sapiens GN=PTK2 PE=2 SV=1	[7] Phospho (Y);[6] Phospho (ST);[8] Phospho (Y);[1] Phospho (Y);[1] Phospho (Y)|[2] Oxidation (M);[2] Oxidation (M)|[7] Phospho (Y);[2] Oxidation (M)|[7] Phospho (Y)	YMEDSTyYK;YMEDStYYK;YMEDSTYyK;yMEDSTYYK;yMEDSTYYK;YMEDSTyYK;YMEDSTyYK	7.17198e+07	7.20256e+07	8.02807e+07	7.83077e+07	0.14177
SHC1	SHC (Src homology 2 domain containing) transforming protein 1 (Fragment) OS=Homo sapiens GN=SHC1 PE=2 SV=1	[8] Phospho (Y)	ELFDDPSyVNVQNLDK	6.97196e+06	9.79716e+06	8.98549e+06	9.50113e+06	0.140675
SET	Protein SET OS=Homo sapiens GN=SET PE=3 SV=1	[10] Phospho (Y)	IDFYFDENPyFENK	826144	1.30983e+06	1.16493e+06	1.18904e+06	0.140201
DOCK1	Dedicator of cytokinesis protein 1 OS=Homo sapiens GN=DOCK1 PE=1 SV=2	[6] Phospho (Y);[6] Phospho (Y)|[10] Oxidation (M);[6] Phospho (Y)|[10] Oxidation (M)	GSVADyGNLMENQDLLGSPTPPPPPPHQR;GSVADyGNLMENQDLLGSPTPPPPPPHQR;GSVADyGNLMENQDLLGSPTPPPPPPHQR	4.57527e+07	4.77002e+07	5.00741e+07	5.2877e+07	0.139647
GAB1	Isoform 2 of GRB2-associated-binding protein 1 OS=Homo sapiens GN=GAB1	[11] Phospho (Y)	APSASVDSSLyNLPR	4.45813e+06	4.74322e+06	5739610	4.39638e+06	0.13957
ATP2B1	Isoform K of Plasma membrane calcium-transporting ATPase 1 OS=Homo sapiens GN=ATP2B1	[10] Phospho (Y)	KIQESYGDVyGICTK	764762	826632	792264	956972	0.136434
TTC21A	Isoform 7 of Tetratricopeptide repeat protein 21A OS=Homo sapiens GN=TTC21A	[2] Phospho (Y)|[7] Deamidated (NQ)|[8] Phospho (ST)|[9] Phospho (Y)	EyDKAVQsyK	2.31943e+07	2.15308e+07	2.46002e+07	2.44061e+07	0.131886
HIST2H3A	Histone H3.2 OS=Homo sapiens GN=HIST2H3A PE=1 SV=3	[1] Phospho (Y)	yRPGTVALR	2.76831e+06	2.59653e+06	3.11714e+06	2.74833e+06	0.128711
PTPRD	Isoform 2 of Receptor-type tyrosine-protein phosphatase delta OS=Homo sapiens GN=PTPRD	[1] Phospho (ST)|[5] Phospho (Y)|[7] Deamidated (NQ)	tFALyKNGSSEKR	277836	291100	316878	305122	0.128648
PHB	Prohibitin OS=Homo sapiens GN=PHB PE=1 SV=1	[10] Phospho (Y)	KLEAAEDIAyQLSR	1.08126e+06	1.58827e+06	1.25564e+06	1.66104e+06	0.127738
HIST1H1A	Histone H1.1 OS=Homo sapiens GN=HIST1H1A PE=1 SV=3	[7] Phospho (Y)	ALAAAGyDVEK	764472	839449	863599	885677	0.125155
IMPDH2	Inosine-5'-monophosphate dehydrogenase 2 (Fragment) OS=Homo sapiens GN=IMPDH2 PE=3 SV=1	[1] Phospho (Y)	yEQGFITDPVVLSPK	110500	137684	161156	109489	0.124993
DCBLD1	Discoidin, CUB and LCCL domain-containing protein 1 OS=Homo sapiens GN=DCBLD1 PE=2 SV=2	[10] Phospho (Y)	AHTFSAQSGyR	9.38815e+06	9.31844e+06	1.13649e+07	9.03084e+06	0.124719
RPS27L	40S ribosomal protein S27 OS=Homo sapiens GN=RPS27L PE=3 SV=1	[8] Phospho (Y);[8] Phospho (Y)|[10] Oxidation (M)	LVQSPNSyFMDVK;LVQSPNSyFMDVK	1.67768e+07	1.702e+07	1.92507e+07	1.75385e+07	0.122392
CLTCL1	Isoform 2 of Clathrin heavy chain 2 OS=Homo sapiens GN=CLTCL1	[2] Phospho (Y)	AyEFAER	261274	259867	307490	259631	0.121984
PFDN6	Prefoldin subunit 6 OS=Homo sapiens GN=PFDN6 PE=1 SV=1	[3] Phospho (Y)	LDyITAEIKR	158513	193193	191635	190974	0.121504
ABI1	Abl interactor 1 OS=Homo sapiens GN=ABI1 PE=4 SV=1	[13] Phospho (Y)	HNSTTSSTSSGGyR	1.30357e+06	1.36352e+06	1.54773e+06	1.35354e+06	0.121423
PRDX6	Peroxiredoxin-6 OS=Homo sapiens GN=PRDX6 PE=1 SV=3	[5] Phospho (Y)	DINAyNCEEPTEK	670807	581076	687165	668366	0.114758
FASN	Fatty acid synthase OS=Homo sapiens GN=FASN PE=1 SV=3	[9] Phospho (Y)	AFDTAGNGyCR	106336	125338	127316	123507	0.114575
HSPA9	Stress-70 protein, mitochondrial OS=Homo sapiens GN=HSPA9 PE=1 SV=2	[2] Phospho (Y)	LySPSQIGAFVLMK	9460.54	13739.5	17924	7164.43	0.112897
PIN4	Isoform 2 of Peptidyl-prolyl cis-trans isomerase NIMA-interacting 4 OS=Homo sapiens GN=PIN4	[3] Phospho (Y);[3] Phospho (Y)|[7] Oxidation (M)	FGyHIIMVEGR;FGyHIIMVEGR	1.56683e+06	1.63018e+06	1.92253e+06	1.53428e+06	0.11272
HNRNPC	Heterogeneous nuclear ribonucleoproteins C1/C2 OS=Homo sapiens GN=HNRNPC PE=4 SV=1	[2] Phospho (Y)	MySYPAR	723252	773663	892401	725273	0.111929
PXN	Isoform Gamma of Paxillin OS=Homo sapiens GN=PXN	[8] Phospho (Y);[8] Phospho (Y);[8] Phospho (Y);[8] Phospho (Y)|[12] Deamidated (NQ)	VGEEEHVySFPNK;VGEEEHVySFPNK;VGEEEHVySFPNK;VGEEEHVySFPNK	9.48318e+07	9.46043e+07	1.02124e+08	1.02532e+08	0.111488
EIF3L	Eukaryotic translation initiation factor 3 subunit L OS=Homo sapiens GN=EIF3L PE=4 SV=1	[11] Phospho (Y);[11] Phospho (Y)	TVSDLIDQKVyELQASR;TVSDLIDQKVyELQASR	1.95403e+06	2.15267e+06	2.5348e+06	1.90047e+06	0.111042
SCAMP3	Secretory carrier-associated membrane protein 3 OS=Homo sapiens GN=SCAMP3 PE=1 SV=3	[2] Phospho (Y)	QyATLDVYNPFETR	2.19784e+06	2.63841e+06	2.8656e+06	2.35113e+06	0.109255
PIK3R4	Phosphoinositide 3-kinase regulatory subunit 4 OS=Homo sapiens GN=PIK3R4 PE=1 SV=3	[5] Deamidated (NQ)|[8] Phospho (ST)|[14] Phospho (Y)	VFAIQDPtLPLTSyK	1.28599e+06	1.34749e+06	1.33732e+06	1.49598e+06	0.105517
GJA1	Gap junction alpha-1 protein OS=Homo sapiens GN=GJA1 PE=1 SV=2	[10] Phospho (Y);[10] Phospho (Y);[10] Phospho (Y);[10] Phospho (Y)	QASEQNWANySAEQNR;QASEQNWANySAEQNR;QASEQNWANySAEQNR;QASEQNWANySAEQNR	9.36425e+06	8.62292e+06	1.04513e+07	8.85006e+06	0.101733
SYK	Tyrosine-protein kinase SYK OS=Homo sapiens GN=SYK PE=1 SV=1	[10] Phospho (Y)	QESTVSFNPyEPELAPWAADKGPQR	1.06955e+07	1.14488e+07	1.36179e+07	1.01307e+07	0.100908
HIPK1	Homeodomain-interacting protein kinase 1 OS=Homo sapiens GN=HIPK1 PE=4 SV=1	[6] Phospho (Y);[6] Phospho (Y)|[8] Deamidated (NQ);[6] Phospho (Y)	AVCSTyLQSR;AVCSTyLQSR;AVCSTyLQSR	2.33212e+08	2.31527e+08	2.59032e+08	2.3937e+08	0.100887
SHB	SH2 domain-containing adapter protein B OS=Homo sapiens GN=SHB PE=1 SV=2	[3] Phospho (Y)	LDyCGGSGEPGGVQR	4.13037e+06	4.01141e+06	4.5286e+06	4.20206e+06	0.100745
ITSN2	Isoform 2 of Intersectin-2 OS=Homo sapiens GN=ITSN2	[8] Phospho (Y)	REEPEALyAAVNK	3.96312e+06	4.08863e+06	4.20661e+06	4.40069e+06	0.0962597
RPS11	40S ribosomal protein S11 OS=Homo sapiens GN=RPS11 PE=1 SV=3	[7] Phospho (Y)	EAIEGTyIDKK	627206	675598	685586	701799	0.0907479
ACLY	Isoform 2 of ATP-citrate synthase OS=Homo sapiens GN=ACLY	[5] Phospho (Y)	GGPNyQEGLR	33851.4	40250.4	41820.5	37010.1	0.089247
DCBLD2	Isoform 2 of Discoidin, CUB and LCCL domain-containing protein 2 OS=Homo sapiens GN=DCBLD2	[13] Phospho (Y)|[15] Deamidated (NQ);[7] Deamidated (NQ)|[13] Phospho (Y)	EVTTVLQADSAEyAQPLVGGIVGTLHQR;EVTTVLQADSAEyAQPLVGGIVGTLHQR	589725	101263	284655	449454	0.0873331
CDC42BPB	Serine/threonine-protein kinase MRCK beta OS=Homo sapiens GN=CDC42BPB PE=1 SV=2	[4] Phospho (Y)	NKPyISWPSSGGSEPSVTVPLR	715875	689047	864874	624236	0.0839598
AGPS	Alkyldihydroxyacetonephosphate synthase, peroxisomal OS=Homo sapiens GN=AGPS PE=1 SV=1	[5] Phospho (Y);[5] Phospho (Y)	SVKEyVDPNNIFGNR;SVKEyVDPNNIFGNR	802103	841161	969671	769484	0.0818226
HNRNPR	Isoform 2 of Heterogeneous nuclear ribonucleoprotein R OS=Homo sapiens GN=HNRNPR	[5] Phospho (Y)	LCDSyEIRPGK	125194	143952	136174	147791	0.0773283
ZDHHC8	Probable palmitoyltransferase ZDHHC8 OS=Homo sapiens GN=ZDHHC8 PE=1 SV=3	[1] Phospho (Y)	yDNLSR	619873	640764	715379	613873	0.0764619
GMDS	GDP-mannose 4,6 dehydratase OS=Homo sapiens GN=GMDS PE=4 SV=1	[2] Phospho (Y);[2] Phospho (Y)	YyRPTEVDFLQGDCTK;YyRPTEVDFLQGDCTK	3.70786e+06	4.02734e+06	4.48923e+06	3.65781e+06	0.0748376
RBMX	RNA-binding motif protein, X chromosome, N-terminally processed OS=Homo sapiens GN=RBMX PE=2 SV=1	[4] Phospho (Y)	DYTyRDYGHSSSR	192922	192060	213181	191992	0.073745
TPD52L2	Tumor protein D52-like 2 OS=Homo sapiens GN=TPD52L2 PE=2 SV=1	[3] Deamidated (NQ)|[7] Phospho (Y)	VTQSDLyK	3.08455e+08	3.21011e+08	3.2577e+08	3.3637e+08	0.0730065
HSP90B1	Endoplasmin OS=Homo sapiens GN=HSP90B1 PE=1 SV=1	[7] Phospho (Y)	DISTNYyASQKK	50419.6	48043.1	61605.4	41637.2	0.0683899
ARHGAP42	Rho GTPase-activating protein 42 OS=Homo sapiens GN=ARHGAP42 PE=1 SV=3	[7] Deamidated (NQ)|[9] Phospho (Y)	LDTASSNGyQRPGSVVAAK	950327	956552	991807	1.00497e+06	0.0664616
RPL5	60S ribosomal protein L5 OS=Homo sapiens GN=RPL5 PE=1 SV=3	[5] Phospho (Y)	RFPGyDSESK	346257	343879	377695	344778	0.0660634
HSPA4	Heat shock 70 kDa protein 4 OS=Homo sapiens GN=HSPA4 PE=1 SV=4	[5] Phospho (Y)	KEDIyAVEIVGGATR	84544.9	183363	135317	144529	0.0628939
PTPN11	Tyrosine-protein phosphatase non-receptor type 11 OS=Homo sapiens GN=PTPN11 PE=1 SV=2	[1] Phospho (Y)	yWPDEYALK	3.23133e+06	2.68276e+06	2.72846e+06	3.44498e+06	0.0619186
BCAR1	Breast cancer anti-estrogen resistance protein 1 (Fragment) OS=Homo sapiens GN=BCAR1 PE=4 SV=1;Breast cancer anti-estrogen resistance protein 1 OS=Homo sapiens GN=BCAR1 PE=4 SV=1	[11] Phospho (Y);[11] Phospho (Y);[11] Phospho (Y)	HLLAPGPQDIyDVPPVR;HLLAPGPQDIyDVPPVR;HLLAPGPQDIyDVPPVR	8.75764e+06	1.05167e+07	8.07209e+06	1.20433e+07	0.0616147
39091	Septin-7 OS=Homo sapiens GN=SEPT7 PE=3 SV=1	[5] Phospho (Y)	NLEGyVGFANLPNQVYR	480843	576106	566537	535722	0.0605568
RPS2	40S ribosomal protein S2 OS=Homo sapiens GN=RPS2 PE=1 SV=2	[3] Phospho (Y)	SPyQEFTDHLVK	630450	610341	739406	553555	0.0594192
PTPN11	Tyrosine-protein phosphatase non-receptor type 11 OS=Homo sapiens GN=PTPN11 PE=1 SV=2	[7] Phospho (Y);[11] Phospho (Y);[4] Phospho (ST)	IQNTGDyYDLYGGEK;IQNTGDYYDLyGGEK;IQNtGDYYDLYGGEK	4.27271e+07	4.40255e+07	4.31804e+07	4.71442e+07	0.0582103
ZNF281	Zinc finger protein 281 OS=Homo sapiens GN=ZNF281 PE=1 SV=1	[5] Deamidated (NQ)|[6] Deamidated (NQ)|[7] Phospho (Y)|[9] Phospho (ST)	CDTCQQyFsRTDR	2.10623e+06	1.94663e+06	1.69588e+06	2.52337e+06	0.0580465
CNN2	Isoform 2 of Calponin-2 OS=Homo sapiens GN=CNN2	[3] Phospho (ST)|[4] Phospho (Y)	GPsyGLSAEVKNR	389906	374909	440719	354714	0.0566283
RPL6	60S ribosomal protein L6 (Fragment) OS=Homo sapiens GN=RPL6 PE=3 SV=1	[2] Phospho (Y)	YyPTEDVPRK	146807	165359	172432	151949	0.0553743
ABI1	Isoform 2 of Abl interactor 1 OS=Homo sapiens GN=ABI1	[4] Phospho (Y);[4] Phospho (Y)	NTPyKTLEPVKPPTVPNDYMTSPAR;NTPyKTLEPVKPPTVPNDYMTSPAR	2.57543e+06	2.50906e+06	3.19268e+06	2.08901e+06	0.0548971
SGK223	Tyrosine-protein kinase SgK223 OS=Homo sapiens GN=SGK223 PE=1 SV=3	[13] Phospho (ST);[9] Phospho (Y)	EATQPEPIYAEStKR;EATQPEPIyAESTKR	7.14806e+06	6.88003e+06	7.01171e+06	7.53527e+06	0.0524012
PKP4	Isoform 2 of Plakophilin-4 OS=Homo sapiens GN=PKP4	[10] Phospho (ST);[2] Deamidated (NQ)|[11] Phospho (Y);[11] Phospho (Y);[15] Phospho (Y);[1] Deamidated (NQ)|[8] Phospho (ST)|[19] Deamidated (NQ);[2] Deamidated (NQ)|[11] Phospho (Y)	NNYALNTTAtYAEPYRPIQYR;NNYALNTTATyAEPYRPIQYR;NNYALNTTATyAEPYRPIQYR;NNYALNTTATYAEPyRPIQYR;NNYALNTtATYAEPYRPIQYR;NNYALNTTATyAEPYRPIQYR	5.2212e+07	5.32944e+07	5.7524e+07	5.15748e+07	0.0483047
YWHAZ	14-3-3 protein zeta/delta OS=Homo sapiens GN=YWHAZ PE=1 SV=1	[1] Phospho (Y)	yLAEVAAGDDKK	636014	555452	659489	571701	0.0473167
CLTC	Clathrin heavy chain 1 OS=Homo sapiens GN=CLTC PE=1 SV=5	[2] Phospho (Y)	IyIDSNNNPER	229364	227319	222652	249056	0.0467016
BCAR1	Breast cancer anti-estrogen resistance protein 1 OS=Homo sapiens GN=BCAR1 PE=4 SV=1	[17] Phospho (Y);[17] Phospho (Y)	VLPPEVADGGVVDSGVyAVPPPAER;VLPPEVADGGVVDSGVyAVPPPAER	9.07509e+06	1.07227e+07	8.98797e+06	1.14496e+07	0.0458869
STX4	Syntaxin 4A (Placental), isoform CRA_c OS=Homo sapiens GN=STX4 PE=2 SV=1	[13] Phospho (Y)	AIEPQKEEADENyNSVNTR	368597	472478	389081	478944	0.045502
SCAF8	Protein SCAF8 OS=Homo sapiens GN=SCAF8 PE=1 SV=1	[8] Phospho (ST);[12] Phospho (Y);[12] Phospho (Y)	TFNSELYsLNDYKPPISK;TFNSELYSLNDyKPPISK;TFNSELYSLNDyKPPISK	994340	773597	815778	1.00878e+06	0.0454788
ERBB2IP	Isoform 3 of Protein LAP2 OS=Homo sapiens GN=ERBB2IP;Protein LAP2 OS=Homo sapiens GN=ERBB2IP PE=1 SV=2	[9] Phospho (Y);[9] Phospho (Y)	RAQIPEGDyLSYR;RAQIPEGDyLSYR	7.94951e+06	7.83559e+06	7.70184e+06	8.54546e+06	0.0416368
GJA1	Gap junction alpha-1 protein OS=Homo sapiens GN=GJA1 PE=1 SV=2	[1] Phospho (Y)|[17] Oxidation (M);[3] Phospho (Y)|[5] Deamidated (NQ)|[17] Oxidation (M);[1] Phospho (Y)|[5] Deamidated (NQ)	yAYFNGCSSPTAPLSPMSPPGYK;YAyFNGCSSPTAPLSPMSPPGYK;yAYFNGCSSPTAPLSPMSPPGYK	1.27258e+06	1.5208e+06	1.608e+06	1.26306e+06	0.0395786
CMTM4	CKLF-like MARVEL transmembrane domain-containing protein 4 OS=Homo sapiens GN=CMTM4 PE=2 SV=1	[7] Phospho (Y)	QQSTNDyIR	215676	220251	238208	209610	0.0388271
MTMR8	Myotubularin-related protein 8 OS=Homo sapiens GN=MTMR8 PE=2 SV=1	[6] Phospho (Y);[6] Phospho (Y)	AAGKGyENEDNYANIR;AAGKGyENEDNYANIR	186802	184648	177340	204017	0.0379745
RPS11	40S ribosomal protein S11 OS=Homo sapiens GN=RPS11 PE=1 SV=3	[2] Phospho (Y)	YyKNIGLGFK	238368	245304	241071	255331	0.03748
CKMT1A	Isoform 2 of Creatine kinase U-type, mitochondrial OS=Homo sapiens GN=CKMT1A	[3] Phospho (Y)	SGyFDER	388026	380921	380220	408935	0.0374247
HSPD1	60 kDa heat shock protein, mitochondrial (Fragment) OS=Homo sapiens GN=HSPD1 PE=3 SV=1	[2] Phospho (Y)	GyISPYFINTSK	2.3958e+06	2.50629e+06	2.79506e+06	2.22697e+06	0.0348727
ABL1	Isoform IB of Tyrosine-protein kinase ABL1 OS=Homo sapiens GN=ABL1	[2] Phospho (Y)	LyVSSESR	1.11394e+06	1.0683e+06	1.22865e+06	999786	0.0302201
WDR18	WD repeat-containing protein 18 OS=Homo sapiens GN=WDR18 PE=4 SV=1	[2] Phospho (Y)	NyISAWELQR	1.09311e+06	1.13286e+06	1.33138e+06	937784	0.0277215
YBX1	Nuclease-sensitive element-binding protein 1 OS=Homo sapiens GN=YBX1 PE=1 SV=3	[2] Phospho (Y);[20] Phospho (ST);[9] Phospho (ST);[20] Phospho (ST)	NyQQNYQNSESGEKNEGSESAPEGQAQQR;NYQQNYQNSESGEKNEGSEsAPEGQAQQR;NYQQNYQNsESGEKNEGSESAPEGQAQQR;NYQQNYQNSESGEKNEGSEsAPEGQAQQR	1.56039e+06	1.41411e+06	1.72571e+06	1.30373e+06	0.0264021
YWHAB	14-3-3 protein beta/alpha OS=Homo sapiens GN=YWHAB PE=1 SV=3	[1] Phospho (Y)	yLSEVASGDNK	331187	356698	341564	357019	0.0222658
LSR	Isoform 3 of Lipolysis-stimulated lipoprotein receptor OS=Homo sapiens GN=LSR	[10] Phospho (Y)	SSSAGGQGSyVPLLR	5.06953e+06	5.5437e+06	5.46946e+06	5.28101e+06	0.0185365
GNB2L1	Guanine nucleotide-binding protein subunit beta-2-like 1 (Fragment) OS=Homo sapiens GN=GNB2L1 PE=4 SV=1	[1] Phospho (Y)	yWLCAATGPSIK	225494	150709	232019	148381	0.0160079
RAB13	Ras-related protein Rab-13 OS=Homo sapiens GN=RAB13 PE=1 SV=1	[2] Phospho (Y)	AyDHLFK	1.71253e+06	1.79039e+06	1.7294e+06	1.81221e+06	0.0158457
SDC2	Syndecan OS=Homo sapiens GN=SDC2 PE=3 SV=1	[3] Phospho (ST)|[7] Phospho (Y);[3] Phospho (ST)|[7] Phospho (Y)	KPsSAAyQKAPTK;KPsSAAyQKAPTK	1.58349e+06	1.67276e+06	1.81172e+06	1.47696e+06	0.0142939
ROBO1	Isoform 2 of Roundabout homolog 1 OS=Homo sapiens GN=ROBO1	[8] Phospho (Y);[8] Phospho (Y)	QEVAPVQyNIVEQNK;QEVAPVQyNIVEQNK	1.30982e+06	1.19916e+06	1.21023e+06	1.31929e+06	0.0117635
AHCY	Adenosylhomocysteinase OS=Homo sapiens GN=AHCY PE=3 SV=1	[7] Phospho (Y)	SKFDNLyGCR	1.50696e+06	1.36967e+06	1.41036e+06	1.48129e+06	0.00751231
EPHA7	Ephrin type-A receptor 7 OS=Homo sapiens GN=EPHA7 PE=1 SV=3;Isoform 4 of Ephrin type-A receptor 7 OS=Homo sapiens GN=EPHA7	[12] Phospho (ST);[10] Phospho (Y)	VIEDDPEAVYTtTGGKIPVR;VIEDDPEAVyTTTGGKIPVR	1.46523e+07	1.51934e+07	1.51773e+07	1.48214e+07	0.00737353
S100A11	Protein S100-A11 OS=Homo sapiens GN=S100A11 PE=1 SV=2	[5] Phospho (Y)	DGYNyTLSK	261366	278213	211923	328000	0.000919848
TLN1	Talin 1 OS=Homo sapiens GN=TLN1 PE=2 SV=1	[4] Phospho (Y)	ALDyYMLR	822613	788098	897921	712722	-6.08096e-05
CLASP2	CLIP-associating protein 2 OS=Homo sapiens GN=CLASP2 PE=4 SV=1	[1] Phospho (ST)|[12] Phospho (Y)	sYSSRNGSIPTyMR	379665	411700	449157	341296	-0.00166307
CLTC	Clathrin heavy chain 1 OS=Homo sapiens GN=CLTC PE=1 SV=5	[9] Phospho (Y)	ALEHFTDLyDIKR	411648	588501	532048	462970	-0.00742021
ALDOA	Fructose-bisphosphate aldolase OS=Homo sapiens GN=ALDOA PE=3 SV=1	[6] Phospho (Y)	AAQEEyVKR	338093	333846	359312	309004	-0.00780145
ERP29	Endoplasmic reticulum resident protein 29 (Fragment) OS=Homo sapiens GN=ERP29 PE=4 SV=2	[7] Phospho (Y);[5] Phospho (Y)	FDTQYPyGEK;FDTQyPYGEK	394308	417481	397277	409608	-0.0087406
PVRL3	Poliovirus receptor-related protein 3 OS=Homo sapiens GN=PVRL3 PE=1 SV=1	[3] Phospho (Y)	KDyLEEPEK	384858	379432	410766	348584	-0.00935458
PARD3	Isoform 4 of Partitioning defective 3 homolog OS=Homo sapiens GN=PARD3	[9] Phospho (Y)	EGHMMDALyAQVK	2.47555e+06	2.57085e+06	2.73926e+06	2.26518e+06	-0.0120457
CSNK2A2	Casein kinase II subunit alpha' OS=Homo sapiens GN=CSNK2A2 PE=1 SV=1	[10] Phospho (Y)	EPFFHGQDNyDQLVR	178968	205676	205718	174664	-0.0160743
DDX3X	ATP-dependent RNA helicase DDX3X OS=Homo sapiens GN=DDX3X PE=1 SV=3	[5] Phospho (Y)	GRSDyDGIGSR	1.57866e+06	1.47289e+06	1.59751e+06	1.41491e+06	-0.0186177
SRC	Isoform 2 of Proto-oncogene tyrosine-protein kinase Src OS=Homo sapiens GN=SRC	[3] Phospho (Y)	GAyCLSVSDFDNAK	1.42639e+06	1.25257e+06	1.4154e+06	1.22553e+06	-0.0206348
DRD2	Isoform 3 of D(2) dopamine receptor OS=Homo sapiens GN=DRD2	[2] Phospho (Y);[2] Phospho (Y)	IyIVLR;IyIVLR	1.02361e+06	1.09242e+06	1.20406e+06	874149	-0.0260203
ICT1	Peptidyl-tRNA hydrolase ICT1, mitochondrial (Fragment) OS=Homo sapiens GN=ICT1 PE=4 SV=1	[9] Phospho (Y);[9] Phospho (Y)	SIYSLDKLyPESQGSDTAWR;SIYSLDKLyPESQGSDTAWR	3.79896e+06	3.99915e+06	3.76908e+06	3.85315e+06	-0.0329103
RBMX	RNA-binding motif protein, X chromosome OS=Homo sapiens GN=RBMX PE=1 SV=3	[4] Phospho (Y);[4] Phospho (Y);[4] Phospho (Y);[4] Phospho (Y);[4] Phospho (Y);[4] Phospho (Y)	SDLySSGR;SDLySSGR;SDLySSGR;SDLySSGR;SDLySSGR;SDLySSGR	44419.2	40716.9	45898.3	37265.4	-0.0338169
DDX19A	ATP-dependent RNA helicase DDX19A OS=Homo sapiens GN=DDX19A PE=1 SV=1	[2] Phospho (Y)|[7] Phospho (ST)|[8] Phospho (ST)	QyYVLCssR	2.52336e+06	2.77553e+06	2.14593e+06	3.01702e+06	-0.0374951
TNKS1BP1	182 kDa tankyrase-1-binding protein OS=Homo sapiens GN=TNKS1BP1 PE=1 SV=4	[4] Deamidated (NQ)|[7] Phospho (Y)|[8] Phospho (ST)	RDSQGTysSR	1.18863e+07	8.06124e+06	8.27145e+06	1.11617e+07	-0.037692
NACA	Nascent polypeptide-associated complex subunit alpha (Fragment) OS=Homo sapiens GN=NACA PE=4 SV=1	[7] Phospho (Y)	SPASDTyIVFGEAK	1.3804e+06	1.82873e+06	1.69235e+06	1.42567e+06	-0.0415528
DHX9	ATP-dependent RNA helicase A OS=Homo sapiens GN=DHX9 PE=1 SV=4	[7] Phospho (Y);[7] Phospho (Y)	GANLKDyYSR;GANLKDyYSR	997745	1.03288e+06	977294	994920	-0.0421054
BCAR1	Breast cancer anti-estrogen resistance protein 1 OS=Homo sapiens GN=BCAR1 PE=4 SV=1	[8] Phospho (Y)	RPGPGTLyDVPR	8.787e+06	9.26799e+06	9.26751e+06	8.26075e+06	-0.0427149
RPS10	40S ribosomal protein S10 OS=Homo sapiens GN=RPS10 PE=4 SV=1	[4] Phospho (Y)	IAIyELLFK	2.04546e+06	3.3572e+06	2.15217e+06	3.08785e+06	-0.0440977
HSP90B1	Endoplasmin OS=Homo sapiens GN=HSP90B1 PE=1 SV=1	[7] Phospho (Y)	DISTNYyASQK	393398	420114	360373	425455	-0.0499496
SNRNP200	U5 small nuclear ribonucleoprotein 200 kDa helicase OS=Homo sapiens GN=SNRNP200 PE=1 SV=2	[2] Phospho (Y)	TyTQLVR	6205.18	5826.26	6883.36	4732.15	-0.0507568
HSP90AA1	Isoform 2 of Heat shock protein HSP 90-alpha OS=Homo sapiens GN=HSP90AA1	[1] Phospho (Y)	yESLTDPSK	1.1754e+06	1.08733e+06	1.02859e+06	1.1334e+06	-0.065702
NCKIPSD	Isoform 3 of NCK-interacting protein with SH3 domain OS=Homo sapiens GN=NCKIPSD	[3] Phospho (ST)|[17] Phospho (Y)	QHsLPSSEHLGADGGLyQIPPQPR	3.43274e+06	5154575	4.52283e+06	3.62176e+06	-0.0763662
SRSF9	Serine/arginine-rich-splicing factor 9 (Fragment) OS=Homo sapiens GN=SRSF9 PE=4 SV=1	[7] Phospho (Y)	EAGDVCyADVQK	48473.7	40487.4	40123.4	44160.2	-0.0779229
RIF1	Telomere-associated protein RIF1 OS=Homo sapiens GN=RIF1 PE=1 SV=2	[6] Phospho (Y)	GASSPyGAPGTPR	107130	117308	123651	88952.6	-0.0781538
RAN	GTP-binding nuclear protein Ran (Fragment) OS=Homo sapiens GN=RAN PE=4 SV=1	[3] Phospho (Y)	SNyNFEKPFLWLAR	364599	447405	376902	391199	-0.0801911
MLLT4	Isoform 5 of Afadin OS=Homo sapiens GN=MLLT4	[4] Phospho (Y)	YSLyEVHVSGER	619439	580163	567215	563754	-0.0849956
DDR2	Discoidin domain-containing receptor 2 OS=Homo sapiens GN=DDR2 PE=1 SV=2	[8] Phospho (Y)	IFPLRPDyQEPSR	2.03454e+07	2.05078e+07	1.90126e+07	1.94166e+07	-0.0882474
NUP35	Nucleoporin NUP53 OS=Homo sapiens GN=NUP35 PE=2 SV=1	[6] Phospho (Y)	ASTSDyQVISDR	195863	191962	169902	194517	-0.089812
ZDHHC5	Isoform 2 of Palmitoyltransferase ZDHHC5 OS=Homo sapiens GN=ZDHHC5	[7] Phospho (ST)|[16] Phospho (Y)	LVPTGPtHREPSPVRyDNLSR	2.02509e+07	2.58069e+07	2.2285e+07	2.09838e+07	-0.0901195
PKP4	Plakophilin-4 OS=Homo sapiens GN=PKP4 PE=1 SV=2	[9] Phospho (Y);[9] Phospho (Y);[13] Phospho (Y);[13] Phospho (Y)	VHFPASTDySTQYGLK;VHFPASTDySTQYGLK;VHFPASTDYSTQyGLK;VHFPASTDYSTQyGLK	8.61306e+06	8.26137e+06	8.79803e+06	7.05132e+06	-0.0904152
ERP29	Endoplasmic reticulum resident protein 29 OS=Homo sapiens GN=ERP29 PE=1 SV=4	[7] Phospho (Y)	FDTQYPyGEKQDEFKR	2.82445e+06	3.10902e+06	2.57308e+06	2.96381e+06	-0.0997997
RPS8	40S ribosomal protein S8 OS=Homo sapiens GN=RPS8 PE=4 SV=1	[7] Phospho (Y)	QWYESHyALPLGR	268220	331508	255673	301374	-0.106509
SUPT16H	FACT complex subunit SPT16 OS=Homo sapiens GN=SUPT16H PE=1 SV=1	[4] Phospho (Y)	INFyCPGSALGR	99448.3	112765	123866	73241.5	-0.106536
SFPQ	Splicing factor, proline- and glutamine-rich OS=Homo sapiens GN=SFPQ PE=1 SV=2	[5] Phospho (Y)	GREEyEGPNKKPR	400273	408835	403480	345995	-0.110452
MYH10	Isoform 3 of Myosin-10 OS=Homo sapiens GN=MYH10	[4] Phospho (Y)	AVIyNPATQADWTAK	1.18254e+06	1.17378e+06	1158840	1.02053e+06	-0.112627
PKP4	Isoform 2 of Plakophilin-4 OS=Homo sapiens GN=PKP4	[16] Phospho (Y)	TVHDMEQFGQQQYDIyER	2.0401e+06	2.45639e+06	2.11678e+06	2.03187e+06	-0.116161
ABLIM1	Actin-binding LIM protein 1 (Fragment) OS=Homo sapiens GN=ABLIM1 PE=4 SV=1	[12] Phospho (Y)	STSQGSINSPVySR	67779.3	69188	50353.1	75686.2	-0.119958
HGS	Hepatocyte growth factor-regulated tyrosine kinase substrate (Fragment) OS=Homo sapiens GN=HGS PE=4 SV=1	[17] Phospho (Y)|[22] Deamidated (NQ);[17] Phospho (Y)	AEPMPSASSAPPASSLySSPVNSSAPLAEDIDPELAR;AEPMPSASSAPPASSLySSPVNSSAPLAEDIDPELAR	83817.1	131015	112626	84978.1	-0.120594
PTBP1	Isoform 2 of Polypyrimidine tract-binding protein 1 OS=Homo sapiens GN=PTBP1	[2] Phospho (Y)	DyGNSPLHR	267887	230881	244760	212552	-0.125192
TUBB2B	Tubulin beta-2B chain OS=Homo sapiens GN=TUBB2B PE=1 SV=1	[5] Phospho (Y)	IREEyPDR	845114	918835	852778	763230	-0.126374
FLOT2	Flotillin-2 (Fragment) OS=Homo sapiens GN=FLOT2 PE=4 SV=1	[8] Phospho (Y)	DVYDKVDyLSSLGK	535959	551658	568285	426172	-0.129189
HNRNPA1	Heterogeneous nuclear ribonucleoprotein A1 OS=Homo sapiens GN=HNRNPA1 PE=4 SV=1	[5] Phospho (Y)	NQGGyGGSSSSSSYGSGR	8.20124e+06	8.40874e+06	7.97113e+06	7.13843e+06	-0.136589
PTPN13	Isoform 4 of Tyrosine-protein phosphatase non-receptor type 13 OS=Homo sapiens GN=PTPN13	[1] Phospho (Y);[1] Phospho (Y)	yKNILPYDATR;yKNILPYDATR	1.45216e+06	1.52168e+06	1.33278e+06	1.36903e+06	-0.138403
ERBB2	Isoform 4 of Receptor tyrosine-protein kinase erbB-2 OS=Homo sapiens GN=ERBB2	[9] Phospho (Y);[7] Phospho (ST)	LLDIDETEyHADGGKVPIK;LLDIDEtEYHADGGKVPIK	7.28919e+06	8.68566e+06	7.44068e+06	7.05476e+06	-0.140203
MKI67	Antigen KI-67 OS=Homo sapiens GN=MKI67 PE=1 SV=2	[3] Phospho (Y)	NIyAFMGTPVQK	185765	212044	203821	156655	-0.142177
PHF5A	PHD finger-like domain-containing protein 5A OS=Homo sapiens GN=PHF5A PE=1 SV=1	[7] Phospho (Y)	ICDECNyGSYQGR	66444.1	69769.2	62549.9	60679.7	-0.144518
GAB1	Isoform 2 of GRB2-associated-binding protein 1 OS=Homo sapiens GN=GAB1	[8] Phospho (Y)	DASSQDCyDIPR	2.83066e+06	3.10752e+06	2.70729e+06	2.65392e+06	-0.147465
SRCIN1	SRC kinase signaling inhibitor 1 OS=Homo sapiens GN=SRCIN1 PE=1 SV=3	[9] Phospho (Y)	AAGGGGPLyGDGYGFR	987355	980187	956762	814743	-0.151418
TCP1	T-complex protein 1 subunit alpha OS=Homo sapiens GN=TCP1 PE=1 SV=1	[1] Phospho (Y)	yFVEAGAMAVR	2.3507e+06	2.67367e+06	2.17369e+06	2.34048e+06	-0.154479
PGRMC2	Membrane-associated progesterone receptor component 2 OS=Homo sapiens GN=PGRMC2 PE=1 SV=1	[2] Phospho (Y)	FyGPAGPYGIFAGR	32712.5	31553.8	38410.9	19251.6	-0.156431
TUBA1C	Tubulin alpha-1C chain OS=Homo sapiens GN=TUBA1C PE=3 SV=1	[1] Phospho (Y)	yMACCLLYR	1.27169e+06	1.26108e+06	1.29039e+06	971510	-0.163183
EPB41	Isoform 2 of Protein 4.1 OS=Homo sapiens GN=EPB41	[7] Phospho (Y)	LDGENIyIR	2.61989e+06	2.66674e+06	2.24012e+06	2.46971e+06	-0.166673
RAB8B	Ras-related protein Rab-8B OS=Homo sapiens GN=RAB8B PE=3 SV=1	[2] Phospho (Y)	TyDYLFK	556113	608378	568026	468278	-0.168251
MDN1	Midasin OS=Homo sapiens GN=MDN1 PE=1 SV=2	[8] Phospho (Y);[8] Phospho (Y)	AEQESGLyR;AEQESGLyR	177598	156164	164364	132018	-0.171358
TYK2	Non-receptor tyrosine-protein kinase TYK2 OS=Homo sapiens GN=TYK2 PE=4 SV=1	[11] Phospho (Y)	LLAQAEGEPCyIR	1.23251e+08	1.22935e+08	1.06617e+08	1.11882e+08	-0.172128
ALDOA	Fructose-bisphosphate aldolase OS=Homo sapiens GN=ALDOA PE=3 SV=1	[2] Phospho (Y)	PyQYPALTPEQK	7.56842e+06	7.93313e+06	6.86646e+06	6.83133e+06	-0.178469
NCL	Nucleolin (Fragment) OS=Homo sapiens GN=NCL PE=4 SV=1	[5] Phospho (Y)	SISLyYTGEK	2.28198e+06	2.37543e+06	2.02897e+06	2.0844e+06	-0.179205
PGAM1	Phosphoglycerate mutase 1 OS=Homo sapiens GN=PGAM1 PE=1 SV=2	[5] Phospho (Y)	FSGWyDADLSPAGHEEAKR	3.27165e+06	3.23037e+06	3.20136e+06	2.53535e+06	-0.180662
KIRREL	Kin of IRRE-like protein 1 OS=Homo sapiens GN=KIRREL PE=1 SV=2	[7] Phospho (Y);[7] Phospho (Y);[7] Phospho (Y)	AVLYADyRAPGPAR;AVLYADyRAPGPAR;AVLYADyRAPGPAR	176466	176281	167235	143989	-0.180681
NUP133	Nuclear pore complex protein Nup133 OS=Homo sapiens GN=NUP133 PE=4 SV=1	[2] Oxidation (M)|[4] Deamidated (NQ)|[9] Phospho (Y)	DMLQAASHyR	749082	454362	456094	599326	-0.189351
TNS3	Tensin-3 OS=Homo sapiens GN=TNS3 PE=1 SV=2	[3] Phospho (ST);[7] Phospho (Y)	KLsLGQYDNDAGGQLPFSK;KLSLGQyDNDAGGQLPFSK	2.59138e+06	2.97578e+06	2.65792e+06	2.22347e+06	-0.189648
EPHA7	Ephrin type-A receptor 7 OS=Homo sapiens GN=EPHA7 PE=1 SV=3	[10] Phospho (Y)	ADQEGDEELyFHFK	55666.8	192094	96420.9	120320	-0.19298
HNRNPA3	Heterogeneous nuclear ribonucleoprotein A3 (Fragment) OS=Homo sapiens GN=HNRNPA3 PE=4 SV=1;Heterogeneous nuclear ribonucleoprotein A3 OS=Homo sapiens GN=HNRNPA3 PE=4 SV=1;Isoform 2 of Heterogeneous nuclear ribonucleoprotein A3 OS=Homo sapiens GN=HNRNPA3	[12] Phospho (ST);[4] Phospho (ST);[10] Phospho (Y);[6] Phospho (Y);[19] Phospho (Y);[4] Phospho (ST);[19] Phospho (Y);[4] Phospho (ST)	SSGSPYGGGYGsGGGSGGYGSR;SSGsPYGGGYGSGGGSGGYGSR;SSGSPYGGGyGSGGGSGGYGSR;SSGSPyGGGYGSGGGSGGYGSR;SSGSPYGGGYGSGGGSGGyGSR;SSGsPYGGGYGSGGGSGGYGSR;SSGSPYGGGYGSGGGSGGyGSR;SSGsPYGGGYGSGGGSGGYGSR	1.15817e+07	1.08723e+07	1.01865e+07	9.44555e+06	-0.193761
MLLT4	Afadin (Fragment) OS=Homo sapiens GN=MLLT4 PE=4 SV=1	[4] Phospho (Y);[4] Phospho (Y)	YSLyEVHVSGEER;YSLyEVHVSGEER	510917	413344	387880	420093	-0.193993
POTEE	POTE ankyrin domain family member E OS=Homo sapiens GN=POTEE PE=1 SV=3	[7] Phospho (Y)	IWHHTFyNELR	2.54245e+06	2.61116e+06	2.38454e+06	2.11692e+06	-0.195192
EEF1D	Elongation factor 1-delta OS=Homo sapiens GN=EEF1D PE=3 SV=1	[1] Phospho (ST)|[8] Phospho (ST)|[10] Phospho (Y)	sLFDQAEsSyR	647652	422211	455554	477893	-0.196787
DARS	Aspartate--tRNA ligase, cytoplasmic OS=Homo sapiens GN=DARS PE=1 SV=2	[4] Phospho (Y)	NNAyLAQSPQLYK	248368	232239	194248	223150	-0.203437
ITCH	Isoform 2 of E3 ubiquitin-protein ligase Itchy homolog OS=Homo sapiens GN=ITCH	[2] Phospho (Y)	IyYVDHFTR	129627	134307	113325	115152	-0.208132
ENSA	Alpha-endosulfine OS=Homo sapiens GN=ENSA PE=4 SV=1	[1] Phospho (Y)|[9] Oxidation (M);[7] Phospho (Y)|[9] Oxidation (M)	yFDSGDYNMAK;YFDSGDyNMAK	85535.8	107920	78389.6	87721	-0.219856
HSPA2	Heat shock-related 70 kDa protein 2 OS=Homo sapiens GN=HSPA2 PE=1 SV=1	[5] Phospho (Y)	TTPSyVAFTDTER	9.10475e+06	9.12211e+06	7.59484e+06	8.03464e+06	-0.221797
USP14	Ubiquitin carboxyl-terminal hydrolase OS=Homo sapiens GN=USP14 PE=2 SV=1	[1] Phospho (Y)	yLFTGLK	126408	129494	116228	101577	-0.232559
PTK2	Focal adhesion kinase 1 (Fragment) OS=Homo sapiens GN=PTK2 PE=3 SV=1	[5] Phospho (ST)|[23] Phospho (Y)	LSRGsIDREDGSLQGPIGNQHIyQPVGKPDPAAPPK	1.61027e+06	2.03405e+06	1.56559e+06	1.53054e+06	-0.235183
TNK2	Activated CDC42 kinase 1 OS=Homo sapiens GN=TNK2 PE=1 SV=3	[1] Phospho (Y);[1] Phospho (Y)	yATPQVIQAPGPR;yATPQVIQAPGPR	4.27781e+07	4.50725e+07	3.7564e+07	3.68718e+07	-0.239055
TPD52L2	Tumor protein D52-like 2 OS=Homo sapiens GN=TPD52L2 PE=2 SV=1	[11] Phospho (Y)	SWHDVQVSSAyVK	648441	653433	583993	516007	-0.243087
SND1	Staphylococcal nuclease domain-containing protein 1 OS=Homo sapiens GN=SND1 PE=1 SV=1	[2] Phospho (Y);[2] Phospho (Y)|[4] Oxidation (M)	EyGMIYLGK;EyGMIYLGK	5.87548e+06	5.65451e+06	5.33745e+06	4.379e+06	-0.24689
GDI2	Rab GDP dissociation inhibitor beta OS=Homo sapiens GN=GDI2 PE=4 SV=1	[7] Deamidated (NQ)|[10] Phospho (Y);[7] Deamidated (NQ)|[10] Phospho (Y)	TDDYLDQPCyETINR;TDDYLDQPCyETINR	1.21442e+07	1.34641e+07	1.03297e+07	1.11996e+07	-0.250309
SNRNP70	Isoform 3 of U1 small nuclear ribonucleoprotein 70 kDa OS=Homo sapiens GN=SNRNP70	[2] Phospho (Y);[2] Phospho (Y)	GyAFIEYEHER;GyAFIEYEHER	1.5592e+06	1.53246e+06	1.26663e+06	1.32845e+06	-0.252605
SGK223	Tyrosine-protein kinase SgK223 OS=Homo sapiens GN=SGK223 PE=1 SV=3	[9] Phospho (Y)	EATQPEPIyAESTK	5.60267e+06	5.59413e+06	4.53628e+06	4.84546e+06	-0.255159
NCL	Nucleolin OS=Homo sapiens GN=NCL PE=1 SV=3	[4] Phospho (Y)	NLPyKVTQDELK	226989	239437	186518	203236	-0.259085
TCP1	T-complex protein 1 subunit alpha OS=Homo sapiens GN=TCP1 PE=1 SV=1	[3] Phospho (ST);[4] Phospho (Y)	HGsYEDAVHSGALND;HGSyEDAVHSGALND	1.04174e+06	1.08281e+06	838456	934585	-0.260934
TNS3	Tensin-3 OS=Homo sapiens GN=TNS3 PE=1 SV=2	[17] Phospho (Y);[3] Oxidation (M)|[17] Phospho (Y);[3] Oxidation (M)|[17] Phospho (Y)	ESMCSTPAFPVSPETPyVK;ESMCSTPAFPVSPETPyVK;ESMCSTPAFPVSPETPyVK	9.94168e+06	8.94879e+06	7.41134e+06	8.3366e+06	-0.262496
PRRC2C	Protein PRRC2C OS=Homo sapiens GN=PRRC2C PE=4 SV=1	[1] Phospho (Y)	yATLSLFNTYK	538744	517566	497794	381070	-0.265321
UNG	Uracil-DNA glycosylase OS=Homo sapiens GN=UNG PE=1 SV=2	[3] Phospho (Y);[9] Phospho (ST)	TLySFFSPSPAR;TLYSFFSPsPAR	50347	58049.5	43377.1	46704.3	-0.267017
YWHAQ	14-3-3 protein theta (Fragment) OS=Homo sapiens GN=YWHAQ PE=4 SV=1	[1] Phospho (Y);[1] Phospho (Y)	yLAEVACGDDRK;yLAEVACGDDRK	54523.1	65994.3	50208.1	49809.7	-0.268985
PGAM1	Phosphoglycerate mutase 1 OS=Homo sapiens GN=PGAM1 PE=1 SV=2	[5] Phospho (Y);[5] Phospho (Y)	FSGWyDADLSPAGHEEAK;FSGWyDADLSPAGHEEAK	1.99771e+06	2.0154e+06	1.90004e+06	1.41797e+06	-0.274401
SRSF3	Serine/arginine-rich splicing factor 3 OS=Homo sapiens GN=SRSF3 PE=1 SV=1	[4] Phospho (Y);[4] Phospho (Y)	AFGyYGPLR;AFGyYGPLR	1.59876e+06	1.61532e+06	1.48099e+06	1.17385e+06	-0.275779
IRS4	Insulin receptor substrate 4 OS=Homo sapiens GN=IRS4 PE=1 SV=1	[8] Phospho (Y);[8] Phospho (Y);[8] Phospho (Y)|[11] Oxidation (M);[8] Phospho (Y)|[11] Oxidation (M);[8] Phospho (Y)|[11] Oxidation (M)	EADSSSDyVNMDFTKR;EADSSSDyVNMDFTKR;EADSSSDyVNMDFTKR;EADSSSDyVNMDFTKR;EADSSSDyVNMDFTKR	262245455	2.91545e+08	2.20648e+08	2.35018e+08	-0.281365
ERBB2IP	Protein LAP2 OS=Homo sapiens GN=ERBB2IP PE=1 SV=2	[8] Phospho (Y)	AQIPEGDyLSYR	2.14131e+07	1.94689e+07	1.63614e+07	1.72071e+07	-0.284357
PCNA	Proliferating cell nuclear antigen OS=Homo sapiens GN=PCNA PE=1 SV=1	[1] Phospho (Y)	yYLAPK	109241	107104	81571.8	95914.4	-0.285632
RPS4X	40S ribosomal protein S4, X isoform OS=Homo sapiens GN=RPS4X PE=1 SV=2	[1] Phospho (Y)	yALTGDEVKK	48451.5	56290.4	35678	49650	-0.295748
CDKL5	Isoform 2 of Cyclin-dependent kinase-like 5 OS=Homo sapiens GN=CDKL5	[8] Phospho (Y)|[9] Phospho (ST)	SATEGPSysEQLGAK	79941.2	156040	138749	52296.2	-0.304755
FASN	Fatty acid synthase OS=Homo sapiens GN=FASN PE=1 SV=3	[2] Phospho (Y)	GyAVLGGER	248334	275982	198878	224297	-0.30918
RPLP2	60S acidic ribosomal protein P2 OS=Homo sapiens GN=RPLP2 PE=1 SV=1	[15] Phospho (ST);[5] Phospho (Y)	YVASYLLAALGGNSsPSAK;YVASyLLAALGGNSSPSAK	317784	442672	289167	324568	-0.30925
RPL5	60S ribosomal protein L5 OS=Homo sapiens GN=RPL5 PE=1 SV=3	[8] Phospho (Y)	DIICQIAyAR	400573	396706	380889	261668	-0.31126
HDLBP	Vigilin OS=Homo sapiens GN=HDLBP PE=1 SV=2	[3] Phospho (Y)	MDyVEINIDHK	15147.9	20940.4	14915.9	14157.4	-0.311839
RPL10A	60S ribosomal protein L10a OS=Homo sapiens GN=RPL10A PE=1 SV=2	[1] Phospho (Y)	yDAFLASESLIK	48727.1	39409.5	39561	31414.9	-0.312411
HIST2H2BC	Putative histone H2B type 2-C OS=Homo sapiens GN=HIST2H2BC PE=5 SV=3	[7] Phospho (Y)	KESYSIyVYK	1.94455e+06	1.90942e+06	1.54574e+06	1.55659e+06	-0.312997
PEAK1	Pseudopodium-enriched atypical kinase 1 OS=Homo sapiens GN=PEAK1 PE=1 SV=4	[22] Phospho (Y);[9] Oxidation (M)|[22] Phospho (Y);[22] Phospho (Y)	FNSYNNAGMPPFPIIIHDEPTyAR;FNSYNNAGMPPFPIIIHDEPTyAR;FNSYNNAGMPPFPIIIHDEPTyAR	1.59756e+06	1.94559e+06	1.48186e+06	1.36797e+06	-0.314158
PLCG1	Isoform 2 of 1-phosphatidylinositol 4,5-bisphosphate phosphodiesterase gamma-1 OS=Homo sapiens GN=PLCG1	[6] Phospho (Y)	NEPNSyAISFR	1.40776e+06	1.51613e+06	1.10098e+06	1.24983e+06	-0.314731
KIRREL	Kin of IRRE-like protein 1 OS=Homo sapiens GN=KIRREL PE=1 SV=2	[2] Phospho (ST);[7] Phospho (Y);[13] Phospho (Y)	LsHSSGYAQLNTYSR;LSHSSGyAQLNTYSR;LSHSSGYAQLNTySR	2.52666e+06	2.6462e+06	288080	3.86698e+06	-0.316092
TNS1	Tensin-1 OS=Homo sapiens GN=TNS1 PE=4 SV=1	[4] Phospho (Y)	HVAyGGYSTPEDR	105930	103256	88612	79085.2	-0.318925
CCT8	Chaperonin containing TCP1, subunit 8 (Theta), isoform CRA_a OS=Homo sapiens GN=CCT8 PE=3 SV=1	[5] Phospho (Y)	QITSyGETCPGLEQYAIK	459216	372818	413937	250172	-0.325222
CSRP2	Cysteine and glycine-rich protein 2 OS=Homo sapiens GN=CSRP2 PE=1 SV=3	[4] Phospho (Y)	GFGyGQGAGALVHAQ	496558	482875	384186	396597	-0.327027
WEE1	Wee1-like protein kinase OS=Homo sapiens GN=WEE1 PE=1 SV=2	[6] Phospho (Y)	SPAAPyFLGSSFSPVR	1.85448e+06	1.61243e+06	1.74037e+06	1.0094e+06	-0.334338
EPHB1	Ephrin type-B receptor 1 OS=Homo sapiens GN=EPHB1 PE=1 SV=1	[2] Phospho (Y)	IyIDPFTYEDPNEAVR	173696	263069	176024	168276	-0.343194
TYRO3	Tyrosine-protein kinase receptor TYRO3 OS=Homo sapiens GN=TYRO3 PE=1 SV=1	[8] Phospho (Y)	KIYSGDYyR	1.16495e+06	1.13252e+06	912421	898225	-0.343538
FAM20B	Glycosaminoglycan xylosylkinase OS=Homo sapiens GN=FAM20B PE=1 SV=1	[9] Phospho (Y);[9] Phospho (Y);[9] Phospho (Y)	DHVVEGEPyAGYDR;DHVVEGEPyAGYDR;DHVVEGEPyAGYDR	2.79327e+06	3.094e+06	2.22644e+06	2.40393e+06	-0.34647
AURKB	Aurora kinase B (Fragment) OS=Homo sapiens GN=AURKB PE=4 SV=1	[5] Phospho (Y);[5] Phospho (Y)	FGNVyLAR;FGNVyLAR	169350	178813	139462	133572	-0.350684
BCAR1	Breast cancer anti-estrogen resistance protein 1 OS=Homo sapiens GN=BCAR1 PE=4 SV=1	[13] Phospho (Y)	DVPDGPLLREETyDVPPAFAK	4.07474e+06	4.51659e+06	3.62718e+06	3.10041e+06	-0.352792
LPHN1	Isoform 2 of Latrophilin-1 OS=Homo sapiens GN=LPHN1	[6] Phospho (Y)	NPLQGyYQVR	964202	931229	730206	748501	-0.358189
PHPT1	14 kDa phosphohistidine phosphatase OS=Homo sapiens GN=PHPT1 PE=1 SV=1	[6] Phospho (Y);[15] Phospho (Y)	AKYPDyEVTWANDGY;AKYPDYEVTWANDGy	517981	632538	518483	377831	-0.360209
EIF3L	Eukaryotic translation initiation factor 3 subunit L OS=Homo sapiens GN=EIF3L PE=4 SV=1	[1] Phospho (Y)	yGDFFIR	4674.41	3017.73	3128.34	2862.93	-0.360523
WASL	Neural Wiskott-Aldrich syndrome protein OS=Homo sapiens GN=WASL PE=1 SV=2	[3] Phospho (Y);[3] Phospho (Y);[3] Phospho (Y)	VIyDFIEK;VIyDFIEK;VIyDFIEK	2.40296e+07	2.29642e+07	1.99705e+07	1.64406e+07	-0.368093
SLC25A10	Mitochondrial dicarboxylate carrier OS=Homo sapiens GN=SLC25A10 PE=2 SV=1	[2] Phospho (Y)	NyIQGINLVQAK	46413.3	37698.3	36577.2	28554.2	-0.36895
G3BP1	Ras GTPase-activating protein-binding protein 1 (Fragment) OS=Homo sapiens GN=G3BP1 PE=4 SV=1	[2] Phospho (Y)	FyVHNDIFR	6311.73	45228.3	18540	21290.1	-0.371836
ENO1	Alpha-enolase OS=Homo sapiens GN=ENO1 PE=1 SV=2	[1] Phospho (Y)	yISPDQLADLYK	270126	318895	248235	206031	-0.374783
CLASP1	CLIP-associating protein 1 OS=Homo sapiens GN=CLASP1 PE=4 SV=1	[6] Phospho (Y)	LLGSGyGGLTGGSSR	867359	884218	661392	686336	-0.378125
PEAK1	Pseudopodium-enriched atypical kinase 1 OS=Homo sapiens GN=PEAK1 PE=1 SV=4	[10] Phospho (Y);[10] Phospho (Y);[10] Phospho (Y)	VPIVINPNAyDNLAIYK;VPIVINPNAyDNLAIYK;VPIVINPNAyDNLAIYK	6.60584e+06	7.31324e+06	6.19947e+06	4.40271e+06	-0.392702
MERTK	Tyrosine-protein kinase Mer OS=Homo sapiens GN=MERTK PE=1 SV=2	[1] Phospho (Y)	yILNGGSEEWEDLTSAPSAAVTAEK	204650	270759	226434	135550	-0.393242
CDK3	Cyclin-dependent kinase 3 OS=Homo sapiens GN=CDK3 PE=1 SV=1	[8] Phospho (ST);[9] Phospho (Y)	VEKIGEGtYGVVYK;VEKIGEGTyGVVYK	1.11401e+06	1.16059e+06	964087	759373	-0.400304
APP	Isoform L-APP752 of Amyloid beta A4 protein OS=Homo sapiens GN=APP	[6] Phospho (Y)	MQQNGyENPTYK	53188.8	64054.3	50029.6	38209.9	-0.410006
KCTD12	BTB/POZ domain-containing protein KCTD12 OS=Homo sapiens GN=KCTD12 PE=1 SV=1	[4] Phospho (Y)	EAEyFELPELVR	23952.5	68349	30694.2	38367.4	-0.418471
BCAR1	Breast cancer anti-estrogen resistance protein 1 OS=Homo sapiens GN=BCAR1 PE=4 SV=1	[6] Phospho (Y);[6] Phospho (Y)	AQQGLyQVPGPSPQFQSPPAK;AQQGLyQVPGPSPQFQSPPAK	1.52676e+07	1.4053e+07	1.15525e+07	1.02606e+07	-0.426717
SRSF2	Serine/arginine-rich splicing factor 2 OS=Homo sapiens GN=SRSF2 PE=1 SV=4	[6] Phospho (Y)	YGGGGyGRR	216867	189217	186469	115492	-0.427413
TYRO3	Tyrosine-protein kinase receptor TYRO3 OS=Homo sapiens GN=TYRO3 PE=1 SV=1	[6] Phospho (Y)	IYSGDyYR	1.4413e+06	1.34456e+06	1.02813e+06	1.03926e+06	-0.430307
ALB	Serum albumin OS=Bos taurus GN=ALB PE=1 SV=4	[1] Phospho (Y)	yICDNQDTISSK	1.30116e+06	1.09526e+06	873290	884202	-0.447365
CTTN	Src substrate cortactin OS=Homo sapiens GN=CTTN PE=1 SV=2	[7] Phospho (Y);[3] Phospho (ST)	LPSSPVyEDAASFK;LPsSPVYEDAASFK	6.1942e+06	6.17973e+06	5.0453e+06	3.97785e+06	-0.455601
CNN3	Calponin-3 OS=Homo sapiens GN=CNN3 PE=4 SV=1	[5] Phospho (Y)	GMSVyGLGR	1.1612e+06	1.19286e+06	852593	852199	-0.465557
EPHA7	Isoform 4 of Ephrin type-A receptor 7 OS=Homo sapiens GN=EPHA7	[2] Phospho (Y)	TyIDPETYEDPNR	1.01385e+07	1.21902e+07	7.35365e+06	8.79288e+06	-0.467674
HNRNPR	Isoform 2 of Heterogeneous nuclear ribonucleoprotein R OS=Homo sapiens GN=HNRNPR	[2] Phospho (Y);[2] Phospho (Y)	GyAFITFCGK;GyAFITFCGK	29367.2	7897.71	10145.3	16742.6	-0.470862
HNRNPAB	Heterogeneous nuclear ribonucleoprotein A/B OS=Homo sapiens GN=HNRNPAB PE=1 SV=2	[8] Phospho (Y)	EVYQQQQyGSGGR	511306	491207	522851	199251	-0.473345
RBMX	RNA-binding motif protein, X chromosome OS=Homo sapiens GN=RBMX PE=1 SV=3	[4] Phospho (Y);[4] Phospho (Y);[4] Phospho (Y);[4] Phospho (Y)	DDGySTKDSYSSR;DDGySTKDSYSSR;DDGySTKDSYSSR;DDGySTKDSYSSR	447095	439857	403983	232839	-0.477964
SDC2	Syndecan OS=Homo sapiens GN=SDC2 PE=3 SV=1	[7] Phospho (Y);[7] Phospho (Y)	APTKEFyA;APTKEFyA	5.85338e+06	5.96268e+06	4.20528e+06	4.25934e+06	-0.481232
CTNND1	Isoform 2AB of Catenin delta-1 OS=Homo sapiens GN=CTNND1	[3] Deamidated (NQ)|[9] Phospho (Y)	NGNGGPGPyVGQAGTATLPR	189899	197122	133171	143821	-0.482565
PSMB5	Proteasome subunit beta type-5 OS=Homo sapiens GN=PSMB5 PE=3 SV=1	[3] Phospho (Y)	DAySGGAVNLYHVR	596742	643128	465662	419701	-0.485848
EEF1A1P5	Putative elongation factor 1-alpha-like 3 OS=Homo sapiens GN=EEF1A1P5 PE=5 SV=1	[2] Phospho (Y);[2] Phospho (Y);[4] Phospho (ST)	YyVTIIDAPGHR;YyVTIIDAPGHR;YYVtIIDAPGHR	2.15615e+06	2.1299e+06	1.65628e+06	1.39611e+06	-0.489711
SRC	Isoform 2 of Proto-oncogene tyrosine-protein kinase Src OS=Homo sapiens GN=SRC	[9] Phospho (Y)	WTAPEAALyGR	1.35e+06	1.22442e+06	936689	892118	-0.493344
EIF3L	Eukaryotic translation initiation factor 3 subunit L OS=Homo sapiens GN=EIF3L PE=4 SV=1	[2] Phospho (Y)	QyEQQTYQVIPEVIK	167603	189953	114906	135494	-0.513934
LDHB	L-lactate dehydrogenase B chain OS=Homo sapiens GN=LDHB PE=1 SV=2	[7] Phospho (Y);[1] Oxidation (M)|[7] Phospho (Y)	MVVESAyEVIK;MVVESAyEVIK	6.56674e+06	7.13846e+06	5.1608e+06	4.42873e+06	-0.515192
ATP1A1	Sodium/potassium-transporting ATPase subunit alpha-1 OS=Homo sapiens GN=ATP1A1 PE=3 SV=1	[3] Phospho (Y)	DKyEPAAVSEQGDKK	1.83618e+06	1.85414e+06	1.37408e+06	1208020	-0.515199
ATIC	Phosphoribosylaminoimidazolecarboxamide formyltransferase OS=Homo sapiens GN=ATIC PE=4 SV=1	[5] Phospho (Y)	VCMVyDLYK	709051	734392	539195	467430	-0.519988
SHB	SH2 domain-containing adapter protein B OS=Homo sapiens GN=SHB PE=1 SV=2	[9] Phospho (Y)	DKVTIADDySDPFDAKNDLK	1098464	1.29555e+06	800418	867530	-0.521355
SNAP23	Synaptosomal-associated protein 23 OS=Homo sapiens GN=SNAP23 PE=1 SV=1	[7] Deamidated (NQ)|[22] Phospho (Y)	QPGPVTNGQLQQPTTGAASGGyIK	113406	121917	82400.8	81415.4	-0.522564
KIAA1217	Sickle tail protein homolog OS=Homo sapiens GN=KIAA1217 PE=4 SV=2	[5] Phospho (Y)	NEGFyADPYLYHEGR	962821	981673	732519	621107	-0.522566
PTBP1	Isoform 2 of Polypyrimidine tract-binding protein 1 OS=Homo sapiens GN=PTBP1	[5] Phospho (Y)	GQPIyIQFSNHK	488451	387996	314235	292553	-0.530472
PSMA6	Proteasome subunit alpha type OS=Homo sapiens GN=PSMA6 PE=3 SV=1	[2] Phospho (Y)	LyQVEYAFK	354948	357803	268811	223896	-0.532669
IK	Protein Red OS=Homo sapiens GN=IK PE=1 SV=3	[10] Phospho (ST);[7] Phospho (Y)	DGVNKDYEEtELISTTANYR;DGVNKDyEETELISTTANYR	734682	891713	609404	509378	-0.539748
PTPRD	Isoform 2 of Receptor-type tyrosine-protein phosphatase delta OS=Homo sapiens GN=PTPRD;Protein tyrosine phosphatase, receptor type, D, isoform CRA_c OS=Homo sapiens GN=PTPRD PE=4 SV=1	[1] Phospho (Y);[1] Phospho (Y)	yANVIAYDHSR;yANVIAYDHSR	476966	445540	353616	280614	-0.540551
PRKCD	Isoform 2 of Protein kinase C delta type OS=Homo sapiens GN=PRKCD	[13] Phospho (Y);[13] Phospho (Y)	RSDSASSEPVGIyQGFEK;RSDSASSEPVGIyQGFEK	1.1564e+06	1.28129e+06	747320	915853	-0.551577
MDH2	Malate dehydrogenase, mitochondrial OS=Homo sapiens GN=MDH2 PE=1 SV=3	[12] Phospho (Y)	AGAGSATLSMAyAGAR	150401	189614	128356	102532	-0.558405
HSPA5	78 kDa glucose-regulated protein OS=Homo sapiens GN=HSPA5 PE=1 SV=2	[8] Phospho (Y);[6] Phospho (Y)	NELESYAySLK;NELESyAYSLK	931838	889524	693637	540180	-0.56189
GAPDH	Glyceraldehyde-3-phosphate dehydrogenase OS=Homo sapiens GN=GAPDH PE=3 SV=1	[11] Phospho (Y)	LISWYDNEFGySNR	326228	503878	331188	230070	-0.564633
BCAR1	Breast cancer anti-estrogen resistance protein 1 OS=Homo sapiens GN=BCAR1 PE=4 SV=1	[3] Deamidated (NQ)|[12] Phospho (Y);[3] Deamidated (NQ)|[12] Phospho (Y);[3] Deamidated (NQ)|[12] Phospho (Y)	GPNGRDPLLEVyDVPPSVEK;GPNGRDPLLEVyDVPPSVEK;GPNGRDPLLEVyDVPPSVEK	504778	648408	325528	452296	-0.56811
HSPA9	Stress-70 protein, mitochondrial OS=Homo sapiens GN=HSPA9 PE=1 SV=2	[1] Phospho (Y)	yDDPEVQKDIK	58214	80178.9	45151.4	47335.7	-0.581447
UMPS	Uridine 5'-monophosphate synthase OS=Homo sapiens GN=UMPS PE=1 SV=1	[8] Phospho (Y);[8] Phospho (Y)	SGLSSPIyIDLR;SGLSSPIyIDLR	302483	286084	177672	215390	-0.582448
STIP1	Stress-induced-phosphoprotein 1 OS=Homo sapiens GN=STIP1 PE=4 SV=1	[3] Phospho (Y)	LAyINPDLALEEK	1.58031e+06	2.08029e+06	1.01624e+06	1.42466e+06	-0.584667
TUBB	Tubulin beta chain OS=Homo sapiens GN=TUBB PE=3 SV=1	[5] Phospho (Y);[5] Phospho (Y)	ISVYyNEATGGK;ISVYyNEATGGK	2961682	3.0746e+06	1.98278e+06	1.97383e+06	-0.609397
FAM195B	HCG1818442, isoform CRA_a OS=Homo sapiens GN=FAM195B PE=4 SV=1	[3] Phospho (Y)	FIyEAWQGVER	327959	374857	257238	201513	-0.615436
ATP1A3	Sodium/potassium-transporting ATPase subunit alpha-3 OS=Homo sapiens GN=ATP1A3 PE=2 SV=1	[1] Phospho (Y);[1] Phospho (Y)	yNTDCVQGLTHSK;yNTDCVQGLTHSK	6.41197e+06	6.20261e+06	4.05859e+06	4.16291e+06	-0.61762
DDX21	Nucleolar RNA helicase 2 OS=Homo sapiens GN=DDX21 PE=1 SV=5	[7] Phospho (Y)	LSVACFyGGTPYGGQFER	290814	353061	207382	212120	-0.6181
CCT8	Chaperonin containing TCP1, subunit 8 (Theta), isoform CRA_a OS=Homo sapiens GN=CCT8 PE=3 SV=1	[10] Phospho (Y)	HFSGLEEAVyR	827926	1.04174e+06	559254	650216	-0.628404
TRIP6	Thyroid receptor-interacting protein 6 OS=Homo sapiens GN=TRIP6 PE=1 SV=3	[12] Phospho (Y)	VNFCPLPSEQCyQAPGGPEDR	784396	669747	499045	438764	-0.632803
ARHGEF6	Rho guanine nucleotide exchange factor 6 OS=Homo sapiens GN=ARHGEF6 PE=1 SV=2	[5] Phospho (Y)	GDIIyVTR	381007	346539	259867	209108	-0.633528
HNRNPA1	Isoform 2 of Heterogeneous nuclear ribonucleoprotein A1 OS=Homo sapiens GN=HNRNPA1	[1] Phospho (Y)|[8] Deamidated (NQ)	yHTVNGHNCEVR	88806.8	103944	118470	5725.26	-0.634128
HSP90AB2P	Putative heat shock protein HSP 90-beta 2 OS=Homo sapiens GN=HSP90AB2P PE=1 SV=2	[4] Phospho (Y)	SIYyITGESK	720516	755970	435626	514066	-0.636635
CSNK2A2	Casein kinase II subunit alpha' OS=Homo sapiens GN=CSNK2A2 PE=1 SV=1	[11] Phospho (Y)	REPFFHGQDNyDQLVR	1.03503e+06	1.07381e+06	640500	699820	-0.65387
HSP90AB1	Heat shock protein HSP 90-beta OS=Homo sapiens GN=HSP90AB1 PE=1 SV=4	[1] Phospho (Y);[3] Phospho (ST)	yESLTDPSKLDSGK;YEsLTDPSKLDSGK	4.93399e+06	5.09263e+06	3.21418e+06	3.13425e+06	-0.659364
TNK2	Activated CDC42 kinase 1 OS=Homo sapiens GN=TNK2 PE=3 SV=1	[4] Phospho (Y)	KPTyDPVSEDQDPLSSDFKR	4.99478e+06	5.81651e+06	3.44966e+06	3.39133e+06	-0.660261
HNRNPU	Isoform Short of Heterogeneous nuclear ribonucleoprotein U OS=Homo sapiens GN=HNRNPU	[5] Phospho (Y);[12] Phospho (ST);[5] Phospho (Y);[2] Phospho (Y);[2] Phospho (Y)	GYFEyIEENKYSR;GYFEYIEENKYsR;GYFEyIEENKYSR;GyFEYIEENKYSR;GyFEYIEENKYSR	1.06873e+06	1.26759e+06	830043	640202	-0.668181
PKM	Isoform M1 of Pyruvate kinase isozymes M1/M2 OS=Homo sapiens GN=PKM	[12] Phospho (Y)|[13] Oxidation (M);[3] Phospho (ST)|[10] Deamidated (NQ)|[13] Oxidation (M)	GATLKITLDNAyMEK;GAtLKITLDNAYMEK	105123	110065	72025	63228.9	-0.669924
PSMA2	Proteasome subunit alpha type-2 OS=Homo sapiens GN=PSMA2 PE=1 SV=2	[7] Phospho (ST);[6] Phospho (Y)	HIGLVYsGMGPDYR;HIGLVySGMGPDYR	1.09361e+06	1.04475e+06	751115	589676	-0.673421
CTTN	Src substrate cortactin OS=Homo sapiens GN=CTTN PE=1 SV=2	[12] Phospho (Y);[12] Phospho (Y);[13] Phospho (ST)|[14] Oxidation (M);[13] Phospho (ST)|[14] Oxidation (M);[12] Phospho (Y)|[14] Oxidation (M)	GPVSGTEPEPVySMEAADYR;GPVSGTEPEPVySMEAADYR;GPVSGTEPEPVYsMEAADYR;GPVSGTEPEPVYsMEAADYR;GPVSGTEPEPVySMEAADYR	3.33251e+06	3.75948e+06	2.4032e+06	2.03673e+06	-0.675657
ERH	Enhancer of rudimentary homolog OS=Homo sapiens GN=ERH PE=1 SV=1	[9] Phospho (Y)	ADTQTYQPyNKDWIK	620033	597888	376252	377299	-0.692644
HIST3H2BB	Histone H2B type 3-B OS=Homo sapiens GN=HIST3H2BB PE=1 SV=3	[6] Phospho (Y);[8] Phospho (Y)	ESYSIyVYK;ESYSIYVyK	6.09204e+06	6.41406e+06	3.65021e+06	4.07764e+06	-0.694492
PARD3	Isoform 4 of Partitioning defective 3 homolog OS=Homo sapiens GN=PARD3	[15] Phospho (Y);[15] Phospho (Y)|[22] Deamidated (NQ)	KNASSVSQDSWEQNySPGEGFQSAK;KNASSVSQDSWEQNySPGEGFQSAK	97749.6	115770	63620.1	66985.4	-0.709155
ALB	Serum albumin OS=Bos taurus GN=ALB PE=1 SV=4	[4] Phospho (Y)	LGEyGFQNALIVR	252012	339722	219391	141894	-0.711814
PPP1R14B	Protein phosphatase 1 regulatory subunit 14B OS=Homo sapiens GN=PPP1R14B PE=1 SV=3	[2] Phospho (Y)	VyFQSPPGAAGEGPGGADDEGPVRR	2.1168e+06	2.19055e+06	1.26954e+06	1.35233e+06	-0.716201
CAV1	Caveolin-1 OS=Homo sapiens GN=CAV1 PE=1 SV=4	[9] Phospho (Y)	YVDSEGHLyTVPIR	1.99459e+06	1.91176e+06	1.16858e+06	1.20214e+06	-0.720501
CFL1;CFL2	Cofilin 1 (Non-muscle), isoform CRA_a OS=Homo sapiens GN=CFL1 PE=4 SV=1;Cofilin-2 OS=Homo sapiens GN=CFL2 PE=1 SV=1	[7] Phospho (ST);[8] Phospho (Y)	YALYDAtYETK;YALYDATyETK	7.85088e+06	8.11197e+06	4.58489e+06	5.02031e+06	-0.732831
IGF2BP1	Insulin-like growth factor 2 mRNA-binding protein 1 OS=Homo sapiens GN=IGF2BP1 PE=1 SV=2	[3] Phospho (Y)	SGyAFVDCPDEHWAMK	272488	249351	178132	134809	-0.737717
PKP4	Isoform 2 of Plakophilin-4 OS=Homo sapiens GN=PKP4	[5] Phospho (Y);[5] Phospho (Y)	STTNyVDFYSTK;STTNyVDFYSTK	7.90624e+07	7.98575e+07	4.60399e+07	4.92316e+07	-0.738182
SHB	SH2 domain-containing adapter protein B OS=Homo sapiens GN=SHB PE=1 SV=2	[7] Phospho (Y)	VTIADDySDPFDAKNDLK	330413	327260	216781	176796	-0.740724
PSMA6	Proteasome (Prosome, macropain) subunit, alpha type, 6, isoform CRA_a OS=Homo sapiens GN=PSMA6 PE=2 SV=1	[3] Phospho (Y)	YGyEIPVDMLCK	67876.5	115551	58632.8	50578	-0.748092
EIF2B5	Translation initiation factor eIF-2B subunit epsilon OS=Homo sapiens GN=EIF2B5 PE=4 SV=1	[1] Phospho (Y)	yAYNISLK	197810	210111	117548	125140	-0.749184
IK	Protein Red OS=Homo sapiens GN=IK PE=1 SV=3	[8] Phospho (Y)	RDGVNKDyEETELISTTANYR	747974	946211	510522	481505	-0.772141
PIK3R2	Phosphatidylinositol 3-kinase regulatory subunit beta OS=Homo sapiens GN=PIK3R2 PE=1 SV=2	[8] Phospho (Y);[8] Phospho (Y)	SREYDQLyEEYTR;SREYDQLyEEYTR	2.4805e+06	2.79725e+06	1.44341e+06	1.63493e+06	-0.777773
ABI1	Abl interactor 1 OS=Homo sapiens GN=ABI1 PE=4 SV=1	[6] Phospho (Y)	ALIESyQNLTR	272131	324292	166559	180582	-0.780814
ELMO2	Engulfment and cell motility protein 2 OS=Homo sapiens GN=ELMO2 PE=2 SV=1	[11] Phospho (Y)	EPSSYDFVYHyG	965704	952204	628300	480221	-0.790898
EPN2	Epsin-2 OS=Homo sapiens GN=EPN2 PE=4 SV=1	[6] Deamidated (NQ)|[8] Phospho (ST)|[14] Deamidated (NQ);[16] Phospho (Y)	GSSQPNLsTSHSEQEYGK;GSSQPNLSTSHSEQEyGK	678832	663172	374558	399986	-0.79297
HSPA8	Heat shock cognate 71 kDa protein OS=Homo sapiens GN=HSPA8 PE=1 SV=1	[6] Phospho (Y)	NSLESyAFNMK	300745	312343	190399	159970	-0.807221
SMC4	Structural maintenance of chromosomes protein 4 OS=Homo sapiens GN=SMC4 PE=1 SV=2	[5] Phospho (Y)	IPGIyGR	93325.5	96910.7	21535.8	87148.4	-0.80765
ATP1A1	Sodium/potassium-transporting ATPase subunit alpha-1 OS=Homo sapiens GN=ATP1A1 PE=3 SV=1	[3] Phospho (Y)	DKyEPAAVSEQGDK	857871	907892	534162	473721	-0.808965
LDHA	Isoform 3 of L-lactate dehydrogenase A chain OS=Homo sapiens GN=LDHA	[7] Phospho (Y)	QVVESAyEVIK	4.71316e+06	5.0318e+06	2624461	2.93665e+06	-0.809282
PGM1	Isoform 2 of Phosphoglucomutase-1 OS=Homo sapiens GN=PGM1	[4] Phospho (Y)	IALyETPTGWK	1.07715e+06	1.12516e+06	694912	553632	-0.818773
SHB	SH2 domain-containing adapter protein B OS=Homo sapiens GN=SHB PE=1 SV=2	[9] Phospho (Y);[9] Phospho (Y);[9] Phospho (Y);[9] Phospho (Y)|[10] Oxidation (M);[9] Phospho (Y)|[10] Oxidation (M)	AGKGESAGyMEPYEAQR;AGKGESAGyMEPYEAQR;AGKGESAGyMEPYEAQR;AGKGESAGyMEPYEAQR;AGKGESAGyMEPYEAQR	4.29618e+06	4.21013e+06	2.51478e+06	2.28808e+06	-0.824641
NPEPPS	Puromycin-sensitive aminopeptidase OS=Homo sapiens GN=NPEPPS PE=4 SV=1	[1] Phospho (Y)	yAAVTQFEATDAR	665666	790505	375356	446720	-0.824836
RARS	Isoform Monomeric of Arginine--tRNA ligase, cytoplasmic OS=Homo sapiens GN=RARS	[2] Phospho (Y)	AyQCVVLLQGK	649107	619076	370485	343513	-0.82877
CXADR	Coxsackievirus and adenovirus receptor OS=Homo sapiens GN=CXADR PE=4 SV=1	[3] Phospho (Y)	TQyNQVPSEDFER	3.27802e+06	3.72285e+06	1.80365e+06	2.03961e+06	-0.865201
CTNND1	Isoform 2AB of Catenin delta-1 OS=Homo sapiens GN=CTNND1	[13] Phospho (Y);[15] Phospho (ST);[13] Phospho (Y);[15] Phospho (ST);[10] Phospho (ST)	HYEDGYPGGSDNyGSLSR;HYEDGYPGGSDNYGsLSR;HYEDGYPGGSDNyGSLSR;HYEDGYPGGSDNYGsLSR;HYEDGYPGGsDNYGSLSR	1.14342e+07	1.24052e+07	6.89682e+06	6.02656e+06	-0.883362
CUL3	Cullin-3 OS=Homo sapiens GN=CUL3 PE=1 SV=2	[6] Phospho (Y)	VLTTGyWPTQSATPK	226823	231613	139425	108834	-0.884872
IRS4	Insulin receptor substrate 4 OS=Homo sapiens GN=IRS4 PE=1 SV=1	[8] Phospho (Y);[8] Phospho (Y)|[11] Oxidation (M);[8] Phospho (Y)|[11] Oxidation (M);[8] Phospho (Y)	EADSSSDyVNMDFTK;EADSSSDyVNMDFTK;EADSSSDyVNMDFTK;EADSSSDyVNMDFTK	5.93049e+07	6.96413e+07	3.3832e+07	3.58121e+07	-0.888698
FYN	Tyrosine-protein kinase Fyn OS=Homo sapiens GN=FYN PE=1 SV=3	[3] Phospho (Y);[3] Phospho (Y);[3] Phospho (Y)	GAySLSIR;GAySLSIR;GAySLSIR	2.10927e+07	2.05262e+07	1.39867e+07	8.11409e+06	-0.913141
ERBB2IP	Isoform 3 of Protein LAP2 OS=Homo sapiens GN=ERBB2IP	[2] Phospho (Y)	IyDILSDNGPQQPSTTVK	99551.6	146057	75078.8	54761.4	-0.919626
FYN	FYN oncogene related to SRC, FGR, YES OS=Homo sapiens GN=FYN PE=2 SV=1	[8] Phospho (Y);[8] Phospho (Y);[8] Phospho (Y);[4] Deamidated (NQ)|[8] Phospho (Y);[7] Phospho (Y);[4] Deamidated (NQ)|[8] Phospho (Y);[4] Deamidated (NQ)|[7] Phospho (Y);[8] Phospho (Y)	KLDNGGYyITTR;KLDNGGYyITTR;KLDNGGYyITTR;KLDNGGYyITTR;KLDNGGyYITTR;KLDNGGYyITTR;KLDNGGyYITTR;KLDNGGYyITTR	5.06716e+07	5.22602e+07	2.59504e+07	2.82531e+07	-0.925231
LTV1	Protein LTV1 homolog OS=Homo sapiens GN=LTV1 PE=1 SV=1	[9] Phospho (Y)	LQEVLNDYyKEK	164373	151018	54112.3	111636	-0.928153
CDV3	Protein CDV3 homolog OS=Homo sapiens GN=CDV3 PE=1 SV=1	[7] Phospho (Y)	LQLDNQyAVLENQK	1.78463e+06	2.03788e+06	1.02099e+06	983749	-0.931106
SLC38A2	Sodium-coupled neutral amino acid transporter 2 OS=Homo sapiens GN=SLC38A2 PE=1 SV=2	[20] Phospho (Y);[22] Phospho (Y)	FSISPDEDSSSYSSNSDFNySYPTK;FSISPDEDSSSYSSNSDFNYSyPTK	627277	777489	388808	343855	-0.939108
EEF2	Elongation factor 2 OS=Homo sapiens GN=EEF2 PE=1 SV=4	[3] Phospho (Y)	CLyASVLTAQPR	113827	127369	75862.4	49664	-0.942215
HSPA1B	Heat shock 70 kDa protein 1A/1B OS=Homo sapiens GN=HSPA1B PE=3 SV=1	[6] Phospho (Y)	NALESyAFNMK	1.3606e+06	1.38919e+06	675069	737486	-0.961011
SCARF2	Isoform 2 of Scavenger receptor class F member 2 OS=Homo sapiens GN=SCARF2	[13] Phospho (Y)	SASSVEGPGGALyAR	1.89774e+06	2.03501e+06	1.05791e+06	961731	-0.961442
ANXA5	Annexin A5 OS=Homo sapiens GN=ANXA5 PE=1 SV=2	[5] Phospho (Y)	LYDAyELK	3.44134e+06	3.76884e+06	1.79686e+06	1.90471e+06	-0.961897
SNAP23	Synaptosomal-associated protein 23 OS=Homo sapiens GN=SNAP23 PE=1 SV=1	[9] Deamidated (NQ)|[22] Phospho (Y)	QPGPVTNGQLQQPTTGAASGGyIKR	1.1857e+06	1.20696e+06	691373	521286	-0.980441
KIAA1217	Sickle tail protein homolog OS=Homo sapiens GN=KIAA1217 PE=1 SV=2	[3] Phospho (Y)	NVyYELNDVR	859541	921112	414842	484820	-0.984953
HIST1H4A	Histone H4 OS=Homo sapiens GN=HIST1H4A PE=1 SV=2	[6] Phospho (Y)	ISGLIyEETR	1.64199e+06	2.02367e+06	813146	1.03358e+06	-0.989105
YWHAQ	14-3-3 protein theta (Fragment) OS=Homo sapiens GN=YWHAQ PE=4 SV=1	[7] Phospho (Y)	NLLSVAyK	272929	322151	152399	146870	-0.991644
HSP90B1	Endoplasmin OS=Homo sapiens GN=HSP90B1 PE=1 SV=1	[13] Phospho (Y)	LTESPCALVASQyGWSGNMER	14578.6	14068.3	3029.98	11302.7	-0.999066
TPI1	Triosephosphate isomerase OS=Homo sapiens GN=TPI1 PE=1 SV=3	[5] Phospho (Y)	VVLAyEPVWAIGTGK	157224	144634	85895.4	64916.9	-1.00112
OCLN	Isoform 4 of Occludin OS=Homo sapiens GN=OCLN	[16] Phospho (Y)	NVSAGTQDVPSPPSDyVER	2.54317e+06	2.79538e+06	1.31476e+06	1.35074e+06	-1.00204
PKP4	Plakophilin-4 OS=Homo sapiens GN=PKP4 PE=1 SV=2	[8] Phospho (ST);[9] Phospho (Y)	LYLQSPHsYEDPYFDDR;LYLQSPHSyEDPYFDDR	3.86102e+06	4.07012e+06	2.17029e+06	1.77457e+06	-1.00755
SMC3	Structural maintenance of chromosomes protein 3 OS=Homo sapiens GN=SMC3 PE=1 SV=2	[2] Phospho (Y)|[11] Phospho (ST)|[13] Oxidation (M)	VyDERKEESIsLMK	519409	577323	228353	316317	-1.00976
PLCG1	Isoform 2 of 1-phosphatidylinositol 4,5-bisphosphate phosphodiesterase gamma-1 OS=Homo sapiens GN=PLCG1	[8] Phospho (Y)	IGTAEPDyGALYEGR	2.00536e+06	1.91932e+06	867180	1.06496e+06	-1.02237
VDAC2	Voltage-dependent anion channel 2 (Fragment) OS=Homo sapiens GN=VDAC2 PE=4 SV=1	[4] Phospho (Y)	WCEyGLTFTEK	146614	171617	71350	84154.2	-1.03312
PIK3R2	Phosphatidylinositol 3-kinase regulatory subunit beta OS=Homo sapiens GN=PIK3R2 PE=1 SV=2	[5] Phospho (Y)	HCVIyR	19469.3	16313.5	10258.7	7034.63	-1.04905
PAK1	Serine/threonine-protein kinase PAK 1 (Fragment) OS=Homo sapiens GN=PAK1 PE=4 SV=1	[3] Phospho (Y);[3] Phospho (Y)	ALyLIATNGTPELQNPEK;ALyLIATNGTPELQNPEK	93160.2	105291	50797.1	43960.7	-1.06647
SGOL1	Isoform 6 of Shugoshin-like 1 OS=Homo sapiens GN=SGOL1	[8] Phospho (Y);[6] Phospho (ST)	DITNVSLyPVVK;DITNVsLYPVVK	170000	148759	87118.4	64407.2	-1.0729
SRC	Isoform 2 of Proto-oncogene tyrosine-protein kinase Src OS=Homo sapiens GN=SRC	[8] Phospho (Y)	KLDSGGFyITSR	206660	208267	106690	89951.7	-1.07729
ATP1A1	Sodium/potassium-transporting ATPase subunit alpha-1 OS=Homo sapiens GN=ATP1A1 PE=3 SV=1	[5] Phospho (Y);[5] Phospho (Y);[5] Phospho (Y);[5] Phospho (Y)	GIVVyTGDR;GIVVyTGDR;GIVVyTGDR;GIVVyTGDR	2.00041e+08	2.24163e+08	9.7427e+07	1.02495e+08	-1.08532
HNRNPA2B1	Isoform A2 of Heterogeneous nuclear ribonucleoproteins A2/B1 OS=Homo sapiens GN=HNRNPA2B1	[6] Phospho (Y);[6] Phospho (Y);[2] Oxidation (M)|[22] Phospho (Y);[2] Oxidation (M)|[22] Phospho (Y);[6] Phospho (Y);[2] Oxidation (M)|[22] Phospho (Y)	NMGGPyGGGNYGPGGSGGSGGYGGR;NMGGPyGGGNYGPGGSGGSGGYGGR;NMGGPYGGGNYGPGGSGGSGGyGGR;NMGGPYGGGNYGPGGSGGSGGyGGR;NMGGPyGGGNYGPGGSGGSGGYGGR;NMGGPYGGGNYGPGGSGGSGGyGGR	3.61162e+06	3.55419e+06	1.83122e+06	1.53842e+06	-1.08853
PRRC2A	Protein PRRC2A OS=Homo sapiens GN=PRRC2A PE=4 SV=1	[1] Phospho (Y)	ySSLNLFDTYK	23371.7	49470.1	23744.7	10225.9	-1.10048
CAPRIN1	Caprin-1 OS=Homo sapiens GN=CAPRIN1 PE=1 SV=2	[6] Phospho (Y)	GKLDDyQER	1.19477e+06	1.18437e+06	595516	510865	-1.10459
ATP1A1	Sodium/potassium-transporting ATPase subunit alpha-1 OS=Homo sapiens GN=ATP1A1 PE=3 SV=1	[1] Phospho (Y)	yEPAAVSEQGDKK	184536	201483	97112.3	79967.5	-1.12427
CALM2	Calmodulin OS=Homo sapiens GN=CALM2 PE=4 SV=1	[9] Phospho (Y);[9] Phospho (Y);[7] Deamidated (NQ)|[9] Phospho (Y);[7] Deamidated (NQ)|[9] Phospho (Y)	VFDKDGNGyISAAELR;VFDKDGNGyISAAELR;VFDKDGNGyISAAELR;VFDKDGNGyISAAELR	1.39968e+07	1.62697e+07	6.81168e+06	7.04557e+06	-1.12708
ATP2B1	Isoform K of Plasma membrane calcium-transporting ATPase 1 OS=Homo sapiens GN=ATP2B1	[1] Phospho (Y)	yGDLLPADGILIQGNDLK	540429	775365	340225	258391	-1.13623
ZNF768	Zinc finger protein 768 OS=Homo sapiens GN=ZNF768 PE=4 SV=2	[7] Phospho (Y)	AFADSSyLLR	279348	285501	115999	140394	-1.13951
ARHGAP39	Isoform 2 of Rho GTPase-activating protein 39 OS=Homo sapiens GN=ARHGAP39	[4] Phospho (Y);[4] Phospho (Y)|[7] Oxidation (M)	SGDySTMEGPELR;SGDySTMEGPELR	2.86965e+06	3.06623e+06	1.32537e+06	1.35987e+06	-1.14441
ALB	Serum albumin OS=Bos taurus GN=ALB PE=1 SV=4	[4] Phospho (Y)	RHPyFYAPELLYYANK	181519	210216	104390	72114.9	-1.15017
DHX29	ATP-dependent RNA helicase DHX29 OS=Homo sapiens GN=DHX29 PE=1 SV=2	[2] Phospho (Y);[3] Phospho (ST)	IySFNSTNDSSGPANLDK;IYsFNSTNDSSGPANLDK	46275.7	49572	27123.6	15620.2	-1.16503
EPHB4	EPH receptor B4, isoform CRA_b OS=Homo sapiens GN=EPHB4 PE=2 SV=1	[11] Phospho (Y);[11] Phospho (Y);[10] Phospho (ST);[10] Phospho (ST)	FLEENSSDPTyTSSLGGK;FLEENSSDPTyTSSLGGK;FLEENSSDPtYTSSLGGK;FLEENSSDPtYTSSLGGK	3.01778e+06	3.35589e+06	1.19874e+06	1.59914e+06	-1.18779
EMD	Emerin OS=Homo sapiens GN=EMD PE=1 SV=1	[7] Phospho (Y)	KEDALLyQSK	90037.1	104679	51023.4	34436.9	-1.18804
PACS1	Phosphofurin acidic cluster sorting protein 1 OS=Homo sapiens GN=PACS1 PE=1 SV=2	[2] Phospho (Y)	IySLSSQPIDHEGIK	143653	148843	62489.5	65656.3	-1.19063
SNRPC	U1 small nuclear ribonucleoprotein C OS=Homo sapiens GN=SNRPC PE=1 SV=1	[5] Phospho (Y)	FYCDyCDTYLTHDSPSVR	500432	491627	227516	202210	-1.20701
PEAK1	Pseudopodium-enriched atypical kinase 1 OS=Homo sapiens GN=PEAK1 PE=1 SV=4	[1] Phospho (Y);[1] Phospho (Y)	yQEVWTSSTSPR;yQEVWTSSTSPR	2.121e+06	2.11819e+06	932201	903792	-1.20723
ATP1A1	Sodium/potassium-transporting ATPase subunit alpha-1 OS=Homo sapiens GN=ATP1A1 PE=3 SV=1	[2] Phospho (Y);[2] Phospho (Y)	KyGTDLSR;KyGTDLSR	1.06979e+08	1.11392e+08	4.87835e+07	4.34854e+07	-1.24287
RPS9	40S ribosomal protein S9 OS=Homo sapiens GN=RPS9 PE=1 SV=3	[5] Phospho (Y)	LIGEyGLR	154235	139104	69770.4	53697.2	-1.24844
ARFGAP2	ADP-ribosylation factor GTPase-activating protein 2 (Fragment) OS=Homo sapiens GN=ARFGAP2 PE=4 SV=1	[3] Phospho (Y)	LAyQELQIDR	239383	263654	86557.1	124667	-1.25189
ATP1A3	Sodium/potassium-transporting ATPase subunit alpha-3 OS=Homo sapiens GN=ATP1A3 PE=2 SV=1	[2] Phospho (Y)	KyNTDCVQGLTHSK	95114.3	101717	24692.9	57934.2	-1.25227
DCBLD1	Discoidin, CUB and LCCL domain containing 1 OS=Homo sapiens GN=DCBLD1 PE=2 SV=1	[5] Phospho (ST)|[21] Phospho (Y)	HSLSsGGFSPVAGVGAQDGDyQRPHSAQPADR	850636	1.34304e+06	409771	500681	-1.2687
HNRNPA1	Isoform 2 of Heterogeneous nuclear ribonucleoprotein A1 OS=Homo sapiens GN=HNRNPA1	[5] Phospho (Y);[5] Phospho (Y);[11] Phospho (Y)	SSGPyGGGGQYFAKPR;SSGPyGGGGQYFAKPR;SSGPYGGGGQyFAKPR	1.08954e+07	1.04421e+07	4.5407e+06	4.18277e+06	-1.29042
SRSF9	Serine/arginine-rich-splicing factor 9 (Fragment) OS=Homo sapiens GN=SRSF9 PE=4 SV=1	[2] Phospho (Y)	IyVGNLPTDVR	161138	184397	70969.9	68391.2	-1.31
IRS4	Insulin receptor substrate 4 OS=Homo sapiens GN=IRS4 PE=1 SV=1	[19] Phospho (Y);[19] Phospho (Y)|[22] Oxidation (M)	APDTNKEDDSKDNDSESDyMFMAPGAGAIPK;APDTNKEDDSKDNDSESDyMFMAPGAGAIPK	1.53847e+06	2.73694e+06	875795	843719	-1.31406
CTTNBP2NL	CTTNBP2 N-terminal-like protein OS=Homo sapiens GN=CTTNBP2NL PE=1 SV=2	[11] Phospho (Y)	LLGSSASSPGyQSSYQVGINQR	90893.7	115872	34726.4	47555.2	-1.32935
TUBB4B	Tubulin beta-4B chain OS=Homo sapiens GN=TUBB4B PE=1 SV=1	[4] Phospho (Y)	INVyYNEATGGK	958301	1.12442e+06	368223	459536	-1.33119
THRAP3	Thyroid hormone receptor-associated protein 3 OS=Homo sapiens GN=THRAP3 PE=1 SV=2	[13] Phospho (Y);[13] Phospho (Y)	ASESSKPWPDATyGTGSASR;ASESSKPWPDATyGTGSASR	242497	267281	111612	89662.3	-1.34071
STOM	Erythrocyte band 7 integral membrane protein OS=Homo sapiens GN=STOM PE=1 SV=3	[1] Phospho (Y)	yLQTLTTIAAEK	77417.9	87127.3	35115.3	29256.3	-1.35399
CDK16;CDK17	Cyclin-dependent kinase 16 OS=Homo sapiens GN=CDK16 PE=4 SV=1;Cyclin-dependent kinase 17 OS=Homo sapiens GN=CDK17 PE=1 SV=2	[6] Phospho (Y);[8] Phospho (ST);[5] Phospho (ST);[6] Phospho (Y);[6] Phospho (Y);[8] Phospho (ST)	LGEGTyATVYK;LGEGTYAtVYK;LGEGtYATVYK;LGEGTyATVYK;LGEGTyATVYK;LGEGTYAtVYK	2.79199e+08	3.26565e+08	1.73078e+07	2.18909e+08	-1.35864
OCLN	Isoform 4 of Occludin OS=Homo sapiens GN=OCLN	[6] Phospho (ST)|[10] Deamidated (NQ)|[12] Deamidated (NQ)|[14] Phospho (Y)	EYPPItSDQQRQLyK	389663	403345	164360	142495	-1.36978
ATP1A1	Sodium/potassium-transporting ATPase subunit alpha-1 OS=Homo sapiens GN=ATP1A1 PE=3 SV=1	[1] Phospho (Y);[1] Phospho (Y)	yGTDLSR;yGTDLSR	7.86056e+08	8.05419e+08	3.22382e+08	2.88143e+08	-1.38224
PAG1	Phosphoprotein associated with glycosphingolipid-enriched microdomains 1 OS=Homo sapiens GN=PAG1 PE=1 SV=2	[14] Phospho (Y);[10] Oxidation (M)|[14] Phospho (Y);[14] Phospho (Y)	SVDGDQGLGMEGPyEVLK;SVDGDQGLGMEGPyEVLK;SVDGDQGLGMEGPyEVLK	3.23393e+06	3.76791e+06	1.01517e+06	1.63042e+06	-1.40415
MAP1B	Microtubule-associated protein 1B OS=Homo sapiens GN=MAP1B PE=1 SV=2	[11] Phospho (Y);[11] Phospho (Y);[11] Phospho (Y)	AAEAGGAEEQyGFLTTPTK;AAEAGGAEEQyGFLTTPTK;AAEAGGAEEQyGFLTTPTK	1.34658e+06	2.10481e+06	458400	832257	-1.41907
ALDH7A1	Alpha-aminoadipic semialdehyde dehydrogenase OS=Homo sapiens GN=ALDH7A1 PE=3 SV=1	[7] Phospho (Y)	GEVITTyCPANNEPIAR	84885.1	90035	34146.9	30887.5	-1.42742
PCDH7	Protocadherin-7 OS=Homo sapiens GN=PCDH7 PE=4 SV=1	[5] Phospho (Y)	LTSSyETFSAASFSK	183005	203064	74676.8	68473.5	-1.43133
PDCD6IP	Programmed cell death 6-interacting protein OS=Homo sapiens GN=PDCD6IP PE=1 SV=1	[1] Phospho (Y)	yYDQICSIEPK	143769	155695	52438.8	56586.9	-1.45771
NAP1L1	Nucleosome assembly protein 1-like 1 OS=Homo sapiens GN=NAP1L1 PE=3 SV=1	[11] Phospho (Y)	LDGLVETPTGyIESLPR	53623.5	74430.4	23977.6	22423.9	-1.46451
ACLY	Isoform 2 of ATP-citrate synthase OS=Homo sapiens GN=ACLY	[6] Phospho (Y);[6] Phospho (Y)	TTDGVyEGVAIGGDR;TTDGVyEGVAIGGDR	749374	1.25556e+06	314444	405065	-1.47847
VASP	Vasodilator-stimulated phosphoprotein OS=Homo sapiens GN=VASP PE=1 SV=3	[4] Phospho (Y)	VQIyHNPTANSFR	773419	697771	263457	261729	-1.48609
EPHB4	EPH receptor B4, isoform CRA_b OS=Homo sapiens GN=EPHB4 PE=2 SV=1	[4] Phospho (ST)|[5] Phospho (Y)	RGAsyLVQVR	5.45343e+06	5.87863e+06	1.64798e+06	2.2105e+06	-1.55431
ERBB4	Isoform JM-B CYT-1 of Receptor tyrosine-protein kinase erbB-4 OS=Homo sapiens GN=ERBB4	[9] Phospho (Y)	LLEGDEKEyNADGGK	48454.8	53442.2	15758.9	18864.4	-1.5573
TNK2	Activated CDC42 kinase 1 OS=Homo sapiens GN=TNK2 PE=3 SV=1	[4] Phospho (Y);[3] Phospho (ST)	KPTyDPVSEDQDPLSSDFK;KPtYDPVSEDQDPLSSDFK	1.47168e+06	1.53021e+06	495854	515373	-1.56976
RPS27A	Ubiquitin-40S ribosomal protein S27a OS=Homo sapiens GN=RPS27A PE=1 SV=2	[5] Phospho (Y)	CCLTyCFNKPEDK	226799	235226	73633.5	81038.1	-1.57876
ATP6V1A	V-type proton ATPase catalytic subunit A OS=Homo sapiens GN=ATP6V1A PE=2 SV=1	[10] Phospho (Y)	LAEMPADSGyPAYLGAR	65670.2	79904	24380	23839.9	-1.59406
MKI67	Antigen KI-67 OS=Homo sapiens GN=MKI67 PE=1 SV=2	[9] Phospho (Y)	AVGASFPLyEPAK	384641	427039	136294	128729	-1.61479
LPP	Lipoma-preferred partner OS=Homo sapiens GN=LPP PE=1 SV=1	[5] Phospho (Y)	YYEGyYAAGPGYGGR	326562	362126	101307	115212	-1.66935
SRSF2	Serine/arginine-rich splicing factor 2 OS=Homo sapiens GN=SRSF2 PE=1 SV=4	[5] Phospho (Y)	VGDVyIPR	138759	138422	47233.9	39363.7	-1.67843
NHSL1	Isoform 2 of NHS-like protein 1 OS=Homo sapiens GN=NHSL1	[4] Phospho (Y)	SLIyTDTLVR	107052	112105	22331.3	45682.3	-1.68807
EMD	Emerin OS=Homo sapiens GN=EMD PE=1 SV=1	[6] Phospho (Y)	GYNDDyYEESYFTTR	145246	210906	66505.8	42965.1	-1.70195
USP20	Ubiquitin carboxyl-terminal hydrolase 20 OS=Homo sapiens GN=USP20 PE=1 SV=2	[2] Phospho (Y)	GyAQQDTQEFLR	939771	1.02436e+06	252422	347877	-1.71014
API5	Isoform 3 of Apoptosis inhibitor 5 OS=Homo sapiens GN=API5	[2] Phospho (Y)	NyGILADATEQVGQHK	117437	141224	49639.9	28968	-1.71831
FYN	Isoform 2 of Tyrosine-protein kinase Fyn OS=Homo sapiens GN=FYN	[7] Phospho (Y);[3] Deamidated (NQ)|[7] Phospho (Y);[3] Deamidated (NQ)|[7] Phospho (Y)	LDNGGYyITTR;LDNGGYyITTR;LDNGGYyITTR	2.12916e+06	2.1561e+06	637398	649798	-1.73515
PVRL3	Poliovirus receptor-related protein 3 OS=Homo sapiens GN=PVRL3 PE=1 SV=1	[18] Phospho (ST);[15] Phospho (Y)	ESQIDVLQQDELDSYPDsVKK;ESQIDVLQQDELDSyPDSVKK	2.71715e+06	3.65879e+06	976757	931436	-1.74043
CFL2	Cofilin-2 OS=Homo sapiens GN=CFL2 PE=1 SV=1	[8] Phospho (Y)	YALYDATyETKESK	3.08596e+06	3.23378e+06	962115	912483	-1.75328
INPPL1	Phosphatidylinositol 3,4,5-trisphosphate 5-phosphatase 2 OS=Homo sapiens GN=INPPL1 PE=1 SV=2	[2] Phospho (Y);[2] Phospho (Y);[2] Phospho (Y)	LyEWISIDKDEAGAK;LyEWISIDKDEAGAK;LyEWISIDKDEAGAK	415719	798559	173396	183029	-1.76843
FUBP1	Isoform 2 of Far upstream element-binding protein 1 OS=Homo sapiens GN=FUBP1	[16] Phospho (Y)|[19] Deamidated (NQ)	IGGDAGTSLNSNDYGyGGQKRPLEDGDQPDAK	20712.4	6727.64	1548.96	6455.07	-1.77749
MAPK1	Mitogen-activated protein kinase 1 OS=Homo sapiens GN=MAPK1 PE=1 SV=3	[15] Phospho (Y)	VADPDHDHTGFLTEyVATR	6.45172e+06	8.4166e+06	2.07161e+06	2.24324e+06	-1.78486
API5	Isoform 2 of Apoptosis inhibitor 5 OS=Homo sapiens GN=API5	[10] Phospho (Y);[3] Phospho (ST)	YSSNLGNFNyER;YSsNLGNFNYER	113622	127157	32955.3	36590.6	-1.79167
CADM1	Cell adhesion molecule 1 OS=Homo sapiens GN=CADM1 PE=1 SV=2	[22] Phospho (ST);[14] Deamidated (NQ)|[28] Phospho (Y);[21] Deamidated (NQ)|[28] Phospho (Y)	GADDAADADTAIINAEGGQNNsEEKKEYFI;GADDAADADTAIINAEGGQNNSEEKKEyFI;GADDAADADTAIINAEGGQNNSEEKKEyFI	9.02169e+06	1.44138e+07	2.89334e+06	3.42219e+06	-1.89172
BCAR1	Breast cancer anti-estrogen resistance protein 1 (Fragment) OS=Homo sapiens GN=BCAR1 PE=4 SV=1;Breast cancer anti-estrogen resistance protein 1 OS=Homo sapiens GN=BCAR1 PE=4 SV=1	[17] Phospho (Y);[7] Phospho (Y);[7] Phospho (Y);[17] Phospho (Y)	VGQGYVYEAAQPEQDEyDIPR;VGQGYVyEAAQPEQDEYDIPR;VGQGYVyEAAQPEQDEYDIPR;VGQGYVYEAAQPEQDEyDIPR	2790754	3.65139e+06	839594	887127	-1.8995
BAZ1B	Tyrosine-protein kinase BAZ1B OS=Homo sapiens GN=BAZ1B PE=1 SV=2	[5] Phospho (Y)|[15] Deamidated (NQ)|[16] Phospho (ST)|[19] Deamidated (NQ)|[31] Oxidation (M);[5] Phospho (Y)|[15] Deamidated (NQ)|[16] Phospho (ST)|[19] Deamidated (NQ)|[31] Oxidation (M)	GGFLyLNRVLVILLQtLLQDEIAEDYGELGMKLSEIPLTLHSVSELVR;GGFLyLNRVLVILLQtLLQDEIAEDYGELGMKLSEIPLTLHSVSELVR	2.54538e+06	1.31483e+06	477060	493261	-1.99214
SFPQ	Isoform Short of Splicing factor, proline- and glutamine-rich OS=Homo sapiens GN=SFPQ;Splicing factor, proline- and glutamine-rich OS=Homo sapiens GN=SFPQ PE=1 SV=2	[9] Phospho (Y);[9] Phospho (Y)	FAQHGTFEyEYSQR;FAQHGTFEyEYSQR	1.19167e+06	1.21551e+06	357504	223806	-2.04997
HSPA5	78 kDa glucose-regulated protein OS=Homo sapiens GN=HSPA5 PE=1 SV=2	[2] Phospho (Y)	LyGSAGPPPTGEEDTAEKDEL	1.26581e+06	1.45228e+06	330408	315473	-2.07326
RPL7A	60S ribosomal protein L7a OS=Homo sapiens GN=RPL7A PE=1 SV=2	[6] Phospho (Y)	KMGVPyCIIK	389446	348567	113101	58730.5	-2.10265
CAPRIN1	Caprin-1 OS=Homo sapiens GN=CAPRIN1 PE=1 SV=2	[3] Phospho (Y)|[15] Deamidated (NQ)	GGyDGYRPSFSNTPNSGYTQSQFSAPR	55469.1	48191.2	15702.7	8302.91	-2.11042
CTNND1	Isoform 2AB of Catenin delta-1 OS=Homo sapiens GN=CTNND1	[6] Phospho (Y)	FHPEPyGLEDDQR	191837	194648	43585.6	45401.1	-2.11875
RNPS1	RNA-binding protein with serine-rich domain 1 OS=Homo sapiens GN=RNPS1 PE=4 SV=1	[2] Phospho (Y)	GyAYVEFENPDEAEK	2.18313e+06	2.3509e+06	486964	523206	-2.1662
SNRPC	U1 small nuclear ribonucleoprotein C OS=Homo sapiens GN=SNRPC PE=1 SV=1	[4] Phospho (Y)	PKFyCDYCDTYLTHDSPSVR	61870.8	80812.8	7931.37	23801.2	-2.16878
DCTN2	Dynactin subunit 2 OS=Homo sapiens GN=DCTN2 PE=4 SV=1	[1] Phospho (Y)	yADLPGIAR	1.13264e+06	1.30075e+06	239005	300579	-2.17305
CTPS1	CTP synthase 1 OS=Homo sapiens GN=CTPS1 PE=2 SV=1	[8] Phospho (Y)	KLYGDADyLEER	635487	694180	140145	148599	-2.2032
RPSA	40S ribosomal protein SA (Fragment) OS=Homo sapiens GN=RPSA PE=3 SV=1	[1] Phospho (Y)	yVDIAIPCNNK	808633	884386	156574	199369	-2.24988
ROBO1	Isoform 2 of Roundabout homolog 1 OS=Homo sapiens GN=ROBO1	[7] Phospho (Y);[1] Deamidated (NQ)|[7] Phospho (Y);[7] Phospho (Y)	NGLTSTyAGIR;NGLTSTyAGIR;NGLTSTyAGIR	6.55954e+06	6.83253e+06	1528366	1.26996e+06	-2.25874
EIF4B	Eukaryotic translation initiation factor 4B (Fragment) OS=Homo sapiens GN=EIF4B PE=4 SV=1	[11] Phospho (Y);[11] Phospho (Y)	ARPATDSFDDyPPR;ARPATDSFDDyPPR	1.3889e+06	1.31127e+06	233128	330937	-2.25912
NCK2	Cytoplasmic protein NCK2 OS=Homo sapiens GN=NCK2 PE=1 SV=2	[3] Phospho (Y)	TGyVPSNYVER	544454	461426	109579	99349.1	-2.26738
HNRNPA1	Heterogeneous nuclear ribonucleoprotein A1 OS=Homo sapiens GN=HNRNPA1 PE=4 SV=1	[5] Phospho (ST)|[13] Phospho (Y)|[18] Deamidated (NQ)|[21] Phospho (ST)|[22] Deamidated (NQ)|[28] Phospho (ST)|[29] Phospho (Y)|[30] Deamidated (NQ)|[39] Phospho (ST)|[40] Phospho (ST)|[45] Oxidation (M)	GGNFsGRGIGDGyNGFGNDGsNFGGGGsyNDFGNYNNQssNFGPMK	945398	142184	107572	117660	-2.27164
CTNND1	Isoform 2AB of Catenin delta-1 OS=Homo sapiens GN=CTNND1	[2] Phospho (Y);[2] Phospho (Y)	GyELLFQPEVVR;GyELLFQPEVVR	26748.1	72625.9	17684.6	2876.71	-2.27293
MANF	Mesencephalic astrocyte-derived neurotrophic factor OS=Homo sapiens GN=MANF PE=1 SV=3	[3] Phospho (Y)	LCyYIGATDDAATK	657948	628511	116301	139008	-2.33309
HNRNPA2B1	Isoform A2 of Heterogeneous nuclear ribonucleoproteins A2/B1 OS=Homo sapiens GN=HNRNPA2B1	[9] Phospho (Y);[21] Phospho (ST);[21] Phospho (ST);[6] Phospho (Y);[7] Deamidated (NQ)|[21] Phospho (ST);[7] Deamidated (NQ)|[9] Phospho (Y)|[17] Deamidated (NQ)	GFGDGYNGyGGGPGGGNFGGSPGYGGGR;GFGDGYNGYGGGPGGGNFGGsPGYGGGR;GFGDGYNGYGGGPGGGNFGGsPGYGGGR;GFGDGyNGYGGGPGGGNFGGSPGYGGGR;GFGDGYNGYGGGPGGGNFGGsPGYGGGR;GFGDGYNGyGGGPGGGNFGGSPGYGGGR	3.30483e+06	3.31522e+06	680536	629184	-2.33758
FER	Tyrosine-protein kinase Fer OS=Homo sapiens GN=FER PE=1 SV=2	[15] Phospho (Y)	VQENDGKEPPPVVNyEEDAR	4.499e+06	4.89339e+06	740379	1.08014e+06	-2.36715
TAGLN2	Transgelin-2 OS=Homo sapiens GN=TAGLN2 PE=1 SV=3	[10] Phospho (Y);[10] Phospho (Y)|[12] Oxidation (M);[7] Oxidation (M)|[10] Phospho (Y);[7] Oxidation (M)|[10] Phospho (Y)|[12] Oxidation (M)	GASQAGMTGyGMPR;GASQAGMTGyGMPR;GASQAGMTGyGMPR;GASQAGMTGyGMPR	7.79703e+06	7.87826e+06	1.66057e+06	1.32938e+06	-2.3903
ITSN2	Isoform 2 of Intersectin-2 OS=Homo sapiens GN=ITSN2	[7] Phospho (Y)	EEPEALyAAVNK	2.25581e+06	2.27902e+06	344893	504709	-2.41619
ABLIM1	Actin-binding LIM protein 1 (Fragment) OS=Homo sapiens GN=ABLIM1 PE=4 SV=1	[18] Phospho (ST)|[28] Phospho (Y)	LRPTRTSSESIYSRPGSsIPGSPGHTIyAK	119868	178304	22653.9	31886.4	-2.45075
SGK223	Tyrosine-protein kinase SgK223 OS=Homo sapiens GN=SGK223 PE=1 SV=3	[4] Phospho (ST)|[9] Deamidated (NQ)|[18] Phospho (Y)|[24] Deamidated (NQ)	LNLsHSETNVHDESHFSySLSPGNR	82354.3	90823.9	10851.9	20509.3	-2.4652
SMC3	Structural maintenance of chromosomes protein 3 OS=Homo sapiens GN=SMC3 PE=1 SV=2	[3] Phospho (Y)	LFyHIVDSDEVSTK	3796.37	50632.4	1520.77	8312.33	-2.46865
SYK	Tyrosine-protein kinase SYK OS=Homo sapiens GN=SYK PE=1 SV=1	[10] Phospho (Y)	QESTVSFNPyEPELAPWAADK	99272.1	120963	25021.4	13292.4	-2.52311
TTYH2	Protein tweety homolog 2 OS=Homo sapiens GN=TTYH2 PE=2 SV=1	[1] Phospho (Y)	yENVPLIGR	1.52649e+06	1.53533e+06	201082	325899	-2.53857
SND1	Staphylococcal nuclease domain-containing protein 1 OS=Homo sapiens GN=SND1 PE=1 SV=1	[2] Phospho (Y);[2] Phospho (Y)	DyVAPTANLDQKDK;DyVAPTANLDQKDK	352334	320777	78947.8	34934.5	-2.5633
CRKL	Crk-like protein OS=Homo sapiens GN=CRKL PE=1 SV=1	[7] Phospho (ST);[3] Phospho (Y)	IHYLDTtTLIEPAPR;IHyLDTTTLIEPAPR	1.95405e+07	2.0575e+07	3.67778e+06	2.96983e+06	-2.59325
PIK3R2	Phosphatidylinositol 3-kinase regulatory subunit beta OS=Homo sapiens GN=PIK3R2 PE=1 SV=2	[6] Phospho (Y)	EYDQLyEEYTR	1.5612e+06	1.81637e+06	195029	357074	-2.61297
KIRREL	Kin of IRRE-like protein 1 OS=Homo sapiens GN=KIRREL PE=1 SV=2	[4] Phospho (Y);[4] Phospho (Y)	AVLyADYR;AVLyADYR	7.07769e+06	7.19421e+06	934810	1.35357e+06	-2.64078
KCTD12	BTB/POZ domain-containing protein KCTD12 OS=Homo sapiens GN=KCTD12 PE=1 SV=1	[3] Phospho (Y)	SGyITIGYR	12314.6	5452.53	604.89	2237.09	-2.64424
EPHB1	Ephrin type-B receptor 1 OS=Homo sapiens GN=EPHB1 PE=1 SV=1	[1] Phospho (Y);[11] Phospho (Y)	yLQDDTSDPTYTSSLGGK;YLQDDTSDPTyTSSLGGK	2.87266e+06	3.28609e+06	408147	574082	-2.64851
SRRM2	Serine/arginine repetitive matrix protein 2 OS=Homo sapiens GN=SRRM2 PE=1 SV=2	[5] Phospho (ST)|[16] Phospho (ST);[10] Phospho (ST)|[18] Phospho (Y)	VKPEtPPRQSHSGSIsPYPK;VKPETPPRQsHSGSISPyPK	158865	177128	27091.6	26024	-2.66122
PEAK1	Pseudopodium-enriched atypical kinase 1 OS=Homo sapiens GN=PEAK1 PE=1 SV=4	[6] Phospho (Y)|[8] Phospho (ST)|[10] Phospho (ST)|[11] Phospho (ST)|[13] Deamidated (NQ)|[14] Deamidated (NQ)|[19] Phospho (ST)|[22] Phospho (ST)	EIEPNyEsPssNNQDKDSsQAsK	3.2027e+06	2.52324e+06	478063	378864	-2.74027
HIST1H2BD	Histone H2B type 1-D OS=Homo sapiens GN=HIST1H2BD PE=1 SV=2	[9] Phospho (Y);[5] Phospho (ST);[7] Phospho (Y)	KESYSVYVyK;KESYsVYVYK;KESYSVyVYK	6.74281e+06	6.76027e+06	1.10902e+06	899625	-2.749
PAICS	Isoform 2 of Multifunctional protein ADE2 OS=Homo sapiens GN=PAICS	[5] Phospho (Y);[10] Phospho (ST)	TKEVyELLDSPGK;TKEVYELLDsPGK	896988	1.15812e+06	147610	150238	-2.78657
HSP90AB1	Heat shock protein HSP 90-beta OS=Homo sapiens GN=HSP90AB1 PE=1 SV=4	[3] Phospho (Y)	IRyESLTDPSKLDSGK	479658	479636	74214.8	64375.6	-2.79115
PALLD	Palladin OS=Homo sapiens GN=PALLD PE=1 SV=3	[1] Phospho (Y)	yAALSDQGLDIK	708121	864155	101905	122762	-2.807
PVRL2	Poliovirus receptor-related protein 2 OS=Homo sapiens GN=PVRL2 PE=1 SV=1	[3] Phospho (Y)	TPyFDAGASCTEQEMPR	398551	448696	55676.3	64370.3	-2.81919
EML4	Echinoderm microtubule-associated protein-like 4 OS=Homo sapiens GN=EML4 PE=1 SV=3	[10] Phospho (Y)	DVIINQEGEyIK	940379	1.11797e+06	98126.6	182123	-2.8767
SON	Isoform B of Protein SON OS=Homo sapiens GN=SON	[2] Oxidation (M)|[4] Phospho (ST)|[5] Phospho (ST)|[7] Phospho (ST)|[12] Phospho (ST)|[15] Phospho (ST)|[16] Phospho (ST)|[17] Phospho (Y)|[25] Oxidation (M)	SMMssYsAADRsMMssySAADRSMMSSYTADR	2.04961e+06	861466	205485	190423	-2.87832
APRT	Adenine phosphoribosyltransferase (Fragment) OS=Homo sapiens GN=APRT PE=4 SV=1	[3] Phospho (Y);[3] Phospho (Y)	IDyIAGLDSR;IDyIAGLDSR	183024	194411	19903.7	31408	-2.87887
HNRNPR	Heterogeneous nuclear ribonucleoprotein R OS=Homo sapiens GN=HNRNPR PE=4 SV=1	[4] Phospho (Y)	STAyEDYYYHPPPR	750962	796683	133160	75746.2	-2.88915
RBM4	RNA-binding protein 4 OS=Homo sapiens GN=RBM4 PE=1 SV=1	[12] Phospho (Y)	VADLTEQYNEQyGAVR	254453	316741	33934.1	43069.5	-2.89098
HIPK1	Homeodomain-interacting protein kinase 1 OS=Homo sapiens GN=HIPK1 PE=4 SV=1	[8] Phospho (Y)|[15] Deamidated (NQ)|[21] Oxidation (M)	FSPLPLKyIRPILQQVATALMK	10618.5	5835.4	1682.09	357.27	-3.01225
YBX1	Nuclease-sensitive element-binding protein 1 OS=Homo sapiens GN=YBX1 PE=1 SV=3	[3] Phospho (Y)	NGyGFINR	202678	206898	22803.7	27424.7	-3.02755
FER	Tyrosine-protein kinase Fer OS=Homo sapiens GN=FER PE=1 SV=2	[1] Phospho (ST)|[5] Phospho (Y)|[7] Phospho (ST)|[8] Phospho (ST)|[11] Deamidated (NQ)|[14] Deamidated (NQ)|[15] Deamidated (NQ)|[20] Phospho (ST)|[21] Phospho (ST)|[23] Deamidated (NQ)|[24] Oxidation (M)|[25] Deamidated (NQ)|[26] Phospho (Y)|[28] Phospho (ST)|[29] Deamidated (NQ)	sDKEyAstLQNLCNQVDKEstVQMNyVsNVSK	3.18927e+06	774433	281122	203841	-3.0309
CRK	Adapter molecule crk OS=Homo sapiens GN=CRK PE=4 SV=1	[3] Phospho (Y);[3] Phospho (Y)	IHyLDTTTLIEPVSR;IHyLDTTTLIEPVSR	4.33e+06	4.29056e+06	360018	681412	-3.04921
ATP2B1	Isoform K of Plasma membrane calcium-transporting ATPase 1 OS=Homo sapiens GN=ATP2B1	[9] Phospho (Y);[5] Phospho (Y)	IQESYGDVyGICTK;IQESyGDVYGICTK	4.45091e+06	4.65961e+06	493162	605599	-3.05166
LTA4H	Leukotriene A-4 hydrolase OS=Homo sapiens GN=LTA4H PE=1 SV=2	[3] Phospho (Y)	SAyEFSETESMLK	6559.25	61629.7	3351.26	4678.8	-3.08605
DSTN	Destrin OS=Homo sapiens GN=DSTN PE=4 SV=1	[1] Phospho (Y)	yALYDASFETK	187970	205559	28621.6	17552.7	-3.09131
HGS	Hepatocyte growth factor-regulated tyrosine kinase substrate (Fragment) OS=Homo sapiens GN=HGS PE=4 SV=1	[5] Phospho (ST);[6] Phospho (Y)|[9] Oxidation (M)	VVQDtYQIMK;VVQDTyQIMK	499980	624600	62295.9	69528.4	-3.0927
CSTB	Cystatin-B OS=Homo sapiens GN=CSTB PE=1 SV=2	[9] Phospho (Y)	SQVVAGTNyFIK	67629.9	83788.1	10505.5	6489.47	-3.15536
YBX1	Nuclease-sensitive element-binding protein 1 OS=Homo sapiens GN=YBX1 PE=1 SV=3	[4] Phospho (Y)|[25] Deamidated (NQ)	RPQySNPPVQGEVMEGADNQGAGEQGRPVR	39762.4	41952.7	6738.55	2205.49	-3.1916
INSR	Isoform Short of Insulin receptor OS=Homo sapiens GN=INSR	[7] Phospho (Y);[5] Phospho (ST);[5] Phospho (ST)	DIYETDyYRK;DIYEtDYYRK;DIYEtDYYRK	6.0892e+06	6.09146e+06	763499	539036	-3.2252
ILF3	Isoform 3 of Interleukin enhancer-binding factor 3 OS=Homo sapiens GN=ILF3	[10] Deamidated (NQ)|[14] Phospho (Y)|[15] Oxidation (M)|[24] Phospho (Y)|[26] Phospho (Y)|[30] Phospho (ST)|[32] Phospho (ST)|[35] Phospho (Y)|[36] Phospho (ST)|[39] Phospho (ST)|[45] Phospho (ST);[10] Deamidated (NQ)|[14] Phospho (Y)|[15] Oxidation (M)|[24] Phospho (Y)|[26] Phospho (Y)|[30] Phospho (ST)|[32] Phospho (ST)|[35] Phospho (Y)|[36] Phospho (ST)|[39] Phospho (ST)|[45] Phospho (ST)	GRGRGFGGANHGGyMNAGAGYGSyGyGGNsAtAGysQFsRPPPPsRPR;GRGRGFGGANHGGyMNAGAGYGSyGyGGNsAtAGysQFsRPPPPsRPR	2.95153e+07	9.40648e+06	2.07886e+06	1.89061e+06	-3.29356
MET	Isoform 2 of Hepatocyte growth factor receptor OS=Homo sapiens GN=MET	[16] Phospho (Y)	SVSPTTEMVSNESVDyR	362342	533134	26668.2	63506.8	-3.31186
CELSR2	Cadherin EGF LAG seven-pass G-type receptor 2 OS=Homo sapiens GN=CELSR2 PE=2 SV=1	[13] Phospho (Y)	STLTSSYNCPSPyADGR	584918	633962	58484.2	59634.6	-3.36725
F11R	Junctional adhesion molecule A OS=Homo sapiens GN=F11R PE=2 SV=1	[9] Phospho (Y)|[13] Phospho (ST)	GTSSKKVIySQPsAR	186296	198933	14385.2	20733.7	-3.4554
ARHGAP39	Isoform 2 of Rho GTPase-activating protein 39 OS=Homo sapiens GN=ARHGAP39	[8] Phospho (Y)	DYEIYRDySADGQLLHYR	1471.11	45484.2	785.85	3489.8	-3.45707
RARS	Isoform Monomeric of Arginine--tRNA ligase, cytoplasmic OS=Homo sapiens GN=RARS	[7] Phospho (Y)	SDGGYTyDTSDLAAIK	238552	219099	24262.7	17265.3	-3.46209
ILF3	Interleukin enhancer binding factor 3, 90kDa, isoform CRA_b OS=Homo sapiens GN=ILF3 PE=4 SV=1	[2] Phospho (Y)	AyAALAALEK	8544.51	6714.49	463.66	855.97	-3.53146
DYRK4	Dual-specificity tyrosine-phosphorylation-regulated kinase 4 (Fragment) OS=Homo sapiens GN=DYRK4 PE=4 SV=1	[1] Phospho (Y)	yEVLETIGKGSFGQVAKCLDHK	7.53288e+06	1.51478e+06	402116	365515	-3.55906
TUBA1C	Tubulin alpha-1C chain OS=Homo sapiens GN=TUBA1C PE=3 SV=1	[5] Phospho (Y)	FDLMyAKR	303850	328501	30985	21572	-3.58877
NEDD9	Isoform 3 of Enhancer of filamentation 1 OS=Homo sapiens GN=NEDD9	[4] Phospho (Y)	DGVyDVPLHNPPDAK	31628.8	27543.1	1045.89	3389.87	-3.73766
KCTD12	BTB/POZ domain-containing protein KCTD12 OS=Homo sapiens GN=KCTD12 PE=1 SV=1	[1] Phospho (Y)|[2] Phospho (Y)|[6] Deamidated (NQ)|[10] Deamidated (NQ)|[16] Phospho (ST)|[18] Phospho (ST)|[22] Oxidation (M)|[26] Phospho (ST)|[37] Phospho (ST)|[39] Deamidated (NQ)|[40] Phospho (ST);[1] Phospho (Y)|[2] Phospho (Y)|[6] Deamidated (NQ)|[10] Deamidated (NQ)|[16] Phospho (ST)|[18] Phospho (ST)|[22] Oxidation (M)|[26] Phospho (ST)|[37] Phospho (ST)|[39] Deamidated (NQ)|[40] Phosph…	yyLKFNFLEQAFDKLsEsGFHMVACsSTGTCAFASStDQsEDK;yyLKFNFLEQAFDKLsEsGFHMVACsSTGTCAFASStDQsEDK;yyLKFNFLEQAFDKLsEsGFHMVACsSTGTCAFASStDQsEDK	3.33637e+07	6.4924e+06	1.40687e+06	1.1097e+06	-3.98527
FRK	Tyrosine-protein kinase FRK OS=Homo sapiens GN=FRK PE=1 SV=1	[1] Deamidated (NQ)|[2] Phospho (Y)	NyIHRDLAAR	318972	337722	20787.3	20621.5	-3.98721
FLVCR1	Feline leukemia virus subgroup C receptor-related protein 1 (Fragment) OS=Homo sapiens GN=FLVCR1 PE=4 SV=1	[3] Phospho (Y)|[16] Phospho (ST)|[27] Phospho (ST)	DAyVPLIFPATWLLDtRGLRLTALLGsGLNCLGAWIK	70180.7	38.52	840.35	3502.18	-4.01526
ALB	Serum albumin OS=Bos taurus GN=ALB PE=1 SV=4	[2] Phospho (Y)	EyEATLEECCAK	139594	167741	8507.34	9963.24	-4.05651
DNM1	Isoform 2 of Dynamin-1 OS=Homo sapiens GN=DNM1	[1] Deamidated (NQ)|[6] Phospho (Y)|[11] Deamidated (NQ)	NLVDSyMAIVNKTVRDLMPK	8.60676e+06	1.61183e+06	441565	171636	-4.05869
DCBLD1	Discoidin, CUB and LCCL domain-containing protein 1 OS=Homo sapiens GN=DCBLD1 PE=2 SV=2	[24] Phospho (Y)	GSTFRPMDTDAEEAGVSTDAGGHyDCPQR	685805	925586	36536.2	59294.8	-4.07167
ATP1A3	Sodium/potassium-transporting ATPase subunit alpha-3 OS=Homo sapiens GN=ATP1A3 PE=2 SV=1	[1] Phospho (Y)|[2] Deamidated (NQ)|[14] Deamidated (NQ)	yQLSIHETEDPNDNR	488128	778078	841.45	71423.7	-4.13107
EPHA7	Isoform 4 of Ephrin type-A receptor 7 OS=Homo sapiens GN=EPHA7	[10] Phospho (Y)	VIEDDPEAVyTTTGGK	1.36452e+06	1.79553e+06	45414.6	131210	-4.16118
HNRNPH2	Heterogeneous nuclear ribonucleoprotein H2 OS=Homo sapiens GN=HNRNPH2 PE=1 SV=1	[6] Deamidated (NQ)|[10] Phospho (ST)|[13] Phospho (ST)|[17] Phospho (Y)|[23] Phospho (ST)|[26] Phospho (ST)|[27] Phospho (ST)|[28] Phospho (ST)|[34] Oxidation (M);[6] Deamidated (NQ)|[10] Phospho (ST)|[13] Phospho (ST)|[17] Phospho (Y)|[23] Phospho (ST)|[26] Phospho (ST)|[27] Phospho (ST)|[28] Phospho (ST)|[34] Oxidation (M)	FGRDLNYCFsGMsDHRyGDGGSsFQsttGHCVHMR;FGRDLNYCFsGMsDHRyGDGGSsFQsttGHCVHMR	6.85543e+06	2.28386e+06	310951	191902	-4.18387
PRKCD	Isoform 2 of Protein kinase C delta type OS=Homo sapiens GN=PRKCD	[8] Phospho (Y)	STFDAHIyEGR	1.75259e+06	1.5917e+06	0.9	178949	-4.22407
EPHA6	Ephrin type-A receptor 6 OS=Homo sapiens GN=EPHA6 PE=2 SV=2	[10] Phospho (Y);[13] Phospho (ST)	VLEDDPEAAyTTTGGK;VLEDDPEAAYTTtGGK	596754	762953	32264	39778.8	-4.2383
HNRNPU	Isoform Short of Heterogeneous nuclear ribonucleoprotein U OS=Homo sapiens GN=HNRNPU	[1] Phospho (Y)	yNILGTNTIMDK	2215.33	91362.4	858.74	3784.75	-4.33288
DCBLD1	Discoidin, CUB and LCCL domain containing 1 OS=Homo sapiens GN=DCBLD1 PE=2 SV=1	[25] Phospho (Y);[8] Oxidation (M)|[25] Phospho (Y)	KGSTFRPMDTDAEEAGVSTDAGGHyDCPQR;KGSTFRPMDTDAEEAGVSTDAGGHyDCPQR	847591	1.22088e+06	35618.2	62603.2	-4.39638
TAOK1	Serine/threonine-protein kinase TAO1 OS=Homo sapiens GN=TAOK1 PE=1 SV=1	[1] Phospho (ST)|[3] Deamidated (NQ)|[5] Oxidation (M)|[6] Phospho (ST)|[8] Phospho (ST)|[9] Phospho (ST)|[10] Phospho (ST)|[12] Phospho (ST)|[13] Phospho (ST)|[17] Deamidated (NQ)|[21] Oxidation (M)|[23] Phospho (Y)|[24] Phospho (ST);[1] Phospho (ST)|[3] Deamidated (NQ)|[5] Oxidation (M)|[6] Phospho (ST)|[8] Phospho (ST)|[9] Phospho (ST)|[10] Phospho (ST)|[12] Phospho (ST)|[13] Phospho (ST)|[17]…	tEQGMsRstsVtsQISNGSHMSyt;tEQGMsRstsVtsQISNGSHMSyt	3.6853e+06	528620	91365.6	77505.6	-4.64117
SLC1A4	Neutral amino acid transporter A OS=Homo sapiens GN=SLC1A4 PE=1 SV=1	[7] Phospho (Y);[5] Deamidated (NQ)|[7] Phospho (Y)	SNETNGyLDSAQAGPAAGPGAPGTAAGR;SNETNGyLDSAQAGPAAGPGAPGTAAGR	1.96411e+06	2.14295e+06	83693.3	72620.4	-4.71559
PPP5C	Serine/threonine-protein phosphatase (Fragment) OS=Homo sapiens GN=PPP5C PE=3 SV=1	[6] Phospho (Y);[6] Phospho (Y)	TECYGyALGDATR;TECYGyALGDATR	292508	312071	8921.41	13777.2	-4.73526
NLRP5	NACHT, LRR and PYD domains-containing protein 5 OS=Homo sapiens GN=NLRP5 PE=2 SV=2	[5] Phospho (ST)|[18] Phospho (Y)|[30] Phospho (ST)	CLLEsLRLDCCGLTHACyLKISQILTTSPsLK	368417	95035.4	12884.8	4269.02	-4.75582
PIK3R4	Phosphoinositide 3-kinase regulatory subunit 4 OS=Homo sapiens GN=PIK3R4 PE=1 SV=3	[16] Phospho (Y)	SYVVAGSTSSPSVSYyR	271869	408607	8745.18	16193.1	-4.77011
TUBB2B	Tubulin beta-2B chain OS=Homo sapiens GN=TUBB2B PE=1 SV=1	[4] Phospho (Y);[5] Phospho (Y)	INVyYNEATGNK;INVYyNEATGNK	63295.8	85895.7	4161.55	1034.13	-4.84371
SON	Isoform B of Protein SON OS=Homo sapiens GN=SON	[2] Oxidation (M)|[3] Oxidation (M)|[7] Phospho (ST)|[12] Phospho (ST)|[13] Oxidation (M)|[14] Oxidation (M)|[15] Phospho (ST)|[16] Phospho (ST)|[17] Phospho (Y)|[24] Oxidation (M)|[25] Oxidation (M)|[28] Phospho (Y)	SMMSSYsAADRsMMssySAADRSMMSSyTADR	1.46244e+06	455142	46935	19044.1	-4.86113
MET	Isoform 2 of Hepatocyte growth factor receptor OS=Homo sapiens GN=MET	[4] Oxidation (M)|[5] Phospho (ST)|[9] Phospho (ST)|[10] Deamidated (NQ)|[14] Phospho (ST)|[15] Phospho (ST)|[16] Deamidated (NQ)|[17] Phospho (Y)|[18] Phospho (ST)|[19] Phospho (ST)|[22] Phospho (Y)|[28] Phospho (ST)|[29] Phospho (ST)|[31] Phospho (ST);[4] Oxidation (M)|[5] Phospho (ST)|[9] Phospho (ST)|[10] Deamidated (NQ)|[14] Phospho (ST)|[15] Phospho (ST)|[16] Deamidated (NQ)|[17] Phospho (Y…	HFNMsIIIsNGHGttQystFSyVDPVItsIsPK;HFNMsIIIsNGHGttQystFSyVDPVItsIsPK	3.30152e+06	701843	61754.2	73869.9	-4.88353
UPF1	Isoform 2 of Regulator of nonsense transcripts 1 OS=Homo sapiens GN=UPF1	[1] Phospho (Y)	yGVIIVGNPK	28949.9	15655	1413.36	0.91	-4.97907
HNRNPU	Isoform Short of Heterogeneous nuclear ribonucleoprotein U OS=Homo sapiens GN=HNRNPU	[2] Phospho (Y)	GyFEYIEENK	58501.4	52758.2	1574.36	1937.56	-4.98553
CTNNA1	Catenin alpha-1 OS=Homo sapiens GN=CTNNA1 PE=1 SV=1	[7] Phospho (ST)|[15] Oxidation (M)|[19] Phospho (Y);[7] Phospho (ST)|[15] Oxidation (M)|[19] Phospho (Y)	ALLSAVtRLLILADMADVyKLLVQLK;ALLSAVtRLLILADMADVyKLLVQLK	6.72891e+06	1.03972e+06	131593	105203	-5.03594
PPP1CA	Serine/threonine-protein phosphatase PP1-alpha catalytic subunit OS=Homo sapiens GN=PPP1CA PE=1 SV=1	[12] Phospho (Y)	QSLETICLLLAyK	151724	74661.6	3609.78	3197.3	-5.0556
EPHB2	Ephrin type-B receptor 2 OS=Homo sapiens GN=EPHB2 PE=1 SV=5	[11] Phospho (Y)	FLEDDTSDPTyTSALGGK	200527	225509	7135.71	5654.18	-5.0579
MLLT4	Isoform 5 of Afadin OS=Homo sapiens GN=MLLT4	[2] Phospho (Y);[2] Phospho (Y);[2] Phospho (Y)	DyEPPSPSPAPGAPPPPPQR;DyEPPSPSPAPGAPPPPPQR;DyEPPSPSPAPGAPPPPPQR	681267	686560	16788	22194.2	-5.13293
TLN2	Talin-2 OS=Homo sapiens GN=TLN2 PE=4 SV=1	[4] Deamidated (NQ)|[13] Phospho (ST)|[14] Deamidated (NQ)|[15] Oxidation (M)|[19] Phospho (Y)	SVTNPEELGGLAsQMTSDyGHLAFQGQMAAATAEPEEVCHLKTPILRCTHTLVPTPGYFFIA	2.9964e+07	5.97508e+06	653675	363051	-5.14355
DOCK7	Isoform 2 of Dedicator of cytokinesis protein 7 OS=Homo sapiens GN=DOCK7	[8] Phospho (Y)	EAYTAVVyHNR	119113	89518.9	5388.63	444.78	-5.16047
MPZL1	Isoform 2 of Myelin protein zero-like protein 1 OS=Homo sapiens GN=MPZL1	[6] Phospho (Y);[6] Phospho (Y)	SESVVyADIRK;SESVVyADIRK	2.07732e+06	2.07301e+06	91901.2	21059.2	-5.19934
PVRL2	Poliovirus receptor-related protein 2 OS=Homo sapiens GN=PVRL2 PE=1 SV=1	[18] Phospho (ST)|[19] Phospho (Y)	EQTLQGAEEDEDLEGPPsyKPPTPK	1.01588e+06	1.6363e+06	27551.8	35629.7	-5.39153
MAP1B	Microtubule-associated protein 1B OS=Homo sapiens GN=MAP1B PE=1 SV=2	[9] Phospho (Y)	TPEDGDYSyEIIEK	1.09081e+06	1.67675e+06	8626.45	40314.1	-5.82144
C2orf4	C2orf4 protein OS=Homo sapiens GN=C2orf4 PE=2 SV=1	[12] Phospho (Y)	YSYYDESQGEIyR	16895.7	40768.9	997.03	0.91	-5.85259
HNRNPR	Heterogeneous nuclear ribonucleoprotein R OS=Homo sapiens GN=HNRNPR PE=4 SV=1	[14] Phospho (Y);[7] Phospho (Y)	GGYEDPYYGYDDGyAVR;GGYEDPyYGYDDGYAVR	179091	191543	2766.63	3122.27	-5.97585
TEC	Tyrosine-protein kinase Tec OS=Homo sapiens GN=TEC PE=1 SV=2	[7] Phospho (Y)	YVLDDQyTSSSGAK	1.38835e+06	1.49919e+06	44307	0.91	-6.02613
IRS4	Insulin receptor substrate 4 OS=Homo sapiens GN=IRS4 PE=1 SV=1	[3] Deamidated (NQ)|[6] Phospho (ST)|[10] Phospho (Y)|[11] Oxidation (M)|[13] Oxidation (M)|[18] Phospho (ST)|[24] Phospho (ST)|[30] Phospho (ST)|[31] Deamidated (NQ)|[33] Deamidated (NQ)|[39] Phospho (ST)|[40] Phospho (ST)|[43] Deamidated (NQ)|[44] Deamidated (NQ)|[46] Phospho (ST)|[50] Deamidated (NQ)|[52] Phospho (ST)	EDQEGsGGDyMPMNNWGsGNGRGsGGGQGsNGQGSSSHssGGNQCsGEGQGsR	1986	482184	0.9	6513.78	-6.21567
LATS1	Serine/threonine-protein kinase LATS1 OS=Homo sapiens GN=LATS1 PE=1 SV=1	[7] Phospho (Y)	YSGNMEyVISR	164412	215048	0.9	4890.44	-6.27758
SLC1A5	Neutral amino acid transporter B(0) OS=Homo sapiens GN=SLC1A5 PE=1 SV=2	[5] Phospho (ST)|[9] Phospho (ST)|[14] Phospho (ST)|[15] Phospho (Y)|[16] Phospho (ST)	NIFPsNLVsAAFRsysTTYEERNITGTR	312513	650769	2312.81	8550.88	-6.47037
PDLIM1	PDZ and LIM domain protein 1 OS=Homo sapiens GN=PDLIM1 PE=1 SV=4	[9] Phospho (Y)	ERVTPPEGyEVVTVFPK	246335	217225	3127.2	2082.63	-6.47538
PVRL2	Poliovirus receptor-related protein 2 OS=Homo sapiens GN=PVRL2 PE=1 SV=1	[20] Phospho (Y)|[24] Phospho (ST)	KEQTLQGAEEDEDLEGPPSyKPPtPK	1.43548e+06	2.18113e+06	14744	15804.1	-6.88741
SRP9	Signal recognition particle 9 kDa protein OS=Homo sapiens GN=SRP9 PE=4 SV=1	[3] Phospho (Y)	PQyQTWEEFSR	36676.1	37238.4	0.9	537.6	-7.10077
ILF3	Interleukin enhancer binding factor 3, 90kDa, isoform CRA_b OS=Homo sapiens GN=ILF3 PE=4 SV=1	[2] Phospho (Y)|[8] Phospho (ST)|[9] Phospho (Y)|[11] Phospho (Y)|[24] Phospho (ST)|[28] Phospho (Y)|[30] Phospho (ST);[2] Phospho (Y)|[8] Phospho (ST)|[9] Phospho (Y)|[11] Phospho (Y)|[24] Phospho (ST)|[28] Phospho (Y)|[30] Phospho (ST)	GyNHGQGsySySNSYNSPGGGGGsDYNyEsK;GyNHGQGsySySNSYNSPGGGGGsDYNyEsK	546535	34115.8	1561.64	2276.41	-7.24115
ZCCHC6	Isoform 4 of Terminal uridylyltransferase 7 OS=Homo sapiens GN=ZCCHC6	[11] Phospho (Y);[11] Phospho (Y)	KGPCAVSSNPyAFK;KGPCAVSSNPyAFK	1.27179e+06	1.24425e+06	0.9	16349.6	-7.26568
ATP5F1	ATP synthase subunit b, mitochondrial OS=Homo sapiens GN=ATP5F1 PE=2 SV=1	[1] Oxidation (M)|[25] Phospho (Y)|[28] Phospho (ST)	MLSRVVLSAAATAGPYVLGTGLILyALsK	111234	17708.6	0.9	834.29	-7.27041
GLI3	Transcriptional activator GLI3 OS=Homo sapiens GN=GLI3 PE=1 SV=6	[11] Deamidated (NQ)|[12] Deamidated (NQ)|[23] Phospho (Y)|[39] Phospho (Y)|[45] Phospho (ST)|[54] Phospho (ST)	TSPNSLVTILNNSRSSSSASGSyGHLSASAISPALSFTySSAPVsLHMHQQILsR	615272	42280.1	4149.81	15.7	-7.30247
EIF3CL	Eukaryotic translation initiation factor 3 subunit C OS=Homo sapiens GN=EIF3CL PE=4 SV=1	[7] Phospho (Y)	QGTYGGyFR	222266	223243	1246.33	691.04	-7.84521
CDK2	Cyclin-dependent kinase 2 OS=Homo sapiens GN=CDK2 PE=1 SV=2	[6] Phospho (Y)	IGEGTyGVVYKAR	1.71379e+06	1.62229e+06	0.9	14486.8	-7.84718
PKN1	Serine/threonine-protein kinase N1 (Fragment) OS=Homo sapiens GN=PKN1 PE=4 SV=1	[5] Deamidated (NQ)|[8] Deamidated (NQ)|[10] Phospho (Y)|[11] Phospho (ST)|[12] Deamidated (NQ)|[14] Phospho (ST)|[15] Phospho (ST)	QGAENMIQTysNGstK	196777	187526	1034.41	434.46	-8.03139
ACP1	Acid phosphatase 1, soluble, isoform CRA_d OS=Homo sapiens GN=ACP1 PE=4 SV=1	[9] Phospho (Y);[9] Phospho (Y);[7] Phospho (ST);[9] Phospho (Y)	VDSAATSGyEIGNPPDYR;VDSAATSGyEIGNPPDYR;VDSAATsGYEIGNPPDYR;VDSAATSGyEIGNPPDYR	309719	405500	316.31	2351.98	-8.06632
SGTA	Small glutamine-rich tetratricopeptide repeat-containing protein alpha OS=Homo sapiens GN=SGTA PE=1 SV=1	[4] Phospho (Y)	LGNyAGAVQDCER	136914	143879	0.9	991.96	-8.1437
FBP1	Fructose-1,6-bisphosphatase 1 OS=Homo sapiens GN=FBP1 PE=1 SV=5	[7] Phospho (ST)|[9] Phospho (Y)	DFDPAVtEyIQRKK	619163	696796	1751.08	2073.02	-8.42678
EML4	Echinoderm microtubule-associated protein-like 4 OS=Homo sapiens GN=EML4 PE=1 SV=3	[12] Phospho (Y)	HKDVIINQEGEyIK	185247	235230	121.55	1078.86	-8.45236
KIRREL	Kin of IRRE-like protein 1 OS=Homo sapiens GN=KIRREL PE=1 SV=2	[3] Phospho (ST)|[5] Phospho (ST)|[9] Phospho (Y)|[10] Phospho (ST)|[11] Phospho (ST)|[14] Phospho (ST)|[16] Phospho (Y)	YAtAtRFSytsQHsDyGQR	1.92121e+06	1.64366e+06	2164.49	387.68	-10.4479
FBP1	Fructose-1,6-bisphosphatase 1 OS=Homo sapiens GN=FBP1 PE=1 SV=5	[11] Phospho (Y)	KKFPPDNSAPyGAR	483160	392502	0.9	116.06	-12.8701
SUMF2	Sulfatase-modifying factor 2 OS=Homo sapiens GN=SUMF2 PE=4 SV=1	[1] Phospho (Y)|[8] Deamidated (NQ)	yLGLQDGQHSR	11672.9	9456.42	0.9	0.91	-13.511
NEDD9	Isoform 3 of Enhancer of filamentation 1 OS=Homo sapiens GN=NEDD9	[7] Phospho (Y)	TGHGYVyEYPSR	4638.11	18983.9	0.9	0.91	-13.6719
NEDD9	Isoform 3 of Enhancer of filamentation 1 OS=Homo sapiens GN=NEDD9	[2] Phospho (Y)	LyQVPNPQAAPR	20230.4	10077.1	0.9	0.91	-14.0314
ACLY	Isoform 2 of ATP-citrate synthase OS=Homo sapiens GN=ACLY	[2] Phospho (Y)	LyRPGSVAYVSR	2079.19	30821.6	0.9	0.91	-14.1498
RPS11	40S ribosomal protein S11 OS=Homo sapiens GN=RPS11 PE=1 SV=3	[2] Phospho (Y)	DyLHYIR	21418.8	13228.1	0.9	0.91	-14.2244
KLHL13	Isoform 3 of Kelch-like protein 13 OS=Homo sapiens GN=KLHL13	[2] Phospho (ST)|[9] Deamidated (NQ)|[11] Phospho (ST)|[19] Deamidated (NQ)|[33] Phospho (ST)|[36] Phospho (ST)|[39] Deamidated (NQ)|[48] Deamidated (NQ)|[49] Phospho (ST)|[50] Phospho (Y)|[53] Phospho (ST)	LsLNMDNLQDtLEAASFLQILPVLDFCKVFLIsGVtLDNCVEVGRIANtyNLtEVDK	44416.5	0.94	0.9	0.91	-14.5829
ARHGDIA	Rho GDP-dissociation inhibitor 1 OS=Homo sapiens GN=ARHGDIA PE=1 SV=3	[4] Phospho (Y)	AEEyEFLTPVEEAPK	4094.29	154913	4.43	0.91	-14.8619
RPLP0	60S acidic ribosomal protein P0 OS=Homo sapiens GN=RPLP0 PE=3 SV=1	[3] Phospho (Y)	SNyFLK	29214	39838	0.9	0.91	-15.2194
RPL5	60S ribosomal protein L5 OS=Homo sapiens GN=RPL5 PE=1 SV=3	[1] Phospho (Y)	yLMEEDEDAYKK	83645.4	24834.8	0.9	0.91	-15.8711
CDV3	Protein CDV3 homolog OS=Homo sapiens GN=CDV3 PE=1 SV=1	[9] Phospho (Y)	TPQGPPEIySDTQFPSLQSTAK	15335.1	116809	0.9	0.91	-16.1558
PEAK1	Pseudopodium-enriched atypical kinase 1 OS=Homo sapiens GN=PEAK1 PE=1 SV=4	[24] Phospho (Y)	ASTDVAGQAVTINLVPTEEQAKPyR	697.25	194640	0.9	0.91	-16.7196
PSMD13	26S proteasome non-ATPase regulatory subunit 13 (Fragment) OS=Homo sapiens GN=PSMD13 PE=4 SV=1	[2] Phospho (Y)	YyQTIGNHASYYK	129617	113174	0.9	0.91	-17.0334
PKP4	Isoform 2 of Plakophilin-4 OS=Homo sapiens GN=PKP4	[13] Phospho (Y)|[24] Deamidated (NQ);[5] Oxidation (M)|[13] Phospho (Y)	SSTQMNSYSDSGyQEAGSFHNSQNVSK;SSTQMNSYSDSGyQEAGSFHNSQNVSK	115042	147471	0.9	0.91	-17.146
RPS18	40S ribosomal protein S18 OS=Homo sapiens GN=RPS18 PE=3 SV=1	[1] Phospho (Y)|[7] Deamidated (NQ)	ySQVLANGLDNK	111612	157115	0.9	0.91	-17.1798
CELSR2	Cadherin EGF LAG seven-pass G-type receptor 2 OS=Homo sapiens GN=CELSR2 PE=2 SV=1	[5] Phospho (Y)	LYQPyGDSAGSLHSTSR	158356	132273	0.9	0.91	-17.2928
MCM6	DNA replication licensing factor MCM6 OS=Homo sapiens GN=MCM6 PE=1 SV=1	[7] Phospho (Y)	VSGVDGyETEGIR	140253	172777	0.9	0.91	-17.4
ACTR10	Actin-related protein 10 (Fragment) OS=Homo sapiens GN=ACTR10 PE=4 SV=1	[4] Phospho (Y)	GPLyEGLGSGGEK	176783	154123	0.9	0.91	-17.4801
CDC7	Cell division cycle 7-related protein kinase OS=Homo sapiens GN=CDC7 PE=4 SV=1	[14] Phospho (Y)	TASSCPASLTCDCyATDK	163507	207248	0.9	0.91	-17.6441
BAZ1B	Tyrosine-protein kinase BAZ1B OS=Homo sapiens GN=BAZ1B PE=1 SV=2	[1] Phospho (Y)|[2] Oxidation (M)|[5] Deamidated (NQ)|[8] Phospho (ST)	yMTLNPStK	218348	198484	0.9	0.91	-17.8131
TWF1	Isoform 3 of Twinfilin-1 OS=Homo sapiens GN=TWF1	[1] Deamidated (NQ)|[3] Oxidation (M)|[5] Phospho (Y)	QKMLyAATR	256996	229256	0.9	0.91	-18.0354
EIF1AX	Eukaryotic translation initiation factor 1A, X-chromosomal OS=Homo sapiens GN=EIF1AX PE=1 SV=2	[2] Phospho (Y)	DyQDNKADVILK	244590	250216	0.9	0.91	-18.0605
TRIP6	Thyroid receptor-interacting protein 6 OS=Homo sapiens GN=TRIP6 PE=1 SV=3	[3] Phospho (Y)	QAyEPPPPPAYR	285217	281849	0.9	0.91	-18.2572
EMG1	Ribosomal RNA small subunit methyltransferase NEP1 OS=Homo sapiens GN=EMG1 PE=1 SV=4	[2] Phospho (Y)	TyELLNCDK	274935	293663	0.9	0.91	-18.2611
G3BP1	Ras GTPase-activating protein-binding protein 1 OS=Homo sapiens GN=G3BP1 PE=1 SV=1	[12] Deamidated (NQ)|[20] Phospho (Y)	NSSYVHGGLDSNGKPADAVyGQK	277553	291140	0.9	0.91	-18.2613
STX16	Protein STX16-NPEPL1 OS=Homo sapiens GN=STX16-NPEPL1 PE=3 SV=1	[3] Phospho (Y);[3] Phospho (Y)	IDyNVEQSCIK;IDyNVEQSCIK	280794	293471	0.9	0.91	-18.2754
ALB	Serum albumin OS=Bos taurus GN=ALB PE=1 SV=4	[1] Phospho (Y)	yNGVFQECCQAEDK	334694	351867	0.9	0.91	-18.533
PIK3CA	Phosphatidylinositol 4,5-bisphosphate 3-kinase catalytic subunit alpha isoform OS=Homo sapiens GN=PIK3CA PE=1 SV=2	[7] Phospho (Y)	ISTATPyMNGETSTK	362384	359223	0.9	0.91	-18.6049
ACTR10	Actin-related protein 10 OS=Homo sapiens GN=ACTR10 PE=1 SV=1	[3] Phospho (Y)	PLyEGLGSGGEK	378843	381097	0.9	0.91	-18.6795
RBM3	Putative RNA-binding protein 3 OS=Homo sapiens GN=RBM3 PE=1 SV=1	[13] Phospho (Y)	YYDSRPGGYGYGyGR	380531	382034	0.9	0.91	-18.6845
CTNNA1	Catenin alpha-1 OS=Homo sapiens GN=CTNNA1 PE=1 SV=1	[12] Phospho (Y);[12] Phospho (Y)	NAGNEQDLGIQyK;NAGNEQDLGIQyK	333186	462309	0.9	0.91	-18.7455
SHANK2	Isoform 4 of SH3 and multiple ankyrin repeat domains protein 2 OS=Homo sapiens GN=SHANK2	[2] Phospho (Y)	VyGTIKPAFNQNSAAK	472449	465444	0.9	0.91	-18.9831
PRMT5	Protein arginine N-methyltransferase 5 OS=Homo sapiens GN=PRMT5 PE=4 SV=1	[9] Phospho (Y)	YSQYQQAIyK	481054	488111	0.9	0.91	-19.0304
CNP	2',3'-cyclic-nucleotide 3'-phosphodiesterase OS=Homo sapiens GN=CNP PE=1 SV=2	[9] Phospho (Y)	RLDEDLAAyCR	539778	585701	0.9	0.91	-19.2461
CD99L2	Isoform 2 of CD99 antigen-like protein 2 OS=Homo sapiens GN=CD99L2	[1] Phospho (Y);[3] Phospho (ST)	ySTLHTQSAEPPPPPEPAR;YStLHTQSAEPPPPPEPAR	723625	732920	0.9	0.91	-19.6181
CNN3	Calponin-3 OS=Homo sapiens GN=CNN3 PE=4 SV=1	[4] Phospho (Y)	GPSyGLSAEVK	734225	745232	0.9	0.91	-19.6406
PTPRK	Receptor-type tyrosine-protein phosphatase kappa OS=Homo sapiens GN=PTPRK PE=4 SV=1	[1] Phospho (Y);[1] Phospho (Y)	yGNIIAYDHSR;yGNIIAYDHSR	1.09061e+06	1.07884e+06	0.9	0.91	-20.1929
TLN2	Talin-2 OS=Homo sapiens GN=TLN2 PE=4 SV=1	[4] Phospho (Y)	ECDySIDGINR	1.23876e+06	1.3795e+06	0.9	0.91	-20.4642
CDK16	Cyclin-dependent kinase 16 OS=Homo sapiens GN=CDK16 PE=4 SV=1	[15] Phospho (Y)	LETYIKLDKLGEGTyATVYK	2.51255e+06	199842	0.9	0.91	-20.5151
PGK1	Phosphoglycerate kinase OS=Homo sapiens GN=PGK1 PE=2 SV=1	[4] Phospho (Y)	ELNyFAK	1.63073e+06	1.66039e+06	0.9	0.91	-20.7942
RPL10A	60S ribosomal protein L10a OS=Homo sapiens GN=RPL10A PE=1 SV=2	[4] Phospho (Y)	DTLyEAVR	1.70602e+06	1.7983e+06	0.9	0.91	-20.8847
HGS	Hepatocyte growth factor-regulated tyrosine kinase substrate OS=Homo sapiens GN=HGS PE=1 SV=1	[6] Phospho (Y)	VCEPCyEQLNR	2.28505e+06	2.3807e+06	0.9	0.91	-21.2977
RPS13	40S ribosomal protein S13 OS=Homo sapiens GN=RPS13 PE=4 SV=1	[11] Phospho (Y);[11] Phospho (Y)	LTSDDVKEQIyK;LTSDDVKEQIyK	2.27862e+06	2.4687e+06	0.9	0.91	-21.3227

## Sheet: Experiment3
Gene name	Variablemodifications(positiondescription)	Sequence	raw1_mock	raw2_mock	raw1_PEAK2	log2 ratio PEAK2_mock
SPTBN1	2	AKTALPAQSAATLPARTQETPSAQMEGFLNR	1.75	0.01	307593	18.4151
PPIAL4G	2	KHTGSGILSMANAGPNTNGSQFFICTAK	0.01	0.01	903.71	16.4636
MEPCE	1	TLNAETPKSSPLPAK	0.01	0.01	577.83	15.8184
TCP1	1	HGSYEDAVHSGALND	0.01	0.01	393.63	15.2646
CTTN	1	AKTQTPPVSPAPQPTEER	0.01	0.01	384.81	15.2319
CTTN	1	TQTPPVSPAPQPTEER	0.01	0.01	373.72	15.1897
FKBP15	1	RPSQEQSASASSGQPQAPLNR	0.01	0.01	331.56	15.017
NUP205	3	KNPFHLELALEYWCPTEPLQTPTIMGSYLGVAHQRPPQR	30.51	77.37	1.67923e+06	14.9261
SGK223	1	ICKTPEPK	0.01	0.26	3657.64	14.7257
BBX	1	TADGRVSPAGGTLDDKPK	0.01	0.01	260.41	14.6685
TCOF1	1	TVANLLSGKSPR	0.01	0.12	1133.75	14.0903
MIOS	2	SIVKSSLGMVESSR	23.47	26.66	104159	12.0208
CUL4B	2	QYMQNQNVPGNIELTVNILTMGYWPTYVPMEVHLPPEMVK	8.91	21.92	41023.2	11.3779
FAM195B	1	TSSPRSPPSSSEIFTPAHEENVR	1.32	0.01	1724.65	11.3407
DSP	1	YQAECSQFK	0.01	0.01	24.1	11.2348
SGK223	1	YQTGAWSR	319.49	198.8	600252	11.1776
MCM2	1	RGNDPLTSSPGR	0.01	1	1155.4	11.1598
SGK223	1	EAVQPEPIYAESAKR	32740.7	14588.4	4.67693e+07	10.9486
COBRA1	1	KPSPAQAAETPALELPLPSVPAPAPL	0.01	1	976.62	10.9173
PKP4	1	LQHQQLYYSQDDSNRK	0.01	0.04	24.63	9.94427
HNRNPL	1	IEYAKPTR	0.17	0.01	87.67	9.92794
RPL8	1	ASGNYATVISHNPETK	1.82	0.01	846.54	9.85359
SRSF11	1	SKTPPKSYSTAR	0.01	1	415.26	9.68352
NPM1	1	SNQNGKDSKPSSTPR	0.01	1	399.91	9.62918
ADD1	1	NPTGLLALQQIADFMTTNVPNVYPAAPQGGMAALNMSLGMVTPVNDLR	419.82	580.59	384224	9.58521
POLH	1	RLSSLR	2.57	0.72	991.09	9.23478
PTPN14	1	ERHPYTVPYGPQGVYSNK	0.01	1.25	332.89	9.04548
EXD2	1	YLAMRQR	23.72	30.92	13568.6	8.95609
SGK223	1	YVGQAVDLQPPALPR	14450	2778.75	4.0085e+06	8.8621
SGK223	1	QEDGPIVYLGSFR	1368.41	940.85	532454	8.84908
SRRM2	1	AQTPPGPSLSGSK	0.01	1	229.25	8.82642
IRS4	1	LAPSPARPR	3.32	3.73	1446.89	8.68112
AMOT	1	QLAEKEYEGSEDTRK	0.01	16.52	3333.08	8.65563
LMNB1	1	LREYEAALNSK	0.01	1	178.85	8.46825
SGK223	1	KPSLNSEAASSSDGLSCGSSR	47.37	32.06	12800.7	8.33233
SRRM1	2	RRTPTPPPR	0.01	1	150.34	8.21773
ALDOA	1	PYQYPALTPEQKK	0.01	265.49	35026.5	8.04359
SGK223	1	GSLNQDLHGSGEEPLVVQGLSSR	66.89	42.57	14406.8	8.0402
ABCC8	1	SKGTSSLMALTSPNCR	586.47	671.78	160282	7.99305
MYBBP1A	1	EIPSATQSPISK	0.01	5.52	701.89	7.98782
SGK223	1	QQDSGCHLVNSGKYVGQAVDLQPPALPR	42.75	0.01	5275.89	7.94701
SGK223	1	ASSLPAGAR	22.39	13.02	4243.7	7.90502
SRRM1	1	RRPSPR	0.01	1	117.48	7.86192
NUCKS1	1	LKATVTPSPVK	12.77	0.01	1244.15	7.60513
SGK223	1	MNKSSSDLEK	235.81	221.73	38897.8	7.40965
CTNND1	1	APSRQDVYGPQPQVR	6.96	0.2	575.41	7.32849
DDX21	1	KKEEPSQNDISPK	38.88	49.98	7055.17	7.311
TBC1D22B	1	SSSDAQLSR	70.79	98.77	12112.6	7.15856
SGK223	1	TPSGWSQER	0.01	6.73	470.25	7.12454
SFRS2	1	YGRPPDSHHSR	9.68	3.35	907.24	7.12158
SGK223	1	TCSDGGPSCEATHSPTISGKK	21684.5	17421.2	2.51609e+06	7.00766
SSB	1	FASDDEHDEHDENGATGPVK	0.01	1	60.47	6.90379
SGK223	1	LSKSSPGGSPVSPAAPPLTDHSDGNTSGSSVGSQPSSR	128.78	298.44	25411.2	6.89434
SGK223	2	TCSDGGPSCEATHSPTISGKK	1301.77	436.28	96389.6	6.79334
TPI1	1	IIYGGSVTGATCK	0.01	8.59	451.83	6.7153
SGK223	1	GRLESFSPPPPPPK	224.28	7569.53	408687	6.71253
COL7A1	4	VCTTAGGVPVTRPPDDSTSAPRDLVLSEPSSQSLR	0.01	1	51.07	6.66005
SGK223	1	SGANSPFAPHLENDYCSLVKEPTSVK	9014.87	9064.14	885665	6.61437
SGK223	1	LESFSPPPPPPK	1753.11	1489.65	147324	6.50563
SGK223	1	LFAPVPFPSGSTEDVSPSGPQQPPPLPQKK	8707.28	6793.94	694576	6.48568
NOC2L	1	EAARSPDKPGGSPSASR	23.4	27.39	2099.07	6.36906
SGK223	1	GGCGSPNLQGR	1235.16	1273.79	103279	6.36332
SGK223	1	AASSPDGFFWTQGSPKPR	6217.72	4964.72	457117	6.35326
SGK223	1	RGDCSPICWEQGTCTRPTEEEK	13624.3	11650.7	946621	6.227
SGK223	1	ESLPSEDDSDQR	380.39	681.11	37274.2	6.134
SGK223	1	GPRPCTSPQPLR	6784.48	7104.22	474230	6.0936
SGK223	1	LGGLYTQSLAR	63.71	19.37	2814.55	6.08226
SGK223	1	GPRPCTSPQPLRESLPSEDDSDQR	3842.45	2737.62	222744	6.08114
SGK223	1	SGANSPFAPHLENDYCSLVK	10388.7	10448.6	660485	5.98628
CTTN	1	YGIDKDKVDK	6.48	12.13	586.71	5.9785
SGK223	1	VSQSSAESLSPSFR	4160.64	5219.88	287517	5.93784
ESYT1	1	HLSPYATLTVGDSSHK	6.05	0.01	184.62	5.9291
PRRC2C	1	SSEGPKPEKVYK	4.28	13.16	517.5	5.89109
SGK223	1	LICNKPCCDSGDAIYYGATCSKDPDSIYAVK	3066.93	2840.02	170417	5.85051
SGK223	1	RRGDCSPICWEQGTCTRPTEEEK	9783.65	5566.62	426611	5.79659
SGK223_mut	1	DPDSIYAVK/ DPDSIYAVAICK	515.21	362.2	24355.1	5.79483
SGK223	1	GAHVSFTTGSTDSLASDSR	2966.4	2381.91	143918	5.75002
SGK223	1	GDCSPICWEQGTCTRPTEEEKQALNFPR	11549.5	9204.15	556750	5.74559
TP53BP1	1	SEDPPTTPIR	410.54	252.16	17513	5.72393
RALY	1	GRLSPVPVPR	0.01	37.45	935.22	5.64188
SGK223	1	CPPAYTMVGLHNLEAR	3892.92	1678.3	131639	5.56245
SRRM1	1	KAASPSPQSVR	18.13	7.89	558.81	5.42466
HNRNPA1	1	YHTVNGHNCEVR	12.54	9	458.17	5.41079
CDC42BPB	1	HSTPSNSSNPSGPPSPNSPHR	1.51	0.01	31.22	5.36033
SGK223	1	TIYLSSPDSAVGVQWPR	51577.6	48642.5	1.91236e+06	5.25411
SGK223	1	SASFAFEFPKDR	44.23	185.15	4366.6	5.2507
RPL15	1	AKQGYVIYR	0.83	6.83	142.41	5.21656
SGK223	1	KLFAPVPFPSGSTEDVSPSGPQQPPPLPQKK	8361.88	5899.27	261445	5.19634
PDS5B	1	AESPESSAIESTQSTPQK	9.83	16.57	480.76	5.18671
NUCKS1	1	EKTPSPKEEDEEPESPPEK	4.17	0.01	72.31	5.11262
PRKAR2A	1	RVSVCAETYNPDEEEEDTDPR	0.01	121.96	2098.55	5.10479
SGK223	1	SSPGGSPVSPAAPPLTDHSDGNTSGSSVGSQPSSR	12620.1	14278.5	462062	5.10248
SGK223	2	AASSPDGFFWTQGSPKPR	1210.75	523.74	29304.3	5.07853
SGK223	1	LICNKPCCDSGDAIYYGATCSK	2167	2075.09	67762.6	4.99764
RAD23B	1	QEKPAEKPAETPVATSPTATDSTSGDSSR	156.29	34.46	2898.83	4.92572
MCM2	1	RTDALTSSPGR	37.64	0.01	570.94	4.92262
MAPK11	1	QADEEMTGYVATR	1.61	10.88	176.29	4.81911
MYBBP1A	1	KNQKPSQVNGAPGSPTEPAGQK	17.7	5.56	322.99	4.79557
TBC1D10B	1	TEEARPSPAPGPGTPTGTPTR	26.6	23.64	670.12	4.73751
SGK223	1	CSPSGDSEGGEYCSILDCRPESR	29031.2	2968.8	426554	4.73659
SND1	1	ADDADEFGYSR	31.95	22.99	704.98	4.68165
DBNL	1	ASGANYSFHK	12.58	20.19	408.44	4.63968
HSP90AB1	1	IEDVGSDEEDDSGK	5.83	24.14	366.37	4.61171
RNPS1	1	RFSPPRR	98.95	9.01	1246.77	4.52963
SGK223	1	RGDCSPICWEQGTCTRPTEEEKQALNFPR	6880.75	4027.02	122817	4.49308
USP30	1	MLSSRAEAAMTAADR	8.47	49.6	588.56	4.34132
AKAP17A	1	VVPEDGSPEKR	35.87	17.17	493.53	4.21799
PTPN11	1	RKGHEYTNIK	193.34	99.26	2615.33	4.15999
API5	1	RASEDTTSGSPPKK	118.14	33.2	1290.89	4.0925
NCOA1	1	QAILNQFAATAPVGINMRSGMQQQITPQPPLNAQMLAQRQR	2207.49	844.38	25008.8	4.03467
LARP7	1	SRPTSEGSDIESTEPQK	0.01	12.56	100.19	3.99468
DDX3X	1	SDYDGIGSR	32.23	29.15	393.07	3.67895
PIK3R3	1	LYEEYTR	40.52	7.22	304.01	3.67085
PRPF38A	1	VPSPDHR	230.38	148.49	2350.07	3.63293
SGK223	1	LAPEIVSASQYR	3500.95	899.22	27030.1	3.61893
ARL6IP4	1	SAGEEEDGPVLTDEQK	0.01	68.56	419.86	3.61426
SRRM1	1	RESPSPAPKPR	241.53	150.5	2294.83	3.54935
TYRO3	1	IYSGDYYR	0.01	5.5	31.21	3.50188
SGK223	1	AATSTSSSQLSVSSQASTGSSQLQLHSLLSSISSK	1891.04	895.74	15736.9	3.49748
MKI67	1	APRESAQAIEDLAGFK	52.64	0.01	294.4	3.48327
CTTN	1	TEKHESQKDYVK	76.4	7.33	425.3	3.34466
TCOF1	1	LGAGEGGEASVSPEK	669.68	484.79	5764.2	3.31989
XRN2	1	NSPGSQVASNPR	40.68	42.78	403.8	3.27448
HIST1H2BJ	1	ESYSIYVYK	0.01	25.38	114.81	3.17692
MAP4K5	1	VGSGTYGDVYK	117.94	78.15	840.44	3.09963
NOLC1	1	GKGSPRPQAPK	880.08	22.54	3851.84	3.09336
SRRM2	2	RRPSPQPSPR	2.77	5.41	34.11	3.06002
UBAP2L	1	SPAVATSTAAPPPPSSPLPSK	312.18	0.01	1279.75	3.03537
SIPA1L1	2	FRSQNGSLGSSVMAPVGPPR	74.64	170.32	959.35	2.96951
HNRNPA2B1	1	YHTINGHNAEVR	44.15	145.55	729.07	2.94234
SKP1	1	GKTPEEIRK	13.37	0.01	49.87	2.89809
API5	1	ASEDTTSGSPPKK	653.37	376.73	3347.12	2.70014
GABRR1	1	SSPQRKSQR	30.4	56.72	280.27	2.68574
ANK3	2	TSPVTTAGSLLERSSITMTPPASPKSNINMYSSSLPFK	120.49	676.44	2548.83	2.67731
HIST1H1E	1	KAPKSPAK	506.88	3.82	1620.07	2.66551
NDRG2	1	TASLTSAASVDGNR	0.01	102.26	308.8	2.59429
FAM20B	1	DHVVEGEPYAGYDR	167.26	0.01	502.83	2.58789
FRK	1	LEDYFETDSSYSDANNFIR	2065.56	1421.71	10470.4	2.58615
BCLAF1	1	QKFNDSEGDDTEETEDYR	0.01	3.2	9.62	2.58346
MAP4K4	1	TTSRSPVLSR	451.26	27.33	1410.9	2.55975
DENND2C	1	VLDSSYGITK	5.57	60.48	186.63	2.49855
TCOF1	1	ASSVSTKESPARK	565.56	322.06	2492.85	2.48978
SGK223	2	SGANSPFAPHLENDYCSLVK	14458	3245.26	48590.5	2.45666
GNB2L1	1	DETNYGIPQR	220.05	181.42	1077.02	2.42368
MAPT	1	SPVVSGDTSPR	91.32	34.25	320.42	2.35147
SRSF3	1	RRSPPPR	69.59	5.32	190.36	2.3455
DNM1	1	MYHALKEALSIIGDINTTTVSTPMPPPVDDSWLQVQSVPAGR	107163	25487.1	333941	2.33196
SRRM2	1	SRTSPVTR	1200.07	778.49	4974.56	2.33012
ACIN1	1	KISVVSATK	3.95	4.74	21.63	2.31561
HNRNPM	1	FEPYANPTKR	926.08	1115.68	5075.35	2.31369
TUBA1A	1	LSVDYGKK	104.02	30.5	331.92	2.30301
HNRNPD	1	YHNVGLSK	355.27	10.2	884.42	2.27498
CDK20	1	LYTHQVATR	211.39	7.16	526.95	2.2697
PHACTR4	1	SSSPVQVEEEPVR	0.01	127.3	295.8	2.21628
RBMX	1	DTRDYAPPPR	378.9	0.01	845.4	2.15778
AHSG	1	CDSSPDSAEDVR	217.52	221.29	972.34	2.14786
PKP4	1	TYYSPVYR	7.19	175.43	391.37	2.09969
PDCD5	1	KVMDSDEDDDY	0.01	9	19.26	2.09601
ABL2	1	INTTADGKVYVTAESR	57.64	0.01	118.96	2.04508
CUL4B	1	SATDGNTSTTPPTSAK	72.99	135.11	428.66	2.04256
SGK223	2	SGANSPFAPHLENDYCSLVKEPTSVK	106517	16898.7	243749	1.98187
SLC1A5	1	HYRGPAGDATVASEK	20.66	624.4	1236.64	1.93892
SGK223	1	KFDEFQTGILIYELLHQPNPFEVR	1378.49	1192.68	4894.67	1.92879
EIF5B	1	QSFDDNDSEELEDKDSK	50.35	0.01	94.53	1.90849
CNN3	2	RHLYDPKMQTDKPFDQTTISLQMGTNK	2861.47	9586.61	23301.2	1.90448
ZNF268	2	ITKSWGTNTPNLISSSSWNK	1255.19	3487.74	8809.03	1.8932
SLC4A4	4	KGSLDSDNDDSDCPYSEK	0.01	154.23	284.37	1.88259
RPS9	1	KTYVTPR	601.34	393.19	1797.88	1.85421
PPP1CA	1	YGQFSGLNPGGRPITPPR	1415.29	874.52	4107.44	1.84301
TCOF1	1	AASAPAKESPR	1870.26	965.47	5069.62	1.83816
NPM1	1	SIRDTPAK	1639.22	925.51	4579.13	1.83627
SRRM1	1	TRHSPTPQQSNR	16069.6	14452.5	54362.4	1.83276
SRRM2	1	SCFESSPDPELK	854.89	1767.12	4637.53	1.82268
IK	1	DGVNKDYEETELISTTANYR	243.1	81.46	552.26	1.76686
SRRM2	1	QSHSESPSLQSK	925.45	166.86	1815.55	1.73302
RBMX2	1	EVQAEQPSSSSPR	208.29	260.78	768.75	1.71271
SRRM1	1	AASPSPQSVR	231.95	389.89	1009.63	1.69921
SRRM1	1	QKETSPR	530.67	230.93	1226.19	1.68708
SRSF11	1	KPIETGSPK	4752.25	3597.47	13331.4	1.67503
ROBO1	1	NGLTSTYAGIR	1545.79	1221.89	4237.26	1.61445
MARCKSL1	1	LSGLSFKR	1045.45	0.01	1533.29	1.55249
TUBB4B	1	INVYYNEATGGK	196.81	176.51	540.01	1.53257
SNRNP70	1	YDERPGPSPLPHR	686.41	1251.64	2703.28	1.48011
CNN3	1	GPSYGLSAEVK	224.67	177.32	552.29	1.45827
MLLT6	2	VPAGIYTSNKDPISHSGGMLRAVCSTPLSSSLLGPPGTSALPR	25044.2	7782.83	44805.3	1.44879
ATP1A1	1	YEPAAVSEQGDKK	375.23	119.13	660.1	1.41712
DCBLD1	1	AHTFSAQSGYR	858.93	49.82	1201.12	1.40242
BCLAF1	1	QKSPEIHR	789.87	530.03	1744.32	1.40224
AMOT	1	AQPSSASYQPVPADPFAIVSR	1174.39	156.39	1755.76	1.39982
PARD3	1	KQPPSEGPSNYDSYKK	1679.15	4211.53	7683.89	1.3834
TMPO	1	SSTPLPTISSSAENTR	1795.34	1137.39	3808.69	1.37705
KIRREL	1	AVLYADYR	2225.22	1785.15	5047.43	1.33181
SPTBN1	1	RPPSPEPSTK	1893.02	655.61	3178.45	1.3186
NEFM	1	SPVPKSPVEEK	555.21	0.01	691.16	1.31596
THRAP3	1	NKKSPEIHR	1966.1	32.45	2459.28	1.29928
RSL1D1	1	AAESETPGKSPEKKPK	1892.74	204.24	2544.68	1.27917
UBE2V2	1	ALQEKMAVSTGVK	2759.42	1144.43	4724.46	1.27525
RBMX	1	DVYLSPR	348.97	260.58	737.29	1.27449
RBMX	1	DYAPPPRDYTYR	485.49	271.7	912.43	1.26906
CFL1	1	YALYDATYETK	2.07	113.53	138.6	1.26179
SRRM2	1	SRTSPITR	435.36	195.18	751.12	1.25246
PAG1	1	SPSSCNDLYATVKDFEK	1173.15	136.37	1559.01	1.25159
HIST1H2BJ	1	LAHYNKR	817.17	10.66	983.66	1.24883
MARCKS	1	AEDGATPSPSNETPKK	1280.89	146.23	1685.08	1.23971
RSRC2	1	EQSEVSVSPR	60.5	446.18	598.15	1.23943
NUCKS1	1	LKATVTPSPVKGK	1957.14	1702.64	4297.71	1.23181
AMOT	1	NSQPHSPTSSLTSGGSLPLLQSPPSTR	4021.2	118.96	4860.6	1.23145
SGK223	2	SSPGGSPVSPAAPPLTDHSDGNTSGSSVGSQPSSR	346009	119543	537668	1.20777
SRRM2	1	TRTPLR	6748.77	4955.69	13429.1	1.1983
BCLAF1	1	FNDSEGDDTEETEDYR	61.68	372	495.49	1.19223
MAPK14	1	HTDDEMTGYVATR	78859.7	82909.6	183387	1.18095
EPHB4	1	VYIDPFTYEDPNEAVR	571.06	2337.88	3293.29	1.17904
DDX21	1	NEEPSEEEIDAPKPK	1790.95	1158.29	3337.38	1.17837
CTNND1	1	QDVYGPQPQVR	1235.07	1132.93	2598.92	1.13424
RPL29	1	LAYIAHPK	185.23	0.01	202.45	1.12817
NOLC1	1	ASSPFRR	671.94	427.6	1198.72	1.12459
SGK223	2	TIYLSSPDSAVGVQWPR	44809.9	23360.1	73687.3	1.11228
PRPF4B	1	RLSSPR	3073.58	2816.95	6326.59	1.10303
VIM	1	SLYASSPGGVYATR	7971.04	8469.53	17315.8	1.07483
FER	1	QEDGGVYSSSGLK	501.28	1126.09	1711.18	1.07245
PRDX6	1	DINAYNCEEPTEK	173.81	0.01	181.35	1.06118
TCEA1	1	KKEPAITSQNSPEAR	1894.52	2211.65	4255.17	1.05142
WDR43	1	LQAKESPQR	2570.42	1788.31	4482.95	1.04054
LBR	1	SASASHQADIK	297.51	287.56	601.12	1.03904
MAPK12	1	QADSEMTGYVVTR	27493.3	23818.4	52383.4	1.02982
THRAP3	1	ASAVSELSPR	1113.3	1098.32	2242.64	1.02009
CFL1	1	HELQANCYEEVKDR	1838.45	139.71	2001.28	1.01676
ZC3H18	1	LGVSVSPSR	324.12	295.43	619.73	1.00042
NMT1	1	GGLSPANDTGAK	283.68	346.15	628.88	0.997822
MAP4	1	SKVGSTENIK	1127.86	532.61	1644.99	0.986487
CSNK1E	1	IQPAGNTSPR	587.3	426.03	987.88	0.963304
ZC3H14	1	DLVQPDKPASPK	178.36	168.47	334.35	0.94713
GJA1	1	QASEQNWANYSAEQNR	453.54	2220.56	2573.21	0.944516
CACYBP	1	KIYEDGDDDMKR	1320.61	1315.03	2523.93	0.937519
CANX	1	QKSDAEEDGGTVSQEEEDRKPK	124.47	95.09	209.95	0.935431
HNRNPAB	1	EVYQQQQYGSGGR	290.64	415.87	673.28	0.930497
TXLNA	1	RPEGPGAQAPSSPR	1250.3	482.37	1651.09	0.930422
BCL7C	2	AVETLRNINNTLGPGTANEHIVQWWFK	423.34	307.95	694.42	0.925365
H1FX	1	AGGSAALSPSKK	407.53	263.41	632.67	0.915269
DYRK3	1	LYTYIQSR	3223.18	2967.01	5820.58	0.911179
SRRM2	1	TSPPLLDR	1068.57	918.49	1865.02	0.908556
GJA1	1	SDPYHATSGALSPAK	587.28	491.27	1000.91	0.892219
MKI67	1	TPVQYSQQQNSPQK	355.2	0.01	328.4	0.886782
HSP90AB1	1	YESLTDPSK	49.73	419.96	429.04	0.869403
STUB1	1	LGAGGGSPEKSPSAQELK	2274.94	2264.19	4128.44	0.863181
ATXN2L	1	STSTPTSPGPR	658.04	532.8	1076.99	0.855025
MAGI1	1	IEDPVYGIYYVDHINR	2061.69	2039.09	3684.56	0.845594
KATNB1	1	IYERPSTTCSKPQR	47.86	1172.81	1088.47	0.834628
PTPN11	1	KGHEYTNIK	7944.2	5533.7	11968.5	0.828651
ILF3	1	RPMEEDGEEKSPSK	1876.09	802.46	2376.53	0.827404
NCOA1	3	SEILPASLQSATARPTSR	7745	34774.8	37720.1	0.827199
PRRC2C	1	SFSSQRPVDR	827.02	746.81	1390.55	0.821376
CDC42BPB	1	NKPYISWPSSGGSEPSVTVPLR	2257.6	237.14	2204.21	0.821372
SFPQ	1	GREEYEGPNKKPR	10311.1	8097.43	16203.4	0.815918
NDRG1	1	TASGSSVTSLDGTR	423.93	348.54	677.56	0.81087
HMGA2	1	KQQQEPTGEPSPK	1524.92	553.45	1816.67	0.805844
YES1	1	GAYSLSIR	3473.94	2831.78	5502.67	0.803471
PRKAR1A	1	TDSREDEISPPPPNPVVK	0.01	648.53	563.2	0.796452
HNRNPA1	1	SESPKEPEQLR	2449.7	2430.34	4126.59	0.758057
TJP1	1	YESSSYTDQFSR	299.35	311.9	510.45	0.740007
MCM2	1	GNDPLTSSPGR	1620.62	1549.47	2623.16	0.726782
TUBB	1	ISVYYNEATGGK	445.74	437.15	725.31	0.716364
ATP1A3	1	YNTDCVQGLTHSK	5959.58	5163.2	9106.52	0.711454
SRRM1	1	RYSPPIQR	1712.44	1373.64	2516.31	0.705534
ACIN1	1	LQPERGSPK	4010.26	3277.27	5883.95	0.691355
RPL14	1	AALLKASPK	835.96	871.07	1376.15	0.689149
ARHGAP17	1	SPSPPTQHTGQPPGQPSAPSQLSAPR	2499.33	2317.86	3808.72	0.661114
EIF4H	1	AYSSFGGGR	861.87	825.88	1327.12	0.653198
ENAH	1	TNTMNGSKSPVISRPK	1721.87	982.18	2099.61	0.635
CAP1	1	SGPKPFSAPKPQTSPSPK	5141.74	3284.48	6480.43	0.621204
RRP1B	1	TPTSSPASSPLVAK	383	301.54	524.35	0.615395
HGS	1	VCEPCYEQLNR	979.66	886.51	1421.42	0.607252
ADD1	1	SPGSPVGEGTGSPPK	354.42	427.99	594.27	0.603194
CASC3	1	STVTGERQSGDGQESTEPVENK	784.06	1133.13	1447.08	0.594151
BCLAF1	1	KAEGEPQEESPLKSK	2913.8	2664.71	4193.13	0.588148
ABCF1	1	KAEQGSEEEGEGEEEEEEGGESK	9.37	271.78	211.16	0.586997
PSMB2	1	YYTPTISR	331.98	291.03	467.02	0.584229
HNRNPA1	1	SESPKEPEQLRK	3835	3863.42	5769.83	0.583966
ACTG1	1	GYSFTTTAER	1556.47	1326.21	2125.93	0.560683
RBMX	1	DRDYSDHPSGGSYR	13091.4	9851.98	16852.8	0.554912
DBN1	1	LSSPVLHR	1731.56	1720.79	2535.09	0.554458
SEC61B	1	PGPTPSGTNVGSSGRSPSK	7894.34	4432.64	8977.51	0.542568
ZMYND8	1	TPPSTTVGSHSPPETPVLTR	416.5	242.16	479.11	0.540823
KIRREL	1	TPYEAYDPIGK	2999.21	3757.71	4888.77	0.533106
PTPN11	1	VYENVGLMQQQK	3785.84	3824.66	5505.69	0.532932
COPB2	1	STAQQELDGKPASPTPVIVASHTANKEEK	3170.71	0.51	2290.56	0.530662
SGK223	2	GPRPCTSPQPLRESLPSEDDSDQR	651.83	88.21	534.2	0.529777
DTD1	1	SASSGAEGDVSSEREP	234.9	289.61	377.97	0.527301
PARD3B	1	DHLEGLYAK	946.85	801.48	1259.17	0.526496
SRRM2	1	RRPSPQPSPR	116.6	139.89	184.09	0.521509
MAGI1	1	IEDPVYGIYYVDHINRK	6362.51	5099.62	8200.54	0.516916
SRRM2	2	AQTPPGPSLSGSKSPCPQEK	2511.81	2512.3	3591.89	0.515875
MYH9	1	KGAGDGSDEEVDGKADGAEAKPAE	3713.81	4236.02	5669.29	0.512244
MYBBP1A	1	NQKPSQVNGAPGSPTEPAGQK	2607	2906.86	3926.02	0.510005
RBM25	1	LGASNSPGQPNSVK	3449.1	710.63	2949.69	0.504073
RSRC2	2	QKQQEIAAAAATGGSVLNVAALLASGTQVTPQIAMAAQMAALQAK	10701.4	5245.06	11296.4	0.502625
IL6ST	1	SYLPQTVR	647.67	558.11	851.77	0.498569
CHAF1B	1	GSSPGPRPVEGTPASR	1084.72	1169.57	1588.75	0.495219
MUC6	2	ILTENVICGNSGVTCSR	3738.06	209.35	2778.59	0.493447
SMARCA5	1	TPTSPLK	691.67	800.06	1048.28	0.491038
MPZL1	1	SESVVYADIR	22815.5	22520.2	31853.9	0.490822
MLLT4	1	EYFTFPASK	0.01	3571.85	2498.12	0.484167
MATR3	1	SYSPDGKESPSDKK	5316.95	6420.46	8132.26	0.470614
TCOF1	1	KLGAGEGGEASVSPEKTSTTSK	741.46	634.15	952.2	0.469265
NCL	1	KVVVSPTK	2328.48	2773.56	3523.3	0.465853
ATXN1	1	SQLEAYSTLLANMGSLSQTPGHK	716849	458887	805081	0.45364
PTPRJ	1	AALSWSNGNGTASCR	130485	129529	177293	0.44754
TNS1	1	HVAYGGYSTPEDR	493.91	223.93	483.31	0.429287
NOLC1	1	RASSPFR	105.87	122.03	153.14	0.42645
LCT	1	IWEAFANQSR	44772.1	31994.8	51534.8	0.425061
H1FX	1	AGGSAALSPSK	5268.47	2591.62	5252.16	0.418365
G3BP2	1	STTPPPAEPVSLPQEPPKPR	1206.76	4985.98	4109.66	0.408441
MARCKSL1	1	GDVTAEEAAGASPAK	694.9	680.86	910.57	0.404613
TAGLN3	1	GASQAGMTGYGMPR	1037.03	725.48	1164.81	0.402463
LSM14A	1	SPVSTRPLPSASQK	1871.78	1941.23	2499.51	0.390715
RPL35A	1	IEGVYAR	573.84	465.59	681.04	0.390019
ACIN1	1	SSSISEEKGDSDDEKPR	4629.15	3866.37	5549.64	0.385692
RPL15	1	QGYVIYR	1592.01	1415.11	1963.05	0.384714
GSK3A	1	TSSFAEPGGGGGGGGGGPGGSASGPGGTGGGK	724.74	782.31	980.23	0.379465
CARHSP1	1	TFSATVR	2472.69	2259.75	3048.83	0.365671
PAG1	1	SPSSCNDLYATVK	2713.47	2829.86	3551.74	0.357773
AKT1S1	1	LNTSDFQK	479.35	409.61	569.31	0.357096
ACIN1	1	TAQVPSPPR	3906.23	3891.9	4991.57	0.356365
LRWD1	1	VLRCANNQLGDVTALCQFPKLEELSLEGNPFLTVNDNLK	1382.08	838.11	1420.85	0.356071
KHDRBS1	1	SGSMDPSGAHPSVR	306.24	372.33	433.67	0.3541
FRK	1	HGHYFVALFDYQAR	2709.94	0.01	1723.26	0.346874
FYN	1	LDNGGYYITTR	446.95	455.91	572.77	0.343454
NCL	1	VVVSPTKK	11349	9762.87	13330.2	0.336644
BAZ1B	1	LAEDEGDSEPEAVGQSR	936.38	854.89	1129.02	0.334088
C9orf78	1	VGDTEKPEPERSPPNR	2111.4	2351.72	2798.8	0.326756
HNRNPC	1	MYSYPAR	54.35	12.85	41.96	0.320553
HNRNPA1	1	NQGGYGGSSSSSSYGSGR	10735.9	9403.14	12527.3	0.31508
ANKRD26	1	KNLEATYGTVR	1477.08	1283.57	1714.79	0.313024
EPB41L2	1	VEGDNIYVR	3275.81	2987.76	3861.9	0.302326
SCAMP3	1	QNNWPPLPSFCPVQPCFFQDISMEIPQEFQK	111868	64617.1	107493	0.284704
BCLAF1	1	ETQSPEQVKSEK	1354.68	971.31	1413.57	0.281498
PHOSPHO1	1	EALTSPSPTASPAAR	1751.32	1234.15	1814.31	0.281463
ACOT7	1	YEAQKLER	4592.86	3499.8	4906.68	0.278133
PTPN11	1	GHEYTNIK	3874.46	3651.65	4557.88	0.276459
NHLRC2	1	FAGSGNEENRNNAYPHK	313.28	4799.83	3084.53	0.27085
SRRM2	1	ALPQTPRPR	1644.4	1238.3	1734.65	0.267224
DDX51	1	VNDAEPGSPEAPQGK	409.34	25.21	260.85	0.263698
RPL10A	1	DTLYEAVR	597.52	504.59	660.83	0.262083
CDK5	1	IGEGTYGTVFK	7430.45	9326.37	10039.4	0.260926
MIA3	3	HHSHANSQANHAQGEQASFESFEEMLQDKLKVPESENNK	0.01	674.52	404	0.260473
MARCKSL1	1	GDVTAEEAAGASPAKANGQENGHVK	1087.21	688.41	1059.48	0.255033
HIST2H3A	1	YRPGTVALR	746.52	552.61	773.87	0.252617
DCBLD1	1	AHTFSAQSGYRVPGPQPGHK	1294.88	2735.14	2360.42	0.228257
HSP90AB1	1	IEDVGSDEEDDSGKDKK	84352.8	69131.8	89788.7	0.226513
PAXIP1	1	YTGYLCR	263.67	206.09	273.82	0.221304
HSPA1A	1	VQVSYKGETK	845.52	306.3	668.91	0.215969
EEF1A1	1	STTTGHLIYK	3646.22	3123.89	3904.93	0.206117
FYN	1	KLDNGGYYITTR	562.06	656.74	701.39	0.202827
ARHGAP39	1	SGDYSTMEGPELR	1424.31	463.37	1085.45	0.201679
CTTN	2	LPSSPVYEDAASFK	993.46	5541.08	3747.85	0.197978
PSMD2	1	APVQPQQSPAAAPGGTDEKPSGK	468.24	460.72	530.93	0.192905
ABL2	1	VYVTAESR	891.27	608.4	856.4	0.191712
CANX	1	AEEDEILNRSPR	7626.37	7675.54	8729.05	0.190185
CASKIN2	1	NTYNQTALDIVNQFTTSQASR	17450	14802.5	18136.5	0.169482
HSPA2	1	TTPSYVAFTDTER	0.01	2089.79	1174.61	0.168817
ACTR10	1	GPLYEGLGSGGEK	281.08	235.46	287.33	0.153829
CDK1	1	IGEGTYGVVYK	8.03482e+06	6.4959e+06	8.07431e+06	0.152304
ANXA2	1	LSLEGDHSTPPSAYGSVK	14874.7	19140	18778.1	0.142894
ABL2	1	YELTGLPEQDR	8.43	104.27	62.15	0.141339
BCAR1	1	AQQGLYQVPGPSPQFQSPPAK	3773.98	18896	12489.1	0.139886
DCBLD1	1	AVSALATESGHPDSQKPPTHPGTSDSYSAPR	0.01	152.75	83.48	0.128236
GSK3B	2	GEPNVSYICSR	544.15	465.82	551.77	0.127826
NUCKS1	1	DDSHSAEDSEDEKEDHKNVR	1198.78	1519.87	1484.12	0.126717
SRSF9	1	GSPHYFSPFRPY	3250.81	5329.43	4682.17	0.126159
ATP1A1	1	GIVVYTGDR	83779.7	77043.5	87376.9	0.119848
PARD3	1	ERDYAEIQDFHR	29588.9	31268.7	33003.8	0.117197
SRRM1	1	APQTSSSPPPVR	5094.84	5194.41	5573.57	0.115536
EPHA2	1	QSPEDVYFSK	638.53	617.33	679.83	0.11457
ZRANB2	1	EVEDKESEGEEEDEDEDLSK	1181.92	1399.19	1395.52	0.112811
TEC	1	YVLDDQYTSSSGAK	2370.91	2006.14	2364.92	0.111833
PGAM1	1	HYGGLTGLNK	8513.54	7708.77	8744.97	0.108546
NUCKS1	1	TPSPKEEDEEPESPPEK	266.44	297.49	302.9	0.103325
XRCC1	2	TKPTQAAGPSSPQKPPTPEETK	2833.48	2406.57	2801.56	0.0966498
TCOF1	1	KLSGDQPAAR	2574.76	1421.55	2136.46	0.0965538
SRRM1	1	TASPPPPPK	1839.82	1620.88	1845.49	0.09294
NUCKS1	1	ATVTPSPVK	1124.19	2580.52	1972.85	0.0909207
RNMTL1	1	YDKAYPGDRR	689.04	468.19	616.01	0.09035
DDX3X	1	DKDAYSSFGSR	1928.4	1540.48	1840.91	0.0859492
DUT	1	PCSEETPAISPSKR	3760.56	3721.3	3952.26	0.0792809
ACTA1	1	DSYVGDEAQSKR	1238.16	725.58	1036.02	0.0774479
XRCC1	1	TKPTQAAGPSSPQKPPTPEETK	3077.75	3276.24	3351.88	0.0773077
DOK1	1	SHNSALYSQVQK	7754.39	7106.34	7832.39	0.0760195
TCOF1	1	TQPSSGVDSAVGTLPATSPQSTSVQAK	1886.79	1927.8	2008.24	0.0744037
HNRNPA1	1	SSGPYGGGGQYFAKPR	3965.33	3576.68	3959.43	0.0703437
HNRNPUL2	1	SKSPLPPEEEAKDEEEDQTLVNLDTYTSDLHFQVSK	11742.1	6220.95	9417.62	0.0684005
TCP1	1	DDKHGSYEDAVHSGALND	5178.53	5103.27	5379.64	0.0654887
MAP1B	1	TATCHSSSSPPIDAASAEPYGFR	1586.89	1803.67	1765.99	0.0589536
KIRREL	1	FSYTSQHSDYGQR	1197.51	916.34	1096.96	0.0536379
RPS3	1	ACYGVLR	149.83	122.87	140.58	0.0440767
PI4KB	1	TASNPKVENEDEPVR	458.28	553.35	516.97	0.0314707
TYK2	1	LLAQAEGEPCYIR	5088.72	16621.8	11053.5	0.0261011
TCOF1	1	LGAGEGGEASVSPEKTSTTSK	679.04	560.2	630.4	0.0248838
RPS3A	1	ADGYEPPVQESV	1565.64	1553.59	1586.14	0.0243302
HSP90AB1	1	YIDQEELNK	3546.57	2950.84	3297.31	0.0214248
NUCKS1	1	TPSPKEEDEEPESPPEKK	26113.7	23815.9	25278.6	0.0180204
PRPF4B	1	TLSPGRR	3958.33	3039.4	3540.11	0.0169072
AMOT	1	DTTVISHSPNTSYDTALEAR	2869.09	3018.27	2962.22	0.00905794
CDK16	1	LGEGTYATVYK	6049.73	5780.12	5920.57	0.0013762
G3BP1	1	SSSPAPADIAQTVQEDLR	18456.5	18091.5	18233.1	-0.00323299
SRSF1	1	VDGPRSPSYGR	1637.65	55.56	842.23	-0.00747474
NCL	1	KVVVSPTKK	17274.1	18102.4	17558	-0.0106616
LYN	1	SLDNGGYYISPR	1718.04	2214.25	1946.12	-0.0147691
BAIAP2L1	1	KDYDTLSK	12702.4	11609.2	12025.2	-0.015581
TCOF1	1	AALAPAKESPR	3084.53	2946.54	2980.79	-0.0167192
ARHGAP42	1	LDTASSNGYQRPGSVVAAK	901.54	664.77	773.25	-0.0183629
EPHA6	1	VLEDDPEAAYTTTGGK	398.98	369.04	378.99	-0.0189841
SRRM2	1	VPLSAYER	460.22	412.36	430.11	-0.0205817
ATP1A1	1	LSLDELHRKYGTDLSR	4105.93	3058.76	3529.05	-0.0216244
MAPT	1	SGYSSPGSPGTPGSR	453.24	424.54	431.28	-0.0252346
CFL1	1	NIILEEGKEILVGDVGQTVDDPYATFVK	64.96	1337.63	688.48	-0.0266067
CTTN	1	LPSSPVYEDAASFK	7816.61	170.17	3913.5	-0.0291545
UBAP2L	1	STSAPQMSPGSSDNQSSSPQPAQQK	1150.05	965.79	1035.81	-0.0304711
WIPF2	1	GSSGGYGSGGAALQPK	1813.47	1488.84	1604.97	-0.0409292
TAGLN2	1	GPAYGLSR	1805.47	1800.73	1747.44	-0.0452365
EIF3L	1	VYELQASR	1042.99	1719.69	1331.63	-0.0528752
ARAP2	1	HSYPLSSTSGNADSSAVSSQAISPYACFYGASAK	42355.3	45991.2	42340.8	-0.0611223
RPL17	1	YSLDPENPTK	302.52	345.75	309.6	-0.0661893
SRRM2	1	RGEGDAPFSEPGTTSTQRPSSPETATK	11.69	3445.27	1640.92	-0.074999
DYRK4	1	VYTYIQSR	21575.2	20910.5	20162.5	-0.0752993
CHAF1B	1	TQDPSSPGTTPPQAR	2254.62	86.61	1104.46	-0.0839255
MAPK9	1	TACTNFMMTPYVVTR	4380.03	70.2	2097.06	-0.0855118
HNRNPA0	1	AVPKEDIYSGGGGGGSR	752.3	602.96	635.63	-0.0923105
SRRM1	2	HRPSPPATPPPK	3097.83	3328.06	3012.86	-0.0927626
NUCKS1	1	ATVTPSPVKGK	11139.7	13008	11292.6	-0.0965149
ZNF716	1	DVMLENYRNLVSLGIAVSKPDLITCLEQNKEPQNIK	39681.7	37840.7	36138.3	-0.101082
ABL1	1	INTASDGKLYVSSESR	764.5	781.23	718.52	-0.105188
DYNC1LI1	2	TGSPGGPGVSGGSPAGGAGGGSSGLPPSTK	1063.65	1048.2	971.07	-0.12086
LOC647859	1	YSSGGNFETPSK	1015.27	980.95	917.18	-0.121994
GSK3B	1	GEPNVSYICSR	3657.74	4345.06	3663.53	-0.12727
EPHA4	1	VLEDDPEAAYTTR	40328.2	36782.9	35206.2	-0.131107
TBCB	1	LGEYEDVSR	697.15	465.09	528.12	-0.13797
HSPA1A	1	ELEQVCNPIISGLYQGAGGPGPGGFGAQGPK	7236.87	9233.68	7459.09	-0.142817
GSK3A	1	GEPNVSYICSR	5.17163e+06	4.66721e+06	4.43653e+06	-0.149058
IFNGR1	1	YVSLITSYQPFSLEK	3965.82	101.82	1830.86	-0.151671
ANKRD35	2	YNTACR	15242.3	17242.1	14591.7	-0.154601
RBMX	1	DYGHSSSRDDYPSR	5121.46	3750.79	3966.05	-0.161597
DYRK1A	1	IYQYIQSR	337022	353402	308382	-0.162765
HNRNPA3	1	SSGSPYGGGYGSGGGSGGYGSR	12543.6	11643.1	10798.8	-0.163348
VARS	2	YGLGGPGGSRAAVLVQQWVSYADTELIPAACGATLPALGLR	4944.79	438.36	2402.97	-0.163632
RBM39	1	DKSPVREPIDNLTPEER	7765.42	7860.22	6884.7	-0.18245
ATP1A1	1	DKYEPAAVSEQGDKK	3950.14	4828.1	3853.97	-0.187586
SRRM2	1	TVARTPLGQR	11701.7	7729.9	8512.96	-0.190675
ATP1A1	1	DKYEPAAVSEQGDK	940.34	0.01	409.34	-0.199898
EP300	1	TEIKEEEDQPSTSATQSSPAPGQSK	535.68	546.66	470.33	-0.202409
MARCKS	1	AEDGATPSPSNETPK	4296.95	4716.5	3914.39	-0.203292
SCAMP3	1	NYGSYSTQASAAAATAELLK	1614.59	17.87	706.54	-0.208204
IRS4	1	GYMMMFPR	16694.7	18524.4	15150.9	-0.21695
PCNXL3	2	HNAGSNPTPPASVMGSPPSSLQEAQR	96596	80246.9	75927.2	-0.21978
HNRNPA2B1	1	NMGGPYGGGNYGPGGSGGSGGYGGR	6300.52	7128.97	5758.37	-0.221672
ZC3H18	1	SSQQPSTPQQAPPGQPQQGTFVAHK	1081.42	1018.72	897.85	-0.225939
FYN	1	LIEDNEYTAR	37871.6	42723.5	34400.3	-0.228271
SRRM2	1	SRLSLR	749.22	363.49	472.67	-0.235172
IGF2BP1	1	QGSPVAAGAPAK	6724.72	7711.21	6047.54	-0.255244
DDX3X	1	GRSDYDGIGSR	1375.77	681.67	861.65	-0.255676
SRSF1	1	SHEGETAYIR	3464.56	1997.99	2283.84	-0.258113
HNRNPK	1	RDYDDMSPR	305.26	105.15	171.49	-0.258941
RBM15	1	SSSRGGSR	118949	135522	105551	-0.269563
MAST4	2	RSPSATGQSSFR	34963	35947.3	29049.5	-0.287482
MERTK	1	KIYSGDYYR	928.26	467.63	569.62	-0.293114
CD99L2	1	YSTLHTQSAEPPPPPEPAR	5373.64	4769.81	4119.21	-0.300109
SRRT	1	TQLWASEPGTPPLPTSLPSQNPILK	4557.98	6277.08	4387.04	-0.304387
IBTK	1	ISAPQPIPSNRIDTTSSASWVAGSFSPVSPPVVDLRTIMEIEESR	25056.1	21556.9	18864.3	-0.30507
RNASEH2B	1	TNNVNVSSR	3110.32	2543.31	2275.47	-0.313013
HNRNPD	1	IDASKNEEDEGHSNSSPR	50642.5	66324.2	47013.4	-0.314954
PTK2	1	YMEDSTYYK	17266.1	18099.5	14200.8	-0.316378
ZNF24	1	IHTGEKPYECVQCGK	6525.2	7230.33	5507.92	-0.320432
TNK2	1	YATPQVIQAPGPR	24787.3	26017.9	20338.7	-0.320749
TRIM28	1	STAPSAAASASASAAASSPAGGGAEALELLEHCGVCR	2018.37	2926.62	1976.49	-0.323027
TCOF1	1	TSQVGAASAPAKESPR	16957.6	15459.2	12853.9	-0.334539
SRRM1	1	TASPPPPPKR	4038.32	4385.16	3330.56	-0.338652
CHCHD10	1	EAPAPSGQPGLMAQMATTAAGVAVGSAVGHVMGSALTGAFSGGSSEPSQPAVQQIR	383.75	0.01	150.86	-0.346994
ARHGAP35	1	NEEENIYSVPHDSTQGK	64941.4	59969.7	49095.6	-0.347236
INPPL1	1	NSFNNPAYYVLEGVPHQLLPPEPPSPAR	38706	36309.2	29341	-0.354264
MERTK	1	IYSGDYYR	676.55	557.23	481.99	-0.35601
PGRMC1	1	EGEEPTVYSDEEEPKDESAR	5887.14	5392.99	4381.21	-0.364382
MARCKS	1	AEDGATPSPSNETPKKK	10096.7	7158.17	6692.15	-0.366459
EMD	1	TYGEPESAGPSR	795.27	519.38	508.61	-0.370047
CCDC86	1	LQQGAGLESPQGQPEPGAASPQR	2730.96	2781.94	2124.97	-0.375369
ATP1A1	1	YGTDLSR	1.21842e+06	1.38814e+06	991699	-0.394173
LOC285556	5	SQHSASEEGGNFSSSSSSSPMNK	16515.7	27296.5	16543.1	-0.405101
PLEKHA7	1	SADDTYLQLKK	0.01	1	0.38	-0.410284
SYK	1	QESTVSFNPYEPELAPWAADKGPQR	16978.6	12882.6	11142.4	-0.42221
HIPK1	1	AVCSTYLQSR	105877	94615.2	73863.5	-0.440614
LDHB	1	IVADKDYSVTANSK	1540.89	975.93	926.42	-0.441864
ACIN1	1	TAQVPSPPRGK	2460.72	2326.8	1741.92	-0.4586
SRRM2	1	RVPSPTPAPK	8821.85	9812.32	6778.75	-0.458859
CHAMP1	1	TAPPASPEAR	21545.6	17998.5	14347.9	-0.462626
PXN	1	FIHQQPQSSSPVYGSSAK	43819	39871.3	29809.5	-0.489287
IRS4	1	SWSSYFSLPNPFR	15560.2	13992.5	10502.8	-0.49252
LRWD1	2	WPQPWALGQVVTKTMVNTVVANASFTYLTALTDSNIVAIWGRM	1725.36	2033.09	1334.37	-0.493979
ZNF251	1	YNSDLSR	11301	14394	9058.37	-0.504162
YES1	1	KLDNGGYYITTR	6581.06	7519.01	4918.24	-0.519488
EDC3	1	SQDVAVSPQQQQCSK	1298.67	767.46	719.92	-0.521023
F11R	1	VIYSQPSAR	1838.62	1686.43	1227.4	-0.522038
YBX1	1	NYQQNYQNSESGEKNEGSESAPEGQAQQR	7130.09	6971.81	4899.52	-0.525177
ERBB2IP	1	AQIPEGDYLSYR	3244.09	4399.33	2649.04	-0.528749
CD99L2	1	YSTLHTQSAEPPPPPEPARI	7031.4	8402.16	5332.11	-0.533292
HIPK3	1	TVCSTYLQSR	17585.4	20874.3	13262.6	-0.53599
ATXN2L	1	TLSSPSNRPSGETSVPPPPAVGR	1205.23	930.85	728.92	-0.551133
WLS	1	YSFINDNAASGI	426.08	524.34	324.04	-0.552393
TCOF1	1	TSQVGAASAPAKESPRK	3213.07	3275.41	2211.36	-0.552947
HSP90AB1	1	IEDVGSDEEDDSGKDK	19904.6	18269.8	12880.1	-0.567456
PAG1	1	SGQSLTVPESTYTSIQGDPQR	3650.46	193.16	1294.39	-0.570193
AHSG	1	CDSSPDSAEDVRK	42467.7	43355.9	28894.7	-0.570569
PSMD2	1	DKAPVQPQQSPAAAPGGTDEKPSGK	1034.37	854.77	635.89	-0.57088
EPHA2	1	VLEDDPEATYTTSGGK	9521.52	10489.9	6680.18	-0.582862
TP53	1	ALPNNTSSSPQPK	5017.22	6225	3733.86	-0.590187
EDC4	1	TRSPDVISSASTALSQDIPEIASEALSR	8283.87	6757.37	4983.53	-0.593684
F11R	1	KVIYSQPSAR	2073.72	2457.09	1497.17	-0.597531
ACLY	1	TASFSESR	5122.33	5224.93	3382.64	-0.613027
HNRNPK	1	IIPTLEEGLQLPSPTATSQLPLESDAVECLNYQHYK	8011.59	6555.42	4750.5	-0.616554
ATP1A1	1	KYGTDLSR	321737	349355	218840	-0.616635
PAG1	1	AEFAEYASVDR	11271	15386	8691.1	-0.616905
MARCKS	1	GEAAAERPGEAAVASSPSKANGQENGHVK	100.13	19.97	38.92	-0.625653
MEI1	1	MNQDGLGESAK	11093.8	10936.3	7073.27	-0.63903
SCARF2	1	SASSVEGPGGALYAR	1535.36	1462.95	939.64	-0.67397
BROMI	1	SHSYRTDNCSDSDSSLNQSYK	2961.56	3233.94	1938.25	-0.676466
PRPF4B	1	KPIKSPSKDASSGK	65.73	5.45	22.25	-0.677667
PAG1	1	SREEDPTLTEEEISAMYSSVNKPGQLVNK	32692.3	33275.9	20338.4	-0.697568
EPHA7	1	VIEDDPEAVYTTTGGK	33315.6	26344.5	18322.3	-0.703163
EIF4G2	3	SQGLSQLYHNQSQGLLSQLQGQSKDMPPR	2098.85	2282.75	1331.21	-0.71872
ANKRD26	1	NLEATYGTVR	243.33	232.38	144.49	-0.719113
MPZL1	1	SLPSGSHQGPVIYAQLDHSGGHHSDK	64092.6	54049.6	35809.2	-0.722123
CTNND1	1	LNGPQDHSHLLYSTIPR	14009.1	13045.1	8104.09	-0.739132
ACIN1	1	RLSQPESAEK	61.67	804.97	259.57	-0.739309
SHB	1	LDYCGGSGEPGGVQR	18493	16762.1	10496.9	-0.747867
MARCKS	1	GEAAAERPGEAAVASSPSK	1007.86	24.35	307.14	-0.748768
PAG1	1	EEDPTLTEEEISAMYSSVNKPGQLVNK	2019.96	44.34	612.98	-0.751741
INPPL1	1	ERLYEWISIDKDEAGAK	2558.84	296.75	839.04	-0.766977
CD46	1	ADGGAEYATYQTK	2757.47	2839.75	1640.97	-0.770162
PKP4	1	STTNYVDFYSTK	20765.6	21939.2	12448.5	-0.778429
HDGF	1	AGDLLEDSPKRPK	3042.66	3402.64	1873.85	-0.782242
SRRM1	1	VPKPEPIPEPKEPSPEK	1436.57	3.92	416.27	-0.790968
PKP4	1	NNYALNTTATYAEPYRPIQYR	35514.9	28171.6	18250.4	-0.803061
ALDOA	1	PYQYPALTPEQK	3799.95	4419.87	2320.42	-0.824721
TUBB	1	NSSYFVEWIPNNVK	4666	3430.68	2273	-0.832733
PTPRA	1	VVQEYIDAFSDYANFK	146462	138596	79958.8	-0.833923
HNRNPU	1	AKSPQPPVEEEDEHFDDTVVCLDTYNCDLHFK	254432	254311	142362	-0.837374
HNRNPH2	1	HTGPNSPDTANDGFVR	14.83	16.59	8.69	-0.854255
PAG1	1	ENDYESISDLQQGR	1864.33	2717.97	1255.88	-0.867373
FAM208B	2	TYDGPGSQPVICQSSVYGTLENKVDILDAAVQTK	4975.53	9565.35	3937.09	-0.884913
CTNND1	1	SLDNNYSTPNER	12683.9	19372.5	8676.69	-0.885396
LYN	1	VIEDNEYTAR	18746	17296.4	9651.82	-0.900821
EPB41	1	ERLDGENIYIR	685.51	869.32	413.21	-0.91181
PTPN11	1	IQNTGDYYDLYGGEK	19973.3	22459.5	11258.2	-0.914204
MRGPRE	2	EAGQHVGAANGAQEDVAFNLIILSLTEGLGLGGLLGNGAVLWLLSSNVYR	12740.4	10982.9	6257.63	-0.922615
SNAP23	1	QPGPVTNGQLQQPTTGAASGGYIKR	1870.02	1870.69	985.44	-0.924472
STMN1	1	SKESVPEFPLSPPK	1322.38	0.01	345.85	-0.934929
DDX5	1	STCIYGGAPK	3792.5	4583.86	2185.48	-0.938373
NCKIPSD	1	QHSLPSSEHLGADGGLYQIPPQPR	19509.4	15147.3	8950.55	-0.953086
PXN	1	VGEEEHVYSFPNK	18882.6	20779.8	10224	-0.955807
ANK3	1	ADIVQQLLQQGASPNAATTSGYTPLHLSAR	2643.6	1657.67	1105.07	-0.960625
PXN	1	FMAQGKTGSSSPPGGPPKPGSQLDSMLGSLQSDLNKLGVATVAK	265.06	12551.1	3271.07	-0.970125
NUMA1	1	TQPDGTSVPGEPASPISQR	2047.54	1671.51	934.51	-0.992652
4 SV	2	NQSATLLGQRSSSNNSAPPKPMSLK	77565.5	75189.8	38331.2	-0.994631
TKT	1	NMAEQIIQEIYSQIQSK	1350.17	802.94	537.62	-1.00176
STAT3	1	YCRPESQEHPEADPGSAAPYLK	29676.8	36467.7	16502.2	-1.00297
EIF3L	1	TVSDLIDQKVYELQASR	2224.07	1652.7	965.44	-1.0056
RCC1	1	SMVPVQVQLDVPVVKVASGNDHLVMLTADGDLYTLGCGEQGQLGR	152538	119810	67733.8	-1.0075
SRRM2	1	DGLPRTPSRR	510.4	9.61	128.84	-1.01296
ACLY	1	TASFSESRADEVAPAKK	4.49	10.74	3.77	-1.01428
TUBB	1	LTTPTYGDLNHLVSATMSGVTTCLR	841.1	840.09	411.25	-1.0314
EPHA7	1	TYIDPETYEDPNR	4222.97	5884.41	2465.21	-1.03563
CRKL	1	NSNSYGIPEPAHAYAQPQTTTPLPAVSGSPGAAITPLPSTQNGPVFAK	1.46108e+07	1.55088e+07	7.32476e+06	-1.03985
BCS1L	1	TVMYTAVGSEWRPFGYPR	12546.9	9420.27	5300.76	-1.05108
RBM33	2	SCKPQPCVVSVEGLSSSTTDAQLKSLLMSVGPIQSLQMLPQQRK	1.3919e+06	1.56919e+06	708224	-1.06385
CRKL	1	HGNRNSNSYGIPEPAHAYAQPQTTTPLPAVSGSPGAAITPLPSTQNGPVFAK	644243	652476	309286	-1.06785
EEF1A1P5	1	EHALLAYTLGVK	8837.46	6617.11	3651.67	-1.08141
RPSA	1	ADHQPLTEASYVNLPTIALCNTDSPLR	30843.5	23892.3	12887.8	-1.08648
DDX3Y	1	KQYPISLVLAPTR	3091.75	2561.39	1316.49	-1.10236
CDK1	2	IGEGTYGVVYK	171805	141279	72832.3	-1.1039
TJP1	1	HEEQPAPGYDTHGR	11.37	18.51	6.8	-1.13557
GAB1	1	DASSQDCYDIPR	2317.72	2205.61	1028.33	-1.13708
GRP	1	RISSLR	465.49	764.9	277.63	-1.14788
TNS1	1	AGSLPNYATINGK	446.3	364.51	182.49	-1.15155
SERBP1	1	SSFSHYSGLK	1084.85	985.66	458.35	-1.17546
SEPT2	1	QQPTQFINPETPGYVGFANLPNQVHR	2201.98	3097.04	1165.41	-1.18489
WDR36	1	MLPSEPVLLEEITNLSSQVEENWTHLQSLFNQSMCILNYLKSALL	1.49262e+06	1.56482e+06	665643	-1.1995
RBM10	1	LASDDRPSPPR	682.96	727.13	306.64	-1.20117
GAL3ST4	3	EVLQVMPSDSFFFSIVRDPAALARSAFSYYK	34508	32142.1	14239.4	-1.22672
ABL2	1	LMTGDTYTAHAGAK	3027.85	3378.41	1367	-1.22847
DOCK1	1	GSVADYGNLMENQDLLGSPTPPPPPPHQR	39033.3	37073.4	16198.5	-1.23216
PIK3R1	1	SREYDRLYEEYTR	3515.29	3905.17	1563.22	-1.24699
HSP90AB2P	1	IEDVGSDEEDDSGKDKK	26755.4	47155.4	15477.7	-1.2556
ZNF829	4	EVMLENFSNLVSVGLSNSKPAVISLLEQGK	825306	930912	361478	-1.28049
IRS4	1	EADSSSDYVNMDFTK	1591.34	2319.17	804.76	-1.28073
LYN	1	AEERPTFDYLQSVLDDFYTATEGQYQQQP	5.71986e+06	6.37433e+06	2.47867e+06	-1.28668
SDCBP	1	VIQAQTAFSANPANPAILSEASAPIPHDGNLYPR	14733.5	26429.8	8395.85	-1.29361
CDV3	1	KTPQGPPEIYSDTQFPSLQSTAK	21049.1	24004.8	9187.6	-1.29389
CRKL	2	NSNSYGIPEPAHAYAQPQTTTPLPAVSGSPGAAITPLPSTQNGPVFAK	755788	668682	289557	-1.29851
HNRNPA2B1	1	GFGDGYNGYGGGPGGGNFGGSPGYGGGR	4448.74	8060.14	2542.06	-1.29888
WASL	1	VIYDFIEK	7.93	4688.72	940.9	-1.31952
PGM1	1	AIGGIILTASHNPGGPNGDFGIK	1323.79	128.15	289.6	-1.32585
MIA3	1	IQQESLGSAPLMGDDHPNASRDSVEGDALVNGAK	596053	684202	255255	-1.32642
HNRNPK	1	DYDDMSPR	169.65	71.02	47.97	-1.32685
TNK2	1	VSSTHYYLLPERPSYLER	9530.46	8037.86	3492.59	-1.33061
LYN	1	EKAEERPTFDYLQSVLDDFYTATEGQYQQQP	2478313	4320279	1.33954e+06	-1.3435
SLC38A2	1	SHYADVDPENQNFLLESNLGK	9469.94	20031.9	5806.69	-1.34502
ZCCHC6	1	KGPCAVSSNPYAFK	1955.14	1655.76	708.56	-1.3494
RPS10	1	IAIYELLFK	1329.86	1024.48	458.63	-1.35992
TMEM192	1	AKPEPDILEEEKIYAYPSNITSETGFR	6952.19	8410.08	2956.28	-1.37754
OSBPL10	1	EQYSGQLHEVREMMNQVEGQQKNLVHAIESLPGSGPLTALDQDLLLLK	130598	119902	47693.3	-1.39295
PTPRK	1	SYADQSTLHAEDPLSITFMDQHNFSPR	12436	11583.9	4557.97	-1.39777
ABI1	1	NTPYKTLEPVKPPTVPNDYMTSPAR	24331.5	22639	8908.33	-1.39853
ICT1	1	SIYSLDKLYPESQGSDTAWR	10847	9810.99	3914.98	-1.39962
OSBPL10	1	FQYSGQLHEVREMMNQVEGQQKNLVHAIESLPGSGPLTALDQDLLLLK	279250	246710	99166.7	-1.40703
CRK	1	YRPASASVSALIGGNQEGSHPQPLGGPEPGPYAQPSVNTPLPNLQNGPIYAR	7.00349e+06	6.93171e+06	2.62071e+06	-1.41071
DOK1	1	VKEEGYELPYNPATDDYAVPPPR	17300	12875.7	5647.78	-1.41763
SGK223	1	LNLSHSETNVCAHDEPPLSYSLNSGNHPHHVFSSSEPLEK	214129	473110	128285	-1.42146
RBM15	1	SLSPGGAALGYR	405.8	459.74	160.25	-1.43328
TNK2	1	KPTYDPVSEDQDPLSSDFKR	13106.2	8599.77	3994.78	-1.4419
SLC38A2	1	FSISPDEDSSSYSSNSDFNYSYPTK	7339.61	6138.45	2472.49	-1.44658
SGK223	1	SASYCSPSVPVHFNIQQDCGHFVASVPSSMLAFPDTSSKDPAPAAPSHTPAQEQDCVVVITR	6872.69	5746.33	2302.04	-1.45462
SGK223	1	EATQPEPIYAESTK	8733.09	8922.38	3219.5	-1.45521
DHX9	1	GANLKDYYSR	319.12	4.35	58.9	-1.45729
ABI1	1	TLEPVKPPTVPNDYMTSPAR	19624.8	21062.3	7293.99	-1.47979
MAST4	4	YLLPNPVAGQAWPASAETSNLVRMRSQALGQSAPSLTASLK	21839.3	53742.7	13417.7	-1.49391
TLE3	3	FPGRPPLGLGSPLPRTSPARALGASTLSESRPLPAMYPQGR	114710	121950	41862.8	-1.49907
RBP3	1	MATKLSGLQSRYSR	46.55	1363.52	245.66	-1.52103
TBX4	1	APGPALGEASAANAPEPALAAPGLSGAALGSPPGPGADVVAAAAAEQTIENIK	86688.6	140146	39516	-1.52113
TMPRSS9	2	GWILEIMSSQPLPMSPPSTTRMLATTSPRTTAGLTVPGATPSRPTPGAASR	353598	342256	121197	-1.52143
CTNND1	1	HYEDGYPGGSDNYGSLSR	5411.17	6175.01	2007.89	-1.52865
AFAP1L2	1	VAQQPLSLVGCEVVPDPSPDHLYSFR	10843.8	10326.3	3661.85	-1.53138
DHH	1	NHVHVSVKADNSLAVRAGGCFPGNATVR	81513.3	91304.1	29474.2	-1.55172
PAPD7	2	QHNGMKLSMKGSHGHTQGGGYSSVGSGGVRPPVGNR	101181	15706.6	19825.9	-1.55966
HSPA4	1	LKKEDIYAVEIVGGATR	70.44	3248.11	546.57	-1.60207
TAS2R45	3	MITFLPIIFSILVVVTFVIGNFANGFIALVNSTEWVKRQK	45995.5	59149	17182.1	-1.61339
CDK2	2	IGEGTYGVVYK	32181.3	78751.8	17896.3	-1.63196
SRRM2	1	SRTPPSAPSQSR	1650.88	1037.31	431.14	-1.64041
CDK3	2	IGEGTYGVVYK	42138.7	88432.4	20860.2	-1.64601
EPHB4	1	SQAKPGTPGGTGGPAPQY	784.91	788.66	245.2	-1.68201
PRPF4B	1	LCDFGSASHVADNDITPYLVSR	1.02411e+07	2.29676e+06	1.94451e+06	-1.68882
RBP3	2	FSFHTNVLEDNIGYLRFDMFGDGELLTQVSR	125406	261266	59960.3	-1.68903
RBKS	4	TNVISRAKVMVCQLEITPATSLEALTMAR	19580.6	19428.6	6015.69	-1.69701
PHC3	2	SQASSSTSGSITQQTMLLGSTSPTLTASQAQMYLR	33027.6	26269.4	9133.58	-1.69871
EPHA4	1	TYVDPFTYEDPNQAVR	26718.2	23059.6	7628.83	-1.70597
PSMC1	1	KKYEPPVPTR	112.95	218.13	50.56	-1.71111
EPHA2	1	TYVDPHTYEDPNQAVLK	319.42	742	161.81	-1.71362
ACLY	1	TTDGVYEGVAIGGDRYPGSTFMDHVLR	18763.5	15656.2	5115.11	-1.7504
MARCKS	1	LSGFSFKK	1431.4	28.08	215.59	-1.75909
TBC1D4	1	HASAPSHVQPSDSEK	87.94	553.78	93.77	-1.77475
SGK223	2	LSKSSPGGSPVSPAAPPLTDHSDGNTSGSSVGSQPSSR	37106	25416.2	9068.09	-1.7855
GIT1	1	LQPFHSTELEDDAIYSVHVPAGLYR	3526.89	44.73	513.59	-1.79789
RYR2	2	VFYQHPNLMRALGMHETVMEVMVNVLGGGESK	29823.1	61309.3	13042.4	-1.80475
PAPD7	3	QAGVEGTASLKAVHHMSSPAIPSASPNPLSSPHLYHK	39970.4	38226.7	10974.4	-1.83297
IRS4	1	EADSSSDYVNMDFTKR	41757.2	44750.3	12113.2	-1.83625
ZNF638	3	MPRDGVPAGNTTPAAAQAAAQSPDSATAGAPQVLDSLKR	44420.5	34932.4	10979.9	-1.85342
PTK2	1	SNDKVYENVTGLVK	0.01	261.44	36.11	-1.85606
PTK2	2	YMEDSTYYKASK	5332.05	3396.88	1205.47	-1.85621
TMPO	1	GPPDFSSDEEREPTPVLGSGAAAAGR	2188.73	2842.89	684.54	-1.87782
TJP2	1	HPDIYAVPIK	3488.04	4537.72	1083.07	-1.88951
CLASP1	2	SDIDVNAAASAKSKVSSSSGTTPFSSAAALPPGSYASLESR	29688.7	4119.84	4439.83	-1.92881
DOK1	1	IAPCPSQDSLYSDPLDSTSAQAGEGVQR	13051.7	8907.83	2881.45	-1.92998
POTEKP	1	IWHHTFYNELR	27.66	386.66	54.13	-1.93625
PKP4	1	TSLGSGFGSPSVTDPRPLNPSAYSSTTLPAAR	2091.47	1828.6	502.33	-1.96417
TLR5	2	LQTLDLRDNALTTIHFIPSIPDIFLSGNKLVTLPK	32223.4	18865.5	6440.93	-1.98767
RBM39	2	YRSPYSGPK	171.45	93.67	32.91	-2.01005
EFNB2	1	VSGDYGHPVYIVQEMPPQSPANIYYKV	4880.63	3348.16	1012.48	-2.02279
SHC1	1	ELFDDPSYVNVQNLDK	10807.3	9006.76	2426.17	-2.02977
HNRNPM	1	GGNRFEPYANPTKR	812.8	797.97	195.32	-2.04384
CTNNA1	1	QLQQAVTGISNAAQATASDDASQHQGGGGGELAYALNNFDK	1172.66	63.8	149.52	-2.04781
SRC	1	KEPEERPTFEYLQAFLEDYFTSTEPQYQPGENL	504676	661821	139878	-2.05994
YES1	1	KDPDERPTFEYIQSFLEDYFTATEPQYQPGENL	769264	960297	205504	-2.07317
EPHA3	1	TYVDPHTYEDPTQAVHEFAK	2176.53	1887.84	481.6	-2.07712
SHB	1	AGKGESAGYMEPYEAQR	6237.9	5465.83	1378.13	-2.08618
RPS27L	1	LVQSPNSYFMDVK	2796.49	690.29	403.41	-2.11158
FYN	1	KDPEERPTFEYLQSFLEDYFTATEPQYQPGENL	589587	768957	156809	-2.11498
CACYBP	1	KAELLDNEKPAAVVAPITTGYTVK	1488.89	0.01	171.07	-2.12159
CCDC86	1	ALVEFESNPEETREPGSPPSVQR	2775.7	2093.39	555.08	-2.13288
SMARCD1	2	LPGSRMTPQGPSMGPPGYGGNPSVRPGLAQSGMDQSRK	54727.2	161937	23625.6	-2.19704
SLC7A6	1	EPGRPTPTYHLVPNTSQSQVEEDVSSPPQR	8971.96	8706.92	1925.19	-2.19895
PLS3	1	YAFVNWINK	391.49	0.01	41.96	-2.22193
SIPA1L1	1	SNSGSFSGCESASFESTLSSHCTNAGVAVLEVPK	860.41	4260.08	548.6	-2.22246
DCBLD2	1	AGKPGLPAPDELVYQVPQSTQEVSGAGR	32724.1	36.64	3502.73	-2.22542
PCDH7	1	SKQPLYSSIVTVEASKPNGQR	2828.74	2139.37	530.38	-2.2276
ASAP3	1	LDISNKTYETVASLGAATPQGESEDCPPPLPVK	6070.7	9438.82	1642.39	-2.23929
CDKL5	1	NLSEGNNANYTEYVATR	777.41	482.8	133.21	-2.24189
SHB	1	DKVTIADDYSDPFDAKNDLK	1004.87	5491.44	669.8	-2.27782
EPHA2	1	VLEDDPEATYTTSGGKIPIR	6445.17	9376.67	1602.34	-2.30367
MATR3	2	SYSPDGKESPSDKK	1670.03	714.66	238.09	-2.32422
DYNC1LI1	1	DFQEYVEPGEDFPASPQRR	1148.85	15.51	114.92	-2.34084
CLASP2	1	SRSDIDVNAAAGAK	118.02	115.67	22.69	-2.36447
ATXN2L	1	QGSGRESPSLASR	151.23	11.79	15.3	-2.41345
ACLY	1	TTDGVYEGVAIGGDR	1505.79	1420.38	274.5	-2.41414
PVRL2	1	EQTLQGAEEDEDLEGPPSYKPPTPK	5692.55	5494.96	1036.65	-2.43189
ITSN2	1	REEPEALYAAVNK	2488.02	3515.11	554.74	-2.43583
MAN2A1	1	LLNKFIVESLTPSSLSLMHSPPGTQNISEINLSPMEISTFR	3975.11	4641.35	791.99	-2.44354
GAB1	1	HVSISYDIPPTPGNTYQIPR	2506.36	1351.81	335.27	-2.52452
CRK	2	YRPASASVSALIGGNQEGSHPQPLGGPEPGPYAQPSVNTPLPNLQNGPIYAR	22439.9	32983.8	4772.59	-2.53766
EEF1A1P5	1	EVSTYIKK	3375.82	2948.53	541.22	-2.54663
PCDH1	2	FMLSGYNFSVMENMPALSPVGMVTVIDGDK	12473.1	12016.3	2078.43	-2.55859
STX4	1	AIEPQKEEADENYNSVNTR	214.6	176.25	32.89	-2.57089
DNAJC5	1	EATDTPIVIQPASATETTQLTADSHPSYHTDGFN	16098	18341.7	2870.97	-2.58446
EPB41	1	TLNINGQIPTGEGVSTLS	1.47	1.91	0.28	-2.59352
ABI1	2	NTPYKTLEPVKPPTVPNDYMTSPAR	1276.68	1427.19	208.9	-2.69414
CGN	1	GANDQGASGALSSDLELPENPYSQVK	3573.45	614.43	317.46	-2.72157
ARHGAP17	1	NNSQIASGQNQPQAAAGSHQLSMGQPHNAAGPSPHTLRR	57282.4	68817.1	9549.31	-2.72302
EPHA2	1	SEQLKPLKTYVDPHTYEDPNQAVLK	16351	11745.3	1991.85	-2.8182
EFNB2	1	VSGDYGHPVYIVQEMPPQSPANIYYK	1026.16	3632.41	329.19	-2.82289
CCDC86	1	AGLGSPERPPK	376.68	427.73	53.44	-2.91194
PLS3	1	EGICALGGTSELSSEGTQHSYSEEEKYAFVNWINK	3007.34	0.01	198.73	-2.91961
PEAK1	1	EDGKEDISDPMDPNPCSATYSNLGQSR	2196.36	3086.29	335.36	-2.97748
PRMT1	1	TGFSTSPESPYTHWK	1938.15	1730.86	231.06	-2.98905
EFNB1	1	TTENNYCPHYEK	247.27	294.19	33.81	-3.00133
SRRM2	2	VKPETPPRQSHSGSISPYPK	581.75	1019.76	96.22	-3.05695
TUBB	1	VSDTVVEPYNATLSVHQLVENTDETYCIDNEALYDICFR	8140.34	9239.82	933.14	-3.2192
MPZL1	1	SLPSGSHQGPVIYAQLDHSGGHHSDKINK	4953.42	14230.9	1012.31	-3.2442
TRAP1	1	NIYYLCAPNR	65.86	11.96	3.99	-3.28568
PKP4	1	SAVSPDLHITPIYEGR	3383.69	2907.94	300.55	-3.38776
EPHA4	4	YKDNFTAAGYTTLEAVVHVNQEDLARIGITAITHQNK	30931.9	62534.1	4213.74	-3.47127
ABI1	1	ENSGSSSIGIPIAVPTPSPPTIGPAAPGSAPGSQYGTMTR	6615.45	3839.91	462.88	-3.49746
ABL1	1	LYVSSESR	0.01	0.24	0.01	-3.64386
IRS4	1	SSPLGQNDNSEYVPMLPGK	8572.09	5866.95	571.85	-3.65819
EPS8	1	LSTEHSSVSEYHPADGYAFSSNIYTR	9972.6	10744.4	815.29	-3.66735
CTTN	1	TQTPPVSPAPQPTEERLPSSPVYEDAASFK	31271.4	24013.3	2102.53	-3.71668
SRRM1	1	APQTSSSPPPVRR	527.39	696.45	44.52	-3.78082
BCLAF1	1	LKDLFDYSPPLHK	1657.46	2057.69	133.43	-3.79927
RPLP0P6	1	IIQLLDDYPK	2900.21	2806.32	197.31	-3.85408
TYK2	1	LLAQAEGEPCYIRDSGVAPTDPGPESAAGPPTHEVLVTGTGGIQWWPVEEEVNKEEGSSGSSGR	49333.8	53541.7	3501.59	-3.87674
PPAN	1	VGGSDEEASGIPSR	803.09	803.24	54.21	-3.88907
ARAP2	1	SVAWQNSNEENSSSIFPYGETFLFQR	2716.55	0.01	89.08	-3.93054
TYRO3	1	YILTPGGLAEQPGQAEHQPESPLNETQR	5828.01	5030.19	348.3	-3.96231
CRKL	2	HGNRNSNSYGIPEPAHAYAQPQTTTPLPAVSGSPGAAITPLPSTQNGPVFAK	7795.55	8382.89	441.79	-4.19457
HSP90AB1	1	YESLTDPSKLDSGK	709.21	988.22	44.3	-4.2599
CADM1	1	GADDAADADTAIINAEGGQNNSEEKKEYFI	11497.8	576.94	304.91	-4.30747
DSC3	1	YTYSEWHSFTQPR	2552.17	1867.54	100.18	-4.46329
C9orf78	1	NAEDCLYELPENIR	2922.02	3057.54	135.24	-4.46645
KIRREL	1	AIYSSFKDDVDLK	3044.53	2742.45	129.9	-4.47734
NEFM	1	GKSPVPKSPVEEK	327.29	106.99	8.21	-4.7251
ENO3	1	AAVPSGASTGIYEALELR	2648.46	49.72	50.93	-4.72733
RPS3	1	DEILPTTPISEQK	11.14	70.07	1.52	-4.73951
CDK1	1	IGEGTYGVVYKGR	180.32	142.95	5.86	-4.7857
GMDS	1	YYRPTEVDFLQGDCTK	0.01	1012.55	18.28	-4.7916
BCAR1	1	VLPPEVADGGVVDSGVYAVPPPAER	4213.36	73.84	77.01	-4.79885
SGK223	1	LICNKPCCDSGDAIYYGATCSKDPDSIYAVAICK	151674	73476.9	4019.27	-4.80782
BCLAF1	1	STFREESPLR	3472.37	3177.21	106.72	-4.96136
EPHA7	1	VIEDDPEAVYTTTGGKIPVR	18003.7	16759.9	551.41	-4.97831
ASTL	3	SRPGAGAPGVAQEQSWLAGVSTKPTVPSSEAGIQPVPVQGSPALPGGCVPRNHFK	1031.95	45239.8	721.1	-5.00379
TLE3	1	DAPTSPASVASSSSTPSSK	471.79	453.01	12.95	-5.15812
HIVEP1	2	SPPKLKNSSMDAPNQTSQELVAESQSSCTSYTVHMSAAQK	10607.4	18142.8	386.85	-5.21565
SRSF3	1	AFGYYGPLR	466.09	861.07	17.27	-5.26393
PVRL2	2	EQTLQGAEEDEDLEGPPSYKPPTPK	22.69	1341.37	16.43	-5.37543
CNN3	1	GMSVYGLGR	0.01	1	0.01	-5.65821
PSMA3	1	ESLKEEDESDDDNM	0.01	1	0.01	-5.65821
RAB13	1	AYDHLFK	0.01	1	0.01	-5.65821
SYK	1	IKSYSFPKPGHR	0.01	1	0.01	-5.65821
CTTN	1	GPVSGTEPEPVYSMEAADYR	9266.06	5792.18	141.31	-5.73555
ATP11C	1	TVFVGNHPVSETEAYIAQR	2533.69	2709.16	46.61	-5.81357
ATXN1	1	HSKADGLAGSR	1426.04	1309.51	24.08	-5.82785
PKP4	1	VHFPASTDYSTQYGLK	2524.63	3687.43	48.88	-5.98968
SHB	1	VTIADDYSDPFDAK	4.87	1808.47	13.65	-6.0536
NCL	1	LELQGPRGSPNAR	2380.71	2012.08	32.13	-6.09507
TJP2	1	IEIAQKHPDIYAVPIK	1223.43	1480.19	19.68	-6.10202
SLC6A16	2	TSQPKQISVLEALTASALNQKPTHEK	4817.85	3015.37	49.86	-6.29558
ICK	1	SKPPYTDYVSTR	1652.51	1212.8	13.6	-6.71894
LRWD1	1	ANSPEKPPEAGAAHKPR	0.98	1.41	0.01	-6.90087
SLC12A7	1	LANYTNLSQGVVEHEEDEESR	0.01	1421.86	5.56	-6.99849
BCLAF1	1	IDISPSTLR	13.64	562.52	2.25	-7.0004
JUP	1	VTEWQQTYTYDSGIHSGANTCVPSVSSK	1358.68	1795.37	11.33	-7.12091
PDCD4	1	SGLTVPTSPK	487.21	441.65	2.92	-7.31335
HNRNPK	1	GSYGDLGGPIITTQVTIPK	2467.44	0.01	6.07	-7.66711
EIF4A2	1	GYDVIAQAQSGTGK	502.91	496.41	2.34	-7.73829
2 SV	1	TQPQGQVVIFSEK	8.16	12.44	0.04	-8.00843
CALM2	1	VFDKDGNGYISAAELR	0.01	552.5	1	-8.10986
DCBLD2	1	ATGNQPPPLVGTYNTLLSR	2412.74	2581.7	6.86	-8.5079
GAB1	1	APSASVDSSLYNLPR	1846.04	2473.19	4.23	-8.9959
PEAK1	1	GCTSVTTALSLPELEREDGKEDISDPMDPNPCSATYSNLGQSR	8104.47	11273.9	16.11	-9.23227
ACIN1	1	KSSSISEEKGDSDDEKPR	0.01	26.16	0.01	-10.3537
PI4KA	1	YAGEVYGMIR	9.21	22.74	0.01	-10.6416
CNNM3	1	GGGDPYSDLSK	0.36	43.82	0.01	-11.1092
HNRNPAB	1	RGGHQNNYKPY	57.85	21.33	0.01	-11.9509
CD2BP2	1	KGPGQPSSPQR	236.55	187.98	0.01	-14.3736
NCL	1	ALVATPGKK	497.61	0.01	0.01	-14.6028
VTA1	1	YAGSALQYEDVSTAVQNLQK	588.94	0.01	0.01	-14.8459
VASP	1	VQIYHNPTANSFR	677.75	0.01	0.01	-15.0485
PRPF31	1	IYEYVESR	372.31	352.04	0.01	-15.1444
CASKIN2	1	TPQPPAEEPPHPLTYSQLPR	0.01	841.58	0.01	-15.3608
DOK1	1	LPSPPGPQELLDSPPALYAEPLDSLR	96.67	915.77	0.01	-15.6275
EIF4G1	1	TASTPTPPQTGGGLEPQANGETPQVAVIVRPDDR	1206.8	0.01	0.01	-15.8808
SRRM2	1	MGQAPSQSLLPPAQDQPRSPVPSAFSDQSR	117.35	2223.74	0.01	-16.8368
CRKL	1	IHYLDTTTLIEPAPR	5371.62	3238.89	0.01	-18.7157
