# Supplementary material for: Oncogenic Signalling of PEAK2 Pseudokinase in Colon Cancer
Source: Cancers (Basel). 2022 Jun 16;14(12):2981. doi: 10.3390/cancers14122981 (PMC9221080; doi:10.3390/cancers14122981)
Supplement: Supplementary file 1 [file cancers-14-02981-s001.zip › table_S2.xlsx]

## Sheet: Feuil1
Gene name	pY peptide	PEAK2	mock	log 2 ratio PEAK2_mock
ABL1	INTASDGKLYVSSESR	38602.8	748.59	5.68839		exp #1
ABL1	INTASDGKLyVSSESR	874094	270763	1.69076		exp #2
AMOT	AQPSSAsYQPVPADPFAIVSR;AQPSSASyQPVPADPFAIVSR	4.98873e+06	1.24399e+06	2.0037		exp #3
AMOT	NPTSSSEFyK	441401	145843	1.59767
AMOT	QLAEKEYEGSEDTRK	3333.08	8.265	8.65563
AMOT	AQPSSASYQPVPADPFAIVSR	596.28	13.37	5.47892
AMOT	NPTSSSEFYK	404.565	39.815	3.34499
AMOT	QLAEKEYEGSEDTRK	5894.83	1899.31	1.63397
BUB1	SEySVHSSLASK;SEySVHSSLASK	479338	81273.7	2.56018
BUB1	SEYSVHSSLASK	319.655	28.81	3.47187
CFL1	NIILEEGKEILVGDVGQTVDDPyATFVK	2.67004e+06	64199.2	5.37816
CFL1	NIILEEGKEILVGDVGQTVDDPYATFVK	1746.63	28.56	5.93444
CSK	yNFHGTAEQDLPFCK	5.73673e+06	1.27091e+06	2.17437
CSK	YNFHGTAEQDLPFCK	7857	831.085	3.24091
CTNND1	APSRQDVYGPQPQVR	575.41	3.58	7.32849
CTNND1	APSRQDVyGPQPQVR	1.16269e+06	335361	1.79368
CDC42BPB	HSTPSNSSNPSGPPSPNSPHR	31.22	0.76	5.36033
CDC42BPB	NKPYISWPSSGGSEPSVTVPLR	1765.78	574.84	1.61907
CTTN	GPVSGTEPEPVYSMEAADYR	1853.49	6.125	8.24131
CTTN	GPVSGTEPEPVYSMEAADYR	704.1	172.445	2.02964
CTTN	LPSSPVYEDAASFK	4962.39	599.865	3.04833
CTTN	TQTPPVSPAPQPTEERLPSSPVYEDAASFK	4860.97	514.485	3.24004
CTTN	AKTQTPPVSPAPQPTEER	384.81	0.01	15.2319
CTTN	TEKHESQKDYVK	425.3	41.865	3.34466
CTTN	TQTPPVSPAPQPTEER	373.72	0.01	15.1897
CTTN	YGIDKDKVDK	586.71	9.305	5.9785
CTTN	NASTFEDVTQVSSAYQK	4525.13	1779.36	1.3466
CTTN	HASQKDYSSGFGGK	1493.48	141.355	3.40128
CTTN	HASQKDYSSGFGGK	338.63	35.87	3.23886
CTTN	YGIDKDKVDK	1609.08	27.065	5.89366
CTTN	YGVQADRVDK	1108.89	100.58	3.46271
DBNL	ASGANYSFHK	1144.86	11.39	6.65126
DBNL	ASGANYSFHK	408.44	16.385	4.63968
DSP	YQAECSQFK	24.1	0.01	11.2348
DSP	yQAECSQFK	897229	16345.5	5.77851
DSP	YQAECSQFK	736.645	21.73	5.08321
GNB2L1	DETNYGIPQR	1077.02	200.735	2.42368
GNB2L1	DETNyGIPQR	3.26809e+06	457100	2.83787
GNB2L1	DETNYGIPQR	2299.24	523.135	2.1359
HNRNPA1	YHTVNGHNCEVR	2172.66	370.535	2.55178
HNRNPA1	YHTVNGHNCEVR	458.17	10.77	5.41079
IK	DGVNKDYEETELISTTANYR	552.26	162.28	1.76686
IK	DGVNKDYEETELISTTANYR	10826	320.56	5.07777
INPPL1	NSFNNPAyYVLEGVPHQLLPPEPPSPAR	9.6519e+06	221417	5.44598
INPPL1	NSFNNPAYYVLEGVPHQLLPPEPPSPAR	7915.51	41.145	7.58782
LYN	AEERPTFDYLQSVLDDFYTATEGQyQQQP	1.85899e+06	14763.6	6.97632
LYN	AEERPTFDYLQSVLDDFYTATEGQYQQQP	17410.8	79.26	7.77918
MAGI1	IEDPVyGIYYVDHINR	2.78829e+06	883082	1.65876
MAGI1	IEDPVYGIYYVDHINR	7618.43	225.2	5.08022
MAPK11	QADEEMTGYVATR	176.29	6.245	4.81911
MAPK11	QADEEMtGYVATR;QADEEMTGyVATR;QADEEMtGYVATR	1.48587e+06	461833	1.68587
NCK1	KPSVPDSASPADDSFVDPGERLyDLNMPAYVK	85538.8	7864.03	3.44324
NCK1	LYDLNMPAYVK	2109.57	213.81	3.30255
PARD3	KQPPSEGPSNYDSYKK	4183.44	1261.59	1.72945
PARD3	KQPPSEGPSNyDSYKK	876035	218241	2.00507
PIK3R3	LYEEYTR	304.01	23.87	3.67085
PIK3R3	EYDRLYEEYTR	3178.78	503.35	2.65884
PKP4	LQHQQLYYSQDDSNRK	24.63	0.025	9.94427
PKP4	LQHQQLYYSQDDSNRK	811.575	7.165	6.82361
PODNL1	YyGNGLDRVPPALPR	1.33842e+07	81184.1	7.36512
PODNL1	VYGNGLDRVPPALPR	7.4355e+06	13369.4	9.11935
PPP1CA	YGQFSGLNPGGRPITPPR	4107.44	1144.9	1.84301
PPP1CA	YGQFSGLNPGGRPITPPR	13429	1403.06	3.2587
PRRC2C	SSEGPKPEKVYK	738.91	0.01	16.1731
PRRC2C	SSEGPKPEKVYK	517.5	8.72	5.89109
PTPN14	ERHPYTVPYGPQGVYSNK	332.89	0.63	9.04548
PTPN14	ERHPYTVPYGPQGVYSNK	778.78	0.01	16.2489
RPL8	ASGNYATVISHNPETK	846.54	0.915	9.85359
RPL8	ASGNYATVISHNPETKK	371.645	21.22	4.13043
RPS9	KTYVTPR	1797.88	497.265	1.85421
RPS9	KTYVTPR	5752.48	289.485	4.31262
TUBA1A	LSVDYGKK	331.92	67.26	2.30301
TUBA1A	LSVDYGKK	1167.72	38.16	4.93549
